# Supplementary material for: Relaxed purifying selection in autopolyploids drives transposable element over-accumulation which provides variants for local adaptation
Source: Nat Commun. 2019 Dec 20;10:5818. doi: 10.1038/s41467-019-13730-0 (PMC6925279; doi:10.1038/s41467-019-13730-0)
Supplement: Supplementary file 5 — Supplementary Data 1 [file 41467_2019_13730_MOESM5_ESM.zip]

Archive with 1 entries (1 files):
- Supplementary Data File1.txt
