# Supplementary material for: Relaxed purifying selection in autopolyploids drives transposable element over-accumulation which provides variants for local adaptation
Source: Nat Commun. 2019 Dec 20;10:5818. doi: 10.1038/s41467-019-13730-0 (PMC6925279; doi:10.1038/s41467-019-13730-0)
Supplement: Supplementary file 5 — Supplementary Data 1 [file 41467_2019_13730_MOESM5_ESM.zip › Supplementary Data File1.txt]

TE-name	superfamily	common name	scaffold	start	stop	category	BEL_001_c	BEL_001_f	BEL_001_g	BEL_001_j	BEL_001_l	BEL_001_m	BEL_001_n	BEL_001_o	BIH_001_a	BIH_001_e	BIH_001_f	BIH_001_h	BIH_001_j	BIH_001_k	BIH_001_l	BIH_001_p	FOJ_001_b	FOJ_001_c	FOJ_001_d	FOJ_001_e	FOJ_001_f	FOJ_001_g	FOJ_001_h	FOJ_001_n	GOR_001_a	GOR_001_b	GOR_001_c	GOR_001_e	GOR_001_f	GOR_001_p	GOR_001_q	GOR_001_t	HNE_002_1	HNE_005_1	HNE_011_1	HNE_012_1	HNE_014_1	HNE_018_1	HNE_019_1	HNI_001_1	HNI_002_1	HNI_003_1	HNI_004_1
DTX-incomp_Alyr-B-R202-Map8_reversed	CACTA	ALENSPM4.1	1	355104	355692	exon	NA	NA	NA	NA	NA	NA	0	NA	NA	NA	NA	NA	NA	NA	NA	NA	NA	NA	0	NA	0	NA	NA	NA	0	NA	NA	NA	NA	NA	0	NA	0	NA	NA	0	NA	0	NA	NA	NA	NA	NA
DTX-incomp_Alyr-B-R3071-Map11_reversed	CACTA	ALENSPM12.8	1	1373956	1374379	3UTR	NA	NA	0	0	NA	0	NA	NA	NA	0	NA	NA	NA	NA	NA	NA	NA	NA	NA	NA	0	0	0	NA	NA	NA	NA	NA	NA	NA	NA	NA	NA	NA	NA	NA	NA	NA	NA	NA	NA	0	NA
DTX-comp_Alyr-B-R1429-Map20	CACTA	ALENSPM10.1	1	1871792	1871796	exon	0	0	0	NA	0	0	0	0	0	0	0	0	0	0	0	0	1	0	0	1	0	0	1	0	0	0	0	0	0	0	0	0	0	NA	0	0	0	0	0	0	0	NA	0
DTX-incomp_Alyr-B-R3071-Map11_reversed	CACTA	ALENSPM12.8	1	2206763	2206767	part2_up	0	0	0	0	0	0	0	0	0	0	0	0	0	0	0	0	0	0	0	0	0	0	0	NA	0	0	0	0	0	0	0	NA	0	0	0	0	0	0	0	0	0	0	NA
DTX-comp_Alyr-B-R284-Map20	CACTA	ALENSPM2.3	1	2925168	2925172	intron	0	0	0	0	0	0	0	0	0	0	0	0	0	0	0	0	0	0	0	0	0	0	0	0	0	0	0	0	0	0	0	0	0	0	0	0	0	0	0	0	0	0	0
DTX-comp_Alyr-B-R1083-Map20	CACTA	ALENSPM9.1	1	3478935	3478939	exon	0	0	0	0	0	0	0	0	1	0	0	0	0	0	0	0	0	0	0	0	0	0	0	NA	0	0	0	NA	0	0	0	0	0	0	0	0	0	0	0	NA	NA	NA	NA
DTX-incomp_AhalGem-B-R2559-Map4	CACTA	ALENSPM3.2	1	6143105	6143109	part2_up	0	0	0	0	0	0	0	0	0	0	0	NA	0	0	0	0	0	0	NA	0	0	0	0	0	1	0	0	0	0	0	0	0	NA	0	NA	NA	NA	NA	NA	NA	0	NA	NA
DTX-incomp_Alyr-B-R4273-Map5	CACTA	ATENSPM2.2	1	6260281	6260286	intron	0	0	0	0	0	0	0	0	0	0	0	0	0	0	NA	0	0	0	0	0	0	0	0	0	0	0	0	0	0	0	0	0	NA	0	0	NA	NA	NA	NA	NA	NA	NA	NA
DTX-comp_Alyr-B-R1531-Map17_reversed	CACTA	ALENSPM12.2	1	6487389	6488057	part1_up	0	NA	NA	0	0	0	0	NA	NA	NA	0	NA	NA	NA	NA	NA	NA	NA	NA	NA	NA	NA	0	NA	NA	0	0	0	0	0	NA	NA	NA	NA	0	NA	NA	NA	NA	0	NA	NA	NA
DTX-incomp_AhalGem-B-R990-Map8	CACTA	ALENSPM12.7	1	6582963	6582967	3UTR	0	0	0	0	0	0	0	0	0	NA	0	0	NA	0	0	NA	0	0	0	NA	1	0	0	0	0	0	0	0	0	0	0	0	0	0	NA	0	NA	0	NA	0	0	0	0
DTX-incomp_AhalGem-B-R4077-Map5	CACTA	ALENSPM12.6	1	7829010	7829911	exon	NA	NA	NA	NA	0	NA	NA	NA	NA	NA	NA	0	NA	NA	NA	NA	0	NA	0	NA	NA	0	NA	NA	NA	NA	NA	NA	NA	0	0	NA	NA	NA	NA	NA	NA	NA	NA	NA	NA	NA	NA
DTX-comp_Alyr-B-R1083-Map20	CACTA	ALENSPM9.1	1	8176347	8176351	exon	NA	NA	0	0	0	0	0	0	0	0	0	0	0	0	0	0	0	0	0	0	0	0	0	0	0	0	0	0	0	0	0	0	0	0	0	NA	0	0	0	NA	NA	NA	NA
DTX-incomp_AhalGem-B-R2559-Map4	CACTA	ALENSPM3.2	1	8571867	8571871	part2_up	0	0	0	0	0	0	0	0	0	0	0	0	0	0	0	0	1	NA	0	0	0	0	0	NA	0	0	NA	0	0	NA	0	0	0	0	0	0	0	0	0	0	0	0	NA
DTX-incomp_Alyr-B-R678-Map11	CACTA	CACTA_new-958.1	1	8597903	8598332	3UTR	NA	NA	NA	0	NA	NA	0	0	NA	NA	NA	NA	NA	NA	NA	NA	NA	0	0	0	0	0	0	NA	NA	0	0	NA	NA	NA	NA	NA	NA	NA	NA	NA	0	NA	NA	NA	NA	NA	NA
DTX-comp_Alyr-B-R1429-Map20	CACTA	ALENSPM10.1	1	9007213	9007217	part2_down	NA	NA	0	NA	NA	0	0	NA	0	0	0	NA	0	0	NA	NA	NA	NA	NA	0	NA	0	0	NA	NA	0	0	0	0	0	0	NA	0	0	NA	0	0	0	0	0	NA	NA	0
DTX-incomp_AhalGem-B-R3400-Map5	CACTA	ALENSPM12.4	1	9181562	9182449	intergenic	0	0	0	NA	0	0	0	0	0	NA	0	0	0	NA	0	0	0	0	0	NA	0	0	0	0	NA	NA	NA	NA	0	0	0	0	NA	0	0	0	NA	0	NA	0	NA	0	0
DTX-incomp_Alyr-B-R4273-Map5	CACTA	ATENSPM2.2	1	9728353	9728358	3UTR	0	0	0	0	0	0	0	0	0	0	0	0	0	0	0	0	0	0	0	0	0	0	0	0	0	NA	0	0	0	0	0	0	0	0	0	0	0	0	NA	NA	0	NA	0
DTX-comp_Alyr-B-R1083-Map20	CACTA	ALENSPM9.1	1	9822249	9822704	5UTR	NA	0	NA	NA	0	0	NA	NA	NA	NA	NA	0	NA	0	0	NA	0	0	0	0	0	NA	0	0	NA	NA	NA	NA	0	NA	0	NA	NA	NA	NA	NA	NA	NA	NA	NA	NA	NA	NA
DTX-incomp_AhalGem-B-R990-Map8	CACTA	ALENSPM12.7	1	10087329	10088182	5UTR	0	NA	0	0	0	0	0	0	NA	0	NA	0	0	NA	NA	NA	NA	0	NA	0	0	0	0	NA	NA	0	0	NA	1	NA	NA	0	NA	NA	0	NA	NA	0	NA	0	NA	NA	NA
DTX-comp_Alyr-B-R2248-Map12_reversed	CACTA	ATENSPM6.1	1	10454248	10454252	exon	0	0	0	0	0	0	0	0	0	0	NA	0	0	0	0	0	0	0	0	0	0	0	0	0	0	0	0	0	0	0	0	0	0	0	0	0	NA	0	NA	0	0	0	NA
DTX-incomp_Alyr-B-R5339-Map8_reversed	CACTA	ALENSPM3.6	1	10486455	10487029	part2_down	NA	NA	NA	NA	NA	NA	0	0	NA	NA	NA	NA	0	0	NA	NA	0	0	0	NA	0	0	0	NA	0	NA	0	NA	NA	NA	NA	NA	0	NA	0	0	NA	0	NA	NA	NA	NA	NA
DTX-incomp_AhalGem-B-R3400-Map5	CACTA	ALENSPM12.4	1	10624500	10624504	part1_down	NA	0	NA	0	0	0	0	NA	0	0	0	0	0	0	NA	NA	0	0	0	0	0	NA	0	NA	0	0	0	0	0	0	NA	0	0	NA	0	0	NA	0	0	0	0	NA	NA
DTX-incomp_AhalGem-B-R3400-Map5	CACTA	ALENSPM12.4	1	11584066	11584070	part2_up	0	0	0	0	0	0	0	0	0	0	0	0	0	0	0	0	0	0	0	0	0	0	0	0	0	0	0	0	0	0	0	0	0	0	0	NA	0	0	NA	0	0	0	0
DTX-incomp_Alyr-B-R4273-Map5	CACTA	ATENSPM2.2	1	11799572	11800768	5UTR	0	0	NA	0	NA	0	0	0	NA	NA	0	0	NA	0	NA	NA	0	0	0	0	0	NA	0	0	0	0	0	NA	0	0	NA	0	NA	NA	NA	NA	NA	NA	NA	NA	NA	NA	NA
DTX-incomp_AhalGem-B-R3400-Map5	CACTA	ALENSPM12.4	1	11946548	11947040	part1_up	0	0	NA	0	0	0	0	0	0	0	0	NA	0	0	NA	NA	0	0	0	NA	0	0	0	NA	NA	0	0	NA	0	0	0	NA	NA	NA	NA	NA	NA	NA	NA	NA	0	NA	NA
DTX-incomp_Atha-B-R1235-Map3	CACTA	ALENSPM5.5	1	12384356	12384360	5UTR	0	NA	0	0	0	0	0	0	0	0	0	0	0	0	0	0	NA	0	NA	1	0	0	0	0	0	0	0	0	0	0	0	0	0	NA	0	0	0	NA	NA	NA	NA	NA	NA
DTX-comp_Alyr-B-R1083-Map20	CACTA	ALENSPM9.1	1	12391279	12391283	exon	0	0	0	0	0	0	0	0	0	0	0	0	0	0	0	0	1	0	0	0	0	0	0	0	0	0	0	0	0	0	0	0	0	0	0	0	0	0	0	NA	NA	NA	NA
DTX-incomp_AhalGem-B-R2518-Map4	CACTA	ALENSPM2.5	1	12407739	12407742	part2_up	NA	NA	NA	NA	0	0	0	1	0	0	NA	NA	0	0	0	0	0	0	0	0	0	0	0	0	0	0	0	0	0	0	0	0	NA	NA	NA	NA	NA	NA	NA	0	0	0	0
DTX-comp_Alyr-B-R1083-Map20	CACTA	ALENSPM9.1	1	13125962	13126522	3UTR	NA	NA	0	0	NA	NA	0	0	0	0	0	NA	0	NA	NA	NA	0	NA	NA	NA	NA	NA	0	NA	NA	0	0	NA	NA	0	NA	NA	NA	NA	NA	NA	NA	NA	NA	0	0	NA	NA
DTX-incomp_AhalGem-B-R3400-Map5	CACTA	ALENSPM12.4	1	13486196	13486200	part2_down	0	0	0	0	0	0	0	NA	0	0	NA	0	0	0	0	NA	0	NA	0	NA	0	0	0	0	0	0	NA	0	0	0	NA	NA	NA	NA	NA	NA	NA	NA	NA	NA	0	NA	0
DTX-incomp_Alyr-B-R1669-Map6	CACTA	ALENSPM3.5	1	13920666	13920669	intergenic	0	0	NA	0	0	0	0	0	0	NA	0	NA	0	0	NA	NA	0	0	0	0	0	0	0	0	0	0	0	0	0	0	0	0	NA	0	NA	NA	NA	NA	NA	NA	NA	NA	NA
DTX-comp_Alyr-B-R1429-Map20	CACTA	ALENSPM10.1	1	13997503	13998324	part1_up	NA	NA	NA	NA	NA	0	NA	NA	NA	NA	NA	NA	0	0	NA	0	NA	NA	0	0	NA	0	0	NA	0	0	0	0	0	0	0	0	0	0	NA	NA	NA	NA	NA	NA	NA	NA	NA
DTX-incomp_Alyr-B-R3071-Map11_reversed	CACTA	ALENSPM12.8	1	14177645	14177650	part1_down	NA	0	NA	0	0	0	NA	NA	NA	NA	NA	NA	NA	NA	NA	NA	NA	0	0	0	NA	0	0	NA	NA	NA	NA	NA	NA	NA	NA	NA	0	0	0	NA	0	0	NA	0	0	0	0
DTX-comp_Alyr-B-R1429-Map20	CACTA	ALENSPM10.1	1	14179545	14179549	part2_down	0	0	0	0	1	0	0	0	NA	0	0	0	0	NA	NA	0	0	0	0	0	0	0	0	0	0	0	0	0	0	0	0	0	0	0	0	NA	0	NA	NA	NA	NA	0	NA
DTX-comp_Alyr-B-R1083-Map20	CACTA	ALENSPM9.1	1	14704700	14704704	intergenic	0	0	0	0	0	0	0	0	0	0	0	0	0	0	0	NA	0	0	0	0	0	0	0	0	NA	0	NA	0	0	0	NA	0	0	0	0	NA	0	0	NA	0	0	0	0
DTX-incomp_Alyr-B-R1669-Map6	CACTA	ALENSPM3.5	1	14720655	14720658	intergenic	NA	0	0	0	0	0	0	0	0	0	0	0	0	0	NA	NA	0	0	0	0	0	0	0	NA	NA	NA	0	0	NA	0	NA	0	NA	NA	0	NA	0	0	NA	NA	0	NA	0
DTX-comp_Alyr-B-R1083-Map20	CACTA	ALENSPM9.1	1	14727517	14728403	exon	NA	0	NA	0	0	0	NA	NA	0	0	0	0	NA	NA	NA	0	NA	NA	NA	0	0	0	NA	NA	0	NA	0	NA	0	0	NA	NA	NA	NA	NA	NA	NA	NA	NA	NA	NA	NA	NA
DTX-comp_Alyr-B-G1924-Map5_reversed	CACTA	ALENSPM6.1	1	14799980	14800606	part2_up	0	NA	NA	0	NA	0	0	0	NA	NA	0	NA	0	0	NA	NA	0	NA	NA	NA	0	0	0	NA	0	0	NA	0	0	NA	NA	NA	NA	NA	NA	0	0	NA	NA	NA	NA	NA	NA
DTX-incomp_Alyr-B-R5339-Map8_reversed	CACTA	ALENSPM3.6	1	15334867	15334871	part2_down	0	0	0	0	0	0	0	0	0	0	0	NA	0	0	0	0	0	0	0	0	0	0	NA	0	0	0	0	0	0	0	0	0	0	NA	NA	NA	0	0	0	0	0	0	0
DTX-comp_Alyr-B-R1429-Map20	CACTA	ALENSPM10.1	1	15538870	15538875	intergenic	0	NA	0	0	0	0	NA	0	NA	0	0	NA	0	0	0	0	0	NA	0	0	NA	NA	NA	NA	0	0	0	0	NA	0	0	0	0	NA	0	NA	0	NA	0	0	0	0	0
DTX-incomp_Alyr-B-R1645-Map9	CACTA	ALENSPM3.4	1	15672456	15672816	exon	NA	NA	0	0	NA	NA	NA	NA	0	0	0	NA	NA	0	NA	NA	NA	NA	NA	NA	NA	NA	0	NA	NA	NA	NA	NA	NA	NA	NA	NA	NA	NA	NA	NA	NA	NA	NA	0	NA	0	0
DTX-incomp_Alyr-B-R1009-Map10	CACTA	ATENSPM2.1	1	15813242	15813666	part2_up	NA	NA	NA	NA	NA	NA	NA	NA	NA	NA	NA	0	NA	NA	NA	0	0	0	NA	0	0	0	NA	0	NA	NA	NA	0	0	NA	NA	0	0	0	0	0	NA	0	NA	NA	NA	NA	NA
DTX-comp_Alyr-B-R1083-Map20	CACTA	ALENSPM9.1	1	15836468	15836472	part2_up	0	0	0	0	0	0	0	0	0	NA	0	0	0	NA	NA	NA	0	0	0	NA	0	NA	0	NA	0	0	0	0	0	0	0	0	0	0	NA	NA	0	0	0	NA	0	NA	0
DTX-comp_Alyr-B-R1558-Map16_reversed	CACTA	ALENSPM5.1	1	16543261	16544221	part1_down	0	0	0	0	0	0	0	0	0	0	0	0	0	0	NA	0	0	0	0	0	0	0	0	0	0	0	0	0	0	0	0	0	NA	NA	NA	NA	0	0	0	0	0	NA	0
DTX-comp_Alyr-B-R1429-Map20	CACTA	ALENSPM10.1	1	16640118	16640122	part2_up	0	0	0	0	0	0	0	0	0	0	0	NA	0	0	0	0	0	0	0	0	0	0	0	0	0	0	0	0	0	1	0	0	0	0	0	0	0	0	0	0	0	0	0
DTX-incomp_Alyr-B-R4273-Map5	CACTA	ATENSPM2.2	1	16662546	16663094	part2_up	0	0	0	0	0	0	0	0	0	0	0	0	0	0	0	0	0	0	0	0	0	0	0	0	0	0	0	0	0	0	0	0	0	0	0	NA	NA	0	NA	NA	NA	NA	NA
DTX-incomp_AhalGem-B-R3595-Map4	CACTA	ALENSPM5.4	1	16666422	16666426	part2_up	0	0	NA	NA	0	0	1	0	0	0	0	NA	0	NA	NA	0	0	0	0	0	0	NA	0	NA	0	0	NA	0	0	NA	0	0	NA	NA	NA	NA	NA	0	NA	NA	0	0	NA
DTX-incomp_Alyr-B-R3071-Map11_reversed	CACTA	ALENSPM12.8	1	16938902	16939838	part2_up	0	0	NA	0	0	0	0	0	0	0	0	0	0	0	0	0	0	0	0	0	0	0	0	0	0	0	0	0	0	NA	0	0	NA	0	0	NA	NA	NA	NA	0	0	0	0
DTX-comp_Alyr-B-R1429-Map20	CACTA	ALENSPM10.1	1	16961533	16961538	intergenic	0	0	0	0	0	0	0	0	0	0	0	NA	0	0	0	0	0	0	0	0	0	0	0	0	0	NA	NA	0	0	0	0	NA	NA	NA	NA	NA	NA	NA	NA	0	0	0	0
DTX-incomp_Alyr-B-R5297-Map8	CACTA	CACTA_new-946.1	1	17045566	17045636	part1_down	0	NA	0	0	NA	0	0	NA	NA	NA	0	NA	NA	NA	NA	NA	0	NA	0	NA	0	0	NA	NA	0	0	0	0	0	0	0	NA	NA	NA	0	NA	NA	0	NA	NA	NA	NA	NA
DTX-incomp_Alyr-B-R4273-Map5	CACTA	ATENSPM2.2	1	17653917	17653921	part2_down	NA	NA	NA	NA	NA	NA	NA	NA	1	NA	NA	1	1	NA	NA	1	NA	0	NA	0	NA	1	NA	0	NA	NA	NA	NA	NA	NA	NA	NA	NA	NA	NA	NA	NA	NA	NA	NA	NA	NA	NA
DTX-incomp_AhalGem-B-R3400-Map5	CACTA	ALENSPM12.4	1	17683446	17684083	part2_up	0	0	1	0	0	0	0	0	NA	0	0	0	NA	0	0	0	0	NA	NA	0	0	0	NA	NA	NA	NA	0	NA	0	0	NA	NA	NA	NA	NA	NA	NA	NA	NA	NA	NA	NA	NA
DTX-incomp_Alyr-B-R5339-Map8_reversed	CACTA	ALENSPM3.6	1	17711918	17711923	intergenic	0	0	0	0	0	0	0	0	NA	0	NA	0	0	0	0	0	0	0	0	0	0	0	0	0	0	0	0	0	0	0	0	0	NA	NA	0	0	NA	0	NA	0	0	NA	NA
DTX-incomp_Alyr-B-R1009-Map10	CACTA	ATENSPM2.1	1	17864779	17864783	part2_up	0	0	0	NA	0	NA	0	0	0	0	NA	NA	NA	0	0	0	0	0	0	1	1	1	0	0	NA	NA	0	NA	NA	NA	NA	NA	0	NA	0	NA	0	NA	0	NA	NA	0	0
DTX-incomp_Ah_Castric-B-R3703-Map5	CACTA	ALENSPM12.3	1	22083175	22083180	intron	0	NA	NA	NA	NA	0	NA	0	0	0	0	0	NA	0	0	NA	0	0	0	0	0	0	0	0	0	NA	1	0	0	0	1	0	0	0	0	0	0	0	0	0	0	0	0
DTX-comp_Alyr-B-R2248-Map12_reversed	CACTA	ATENSPM6.1	1	22166399	22167285	part2_down	0	0	NA	NA	1	0	0	NA	NA	NA	NA	NA	NA	NA	NA	NA	NA	NA	NA	NA	0	NA	NA	NA	0	0	NA	0	0	0	0	NA	NA	NA	NA	NA	NA	NA	NA	0	NA	NA	NA
DTX-comp_Alyr-B-R2370-Map12	CACTA	ALENSPM5.2	1	22303877	22303880	3UTR	0	0	0	0	0	0	0	0	0	0	0	0	0	0	0	0	0	0	0	0	0	0	0	NA	0	0	0	0	0	0	0	0	0	0	0	0	0	0	0	0	0	0	0
DTX-comp_Alyr-B-R1558-Map16_reversed	CACTA	ALENSPM5.1	1	22407767	22408429	3UTR	NA	NA	NA	NA	0	NA	NA	NA	NA	NA	NA	NA	NA	NA	NA	NA	0	NA	NA	0	NA	NA	NA	NA	NA	NA	0	0	NA	NA	0	NA	NA	0	NA	0	NA	NA	NA	NA	NA	NA	NA
DTX-incomp_AhalGem-B-R3595-Map4	CACTA	ALENSPM5.4	1	22600282	22600286	intron	NA	0	0	0	0	NA	0	0	NA	NA	NA	0	0	NA	NA	0	0	NA	0	0	NA	0	0	NA	NA	0	NA	0	NA	0	0	0	0	NA	0	0	0	0	0	0	0	0	0
DTX-incomp_Alyr-B-R1096-Map7	CACTA	Chester-1.1	1	23778574	23778579	exon	0	0	0	0	0	0	0	0	0	0	0	0	0	0	0	0	0	0	0	0	0	0	0	0	0	NA	0	NA	0	0	NA	NA	0	0	0	0	0	0	0	0	0	0	NA
DTX-incomp_Ah_Castric-B-R3703-Map5	CACTA	ALENSPM12.3	1	23804686	23805105	part1_up	NA	NA	NA	NA	NA	NA	0	NA	NA	NA	NA	NA	NA	NA	NA	NA	NA	NA	NA	NA	NA	NA	NA	NA	0	NA	NA	0	0	0	NA	NA	NA	NA	NA	NA	NA	NA	NA	NA	NA	NA	NA
DTX-incomp_AhalGem-B-R8274-Map5	CACTA	ALENSPM7.1	1	23933271	23934166	3UTR	NA	0	NA	NA	NA	NA	NA	NA	NA	NA	0	NA	NA	NA	NA	NA	0	NA	NA	NA	0	NA	0	NA	NA	NA	NA	NA	NA	NA	NA	NA	NA	NA	NA	NA	NA	NA	NA	NA	NA	NA	NA
DTX-incomp_Alyr-B-R3071-Map11_reversed	CACTA	ALENSPM12.8	1	24035104	24035781	part2_up	0	NA	NA	0	0	0	0	NA	0	NA	0	NA	NA	NA	0	0	0	0	NA	0	0	0	0	NA	NA	NA	NA	NA	0	NA	NA	NA	0	0	0	NA	0	NA	0	0	NA	NA	NA
DTX-incomp_Alyr-B-R202-Map8_reversed	CACTA	ALENSPM4.1	1	24194398	24194628	part1_up	NA	NA	NA	0	NA	0	0	0	0	0	NA	NA	NA	NA	NA	NA	NA	NA	NA	NA	0	NA	NA	NA	NA	NA	NA	0	NA	NA	NA	NA	NA	NA	NA	NA	NA	NA	NA	NA	NA	NA	NA
DTX-incomp_Alyr-B-R3071-Map11_reversed	CACTA	ALENSPM12.8	1	24194810	24194815	5UTR	0	0	0	0	0	0	0	0	0	0	0	0	0	NA	0	0	NA	NA	0	0	0	NA	0	NA	0	0	0	0	0	0	0	0	NA	NA	NA	NA	NA	NA	NA	NA	NA	NA	0
DTX-incomp_AhalGem-B-R553-Map4	CACTA	ALENSPM8.1	1	24254348	24254893	part1_down	NA	NA	NA	NA	NA	NA	NA	1	NA	NA	NA	NA	NA	NA	NA	NA	NA	NA	NA	NA	NA	NA	NA	NA	0	NA	0	0	0	NA	0	0	NA	NA	NA	NA	0	NA	NA	NA	NA	NA	NA
DTX-comp_Alyr-B-R1558-Map16_reversed	CACTA	ALENSPM5.1	1	24780598	24780601	part2_up	1	0	0	1	1	0	1	1	0	1	0	0	NA	1	0	0	0	1	NA	NA	0	1	0	NA	NA	NA	NA	NA	NA	NA	NA	NA	0	NA	NA	NA	0	NA	NA	NA	NA	NA	NA
DTX-incomp_Alyr-B-R5339-Map8_reversed	CACTA	ALENSPM3.6	1	24940023	24940882	part2_up	0	NA	NA	NA	0	0	0	NA	NA	0	NA	0	NA	0	0	0	0	0	0	0	0	0	0	NA	0	0	0	NA	0	0	0	0	NA	NA	NA	NA	NA	NA	NA	0	NA	0	0
DTX-comp_Alyr-B-R1531-Map17_reversed	CACTA	ALENSPM12.2	1	25405913	25405917	part2_up	NA	NA	NA	NA	NA	NA	NA	NA	NA	NA	NA	NA	NA	NA	NA	NA	NA	0	NA	NA	NA	NA	NA	NA	NA	NA	0	NA	NA	NA	NA	NA	NA	NA	NA	NA	NA	0	NA	NA	0	0	NA
DTX-comp_Alyr-B-R1429-Map20	CACTA	ALENSPM10.1	1	25406232	25406238	part2_up	NA	NA	NA	NA	NA	NA	NA	NA	NA	NA	NA	NA	NA	0	NA	NA	NA	NA	NA	NA	NA	NA	NA	NA	NA	NA	NA	NA	NA	NA	0	NA	NA	NA	NA	NA	NA	NA	NA	NA	NA	0	NA
DTX-incomp_Alyr-B-R1669-Map6	CACTA	ALENSPM3.5	1	25503778	25504885	part2_up	NA	0	0	NA	0	NA	NA	1	NA	NA	NA	NA	0	NA	NA	NA	NA	NA	NA	NA	NA	NA	NA	NA	0	0	NA	0	NA	NA	NA	NA	NA	NA	NA	NA	NA	NA	NA	0	0	0	0
DTX-comp_Alyr-B-R1429-Map20	CACTA	ALENSPM10.1	1	25736966	25736970	exon	0	NA	0	0	0	0	0	0	0	0	0	0	0	0	0	0	0	0	0	0	0	0	0	0	0	0	0	0	0	0	0	0	0	0	0	NA	0	0	NA	0	0	NA	NA
DTX-incomp_AhalGem-B-R3653-Map4_reversed	CACTA	ALENSPM2.6	1	25897669	25897676	part1_down	NA	0	NA	NA	NA	NA	NA	0	NA	NA	0	NA	NA	0	NA	NA	NA	0	NA	0	NA	NA	NA	NA	NA	NA	NA	0	NA	NA	0	NA	NA	NA	0	NA	NA	NA	NA	0	0	NA	NA
DTX-incomp_AhalGem-B-R2559-Map4	CACTA	ALENSPM3.2	1	26462991	26463429	intergenic	NA	NA	NA	NA	NA	1	1	NA	NA	NA	NA	NA	NA	NA	NA	NA	NA	NA	1	0	0	1	1	NA	1	NA	NA	NA	0	0	0	NA	NA	NA	NA	NA	NA	NA	NA	0	NA	NA	NA
DTX-incomp_Ah_Castric-B-R3703-Map5	CACTA	ALENSPM12.3	1	26607815	26608514	exon	NA	NA	NA	NA	NA	NA	NA	NA	NA	0	NA	NA	0	NA	NA	NA	NA	NA	NA	0	0	NA	0	NA	NA	NA	NA	NA	NA	NA	NA	NA	NA	NA	NA	NA	NA	NA	NA	0	NA	NA	NA
DTX-comp_Alyr-B-R1558-Map16_reversed	CACTA	ALENSPM5.1	1	26698107	26698111	intergenic	0	0	0	0	0	0	0	0	0	0	0	0	0	0	0	0	1	NA	0	0	0	0	0	NA	0	0	0	0	0	0	0	0	NA	NA	NA	NA	NA	NA	NA	0	NA	0	NA
DTX-incomp_Alyr-B-R5339-Map8_reversed	CACTA	ALENSPM3.6	1	26718478	26719238	5UTR	NA	0	NA	NA	0	0	NA	0	0	0	NA	NA	NA	NA	0	0	0	0	NA	0	0	NA	0	0	0	0	0	NA	0	NA	NA	0	NA	0	NA	NA	0	0	NA	NA	NA	NA	NA
DTX-incomp_Alyr-B-R4273-Map5	CACTA	ATENSPM2.2	1	26729013	26729016	intron	NA	NA	NA	NA	0	0	0	NA	0	NA	NA	NA	NA	NA	NA	0	0	0	NA	0	0	0	0	0	0	0	0	0	0	0	0	0	NA	0	NA	0	NA	0	0	NA	NA	NA	0
DTX-incomp_AhalGem-B-R3400-Map5	CACTA	ALENSPM12.4	1	27375305	27376060	5UTR	NA	0	0	0	1	0	0	0	0	0	0	0	0	0	0	0	0	0	0	0	0	0	NA	NA	NA	NA	0	0	NA	0	NA	0	NA	NA	0	NA	NA	NA	NA	0	NA	0	0
DTX-incomp_Alyr-B-R3071-Map11_reversed	CACTA	ALENSPM12.8	1	27386373	27387101	exon	NA	NA	NA	0	0	NA	0	NA	NA	0	0	NA	1	0	NA	NA	NA	0	0	NA	0	0	NA	NA	0	0	0	NA	0	0	0	NA	NA	NA	NA	0	NA	NA	NA	NA	0	NA	0
DTX-incomp_Alyr-B-R3071-Map11_reversed	CACTA	ALENSPM12.8	1	27400733	27400737	intergenic	0	0	0	0	0	0	0	0	0	NA	0	0	0	0	0	0	0	0	0	0	0	0	0	0	0	0	0	0	NA	0	0	0	0	0	0	0	0	NA	0	0	0	0	0
DTX-comp_Alyr-B-R1429-Map20	CACTA	ALENSPM10.1	1	27446000	27446003	part1_down	0	NA	NA	0	0	0	0	0	0	0	0	0	0	0	0	0	0	NA	0	0	0	0	0	NA	0	0	0	NA	0	0	0	NA	NA	NA	NA	0	NA	NA	NA	NA	NA	NA	NA
DTX-incomp_AhalGem-B-R3400-Map5	CACTA	ALENSPM12.4	1	27477543	27478293	exon	NA	NA	NA	0	0	1	NA	NA	0	NA	0	0	NA	NA	0	0	0	0	0	0	0	0	0	NA	0	0	0	NA	NA	0	0	0	NA	0	0	0	NA	NA	NA	NA	0	NA	NA
DTX-incomp_Alyr-B-R6246-Map5	CACTA	ALENSPM3.7	1	27507994	27508331	part2_up	NA	NA	NA	NA	NA	1	NA	NA	1	NA	1	1	NA	1	NA	1	NA	1	1	NA	1	NA	NA	NA	NA	NA	NA	NA	NA	NA	NA	NA	NA	NA	NA	NA	NA	NA	NA	NA	NA	NA	NA
DTX-incomp_Alyr-B-R5339-Map8_reversed	CACTA	ALENSPM3.6	1	27557477	27557873	intergenic	0	NA	0	0	0	0	0	0	NA	0	0	0	0	0	NA	0	0	0	0	0	0	0	0	NA	0	0	0	0	0	0	0	0	NA	NA	NA	NA	NA	NA	NA	0	0	0	NA
DTX-incomp_AhalGem-B-R3400-Map5	CACTA	ALENSPM12.4	1	27736718	27736723	intron	0	NA	NA	1	0	0	0	0	NA	0	NA	NA	0	0	NA	0	NA	NA	0	NA	NA	NA	NA	NA	NA	0	0	NA	0	0	NA	NA	0	NA	0	0	NA	0	NA	NA	0	NA	NA
DTX-comp_Alyr-B-G1924-Map5_reversed	CACTA	ALENSPM6.1	1	27935518	27935535	part2_up	0	NA	0	0	0	0	0	0	NA	NA	0	NA	0	NA	NA	NA	0	0	0	0	NA	0	0	NA	0	NA	0	NA	NA	NA	0	0	NA	0	NA	NA	NA	NA	NA	NA	0	NA	NA
DTX-incomp_Alyr-B-R4273-Map5	CACTA	ATENSPM2.2	1	27974809	27975923	intergenic	0	NA	0	0	0	0	0	0	0	NA	0	NA	0	0	0	NA	NA	0	0	NA	NA	0	0	NA	NA	NA	0	0	0	NA	0	NA	NA	NA	NA	NA	NA	0	NA	NA	0	NA	NA
DTX-incomp_AhalGem-B-R8274-Map5	CACTA	ALENSPM7.1	1	28632509	28632882	part1_up	NA	0	0	0	NA	0	0	NA	0	NA	NA	NA	NA	0	0	0	0	NA	0	0	0	NA	NA	NA	0	0	0	0	0	NA	0	0	NA	NA	NA	NA	NA	NA	NA	0	0	0	NA
DTX-incomp_Alyr-B-R202-Map8_reversed	CACTA	ALENSPM4.1	1	28879641	28879648	part1_down	0	0	0	0	0	0	0	0	0	0	0	0	0	0	NA	0	0	0	0	0	0	0	0	0	0	0	0	0	0	0	0	0	0	NA	0	0	NA	NA	0	0	0	0	0
DTX-incomp_AhalGem-B-R3400-Map5	CACTA	ALENSPM12.4	1	28932388	28933056	3UTR	0	NA	NA	NA	0	NA	0	NA	NA	0	NA	0	NA	NA	NA	NA	NA	NA	NA	0	NA	NA	0	NA	0	NA	0	0	0	0	NA	NA	NA	NA	NA	NA	NA	NA	NA	NA	0	NA	NA
DTX-incomp_Ah_Castric-B-R3703-Map5	CACTA	ALENSPM12.3	1	29108937	29109689	part2_up	0	0	0	NA	NA	NA	0	NA	0	NA	NA	0	NA	NA	NA	0	0	NA	NA	0	0	0	0	NA	0	NA	NA	NA	0	0	NA	0	NA	NA	NA	NA	NA	NA	NA	NA	NA	NA	NA
DTX-comp_Alyr-B-R1429-Map20	CACTA	ALENSPM10.1	1	29260150	29260531	part2_up	NA	0	NA	0	0	NA	0	0	NA	0	0	0	0	0	NA	0	0	NA	0	0	0	NA	0	NA	0	0	0	NA	0	NA	0	0	NA	NA	NA	NA	NA	NA	NA	0	0	0	0
DTX-incomp_Alyr-B-R4664-Map10	CACTA	ATENSPM5.1	1	30754862	30754865	intron	NA	NA	0	NA	NA	NA	0	0	NA	NA	NA	NA	0	NA	NA	NA	0	NA	NA	0	0	0	0	0	0	NA	NA	NA	0	NA	NA	NA	NA	NA	NA	NA	NA	0	NA	NA	NA	NA	NA
DTX-comp_Alyr-B-R1558-Map16_reversed	CACTA	ALENSPM5.1	1	30822581	30822585	part2_up	NA	NA	1	NA	NA	NA	0	NA	NA	NA	NA	NA	1	NA	NA	NA	NA	0	NA	NA	NA	1	NA	NA	0	0	0	0	0	NA	NA	NA	NA	NA	0	0	NA	NA	NA	0	NA	0	0
DTX-incomp_Alyr-B-R3071-Map11_reversed	CACTA	ALENSPM12.8	1	30920787	30920793	intergenic	NA	0	0	0	0	0	0	0	0	0	0	0	0	0	0	NA	0	NA	NA	NA	NA	NA	NA	NA	NA	0	0	0	0	0	NA	NA	0	0	0	NA	0	NA	NA	NA	0	0	0
DTX-incomp_Alyr-B-R6246-Map5	CACTA	ALENSPM3.7	1	31121443	31122208	part2_up	NA	NA	NA	0	0	NA	NA	0	NA	NA	NA	NA	0	NA	NA	NA	0	NA	NA	NA	0	0	0	NA	0	0	NA	0	NA	NA	0	NA	NA	NA	NA	NA	NA	NA	NA	0	NA	NA	NA
DTX-incomp_Alyr-B-R5339-Map8_reversed	CACTA	ALENSPM3.6	1	31307115	31307118	intergenic	NA	NA	NA	NA	NA	0	NA	0	0	NA	0	NA	0	0	0	NA	NA	NA	0	0	NA	NA	NA	NA	NA	NA	NA	NA	NA	NA	NA	NA	0	0	NA	NA	NA	NA	NA	NA	NA	NA	NA
DTX-incomp_Ah_Castric-B-R3703-Map5	CACTA	ALENSPM12.3	1	31314050	31314599	exon	NA	NA	NA	0	0	NA	NA	NA	NA	NA	NA	NA	0	0	NA	NA	NA	0	0	0	0	NA	NA	NA	NA	0	NA	0	NA	0	0	0	NA	NA	NA	0	NA	NA	NA	0	NA	NA	NA
DTX-incomp_Alyr-B-R4273-Map5	CACTA	ATENSPM2.2	1	31574620	31575114	part2_up	0	0	0	0	NA	0	NA	1	NA	NA	NA	0	0	0	NA	NA	NA	NA	NA	NA	NA	NA	NA	NA	NA	NA	NA	NA	NA	0	NA	NA	NA	NA	NA	NA	NA	NA	NA	NA	NA	NA	NA
DTX-comp_Alyr-B-R2463-Map10_reversed	CACTA	ALENSPM9.2	1	31645562	31645976	part2_down	NA	NA	NA	NA	0	NA	NA	NA	NA	NA	NA	NA	NA	NA	NA	NA	NA	0	1	0	NA	NA	0	1	0	NA	0	0	NA	NA	NA	0	NA	NA	NA	NA	NA	NA	NA	NA	NA	NA	NA
DTX-comp_Alyr-B-R1429-Map20	CACTA	ALENSPM10.1	1	31649962	31650622	5UTR	NA	NA	NA	NA	NA	NA	NA	NA	0	NA	NA	NA	NA	NA	NA	NA	NA	NA	NA	NA	NA	NA	NA	NA	NA	NA	NA	NA	0	NA	NA	NA	NA	NA	NA	NA	NA	NA	NA	NA	NA	NA	NA
DTX-incomp_Alyr-B-R5339-Map8_reversed	CACTA	ALENSPM3.6	1	32229771	32229780	part2_up	0	0	0	0	0	0	0	0	0	0	0	0	0	0	0	0	0	0	0	0	0	0	0	NA	0	NA	0	0	0	0	0	0	NA	0	NA	NA	NA	0	NA	NA	0	0	0
DTX-incomp_AhalGem-B-R4314-Map5	CACTA	ALENSPM11.1	1	32349837	32350546	exon	NA	0	NA	NA	NA	NA	0	0	NA	NA	NA	NA	0	NA	NA	NA	NA	0	NA	NA	NA	0	0	NA	0	NA	NA	0	NA	0	0	NA	NA	NA	NA	NA	0	NA	NA	NA	NA	NA	NA
DTX-comp_Alyr-B-R1083-Map20	CACTA	ALENSPM9.1	1	32362566	32362582	exon	0	0	0	NA	NA	NA	0	0	0	0	0	0	0	NA	0	0	0	0	0	NA	0	0	NA	0	0	0	0	0	0	0	0	0	NA	NA	NA	NA	NA	NA	NA	NA	NA	NA	NA
DTX-comp_Alyr-B-R1429-Map20	CACTA	ALENSPM10.1	1	32843491	32843495	part2_down	0	0	0	0	0	0	0	0	0	0	0	0	0	0	0	0	0	0	0	0	0	0	0	0	0	0	0	0	0	0	0	0	0	0	0	0	0	0	0	NA	NA	NA	NA
DTX-comp_Alyr-B-R1083-Map20	CACTA	ALENSPM9.1	1	33004680	33005203	3UTR	NA	NA	NA	NA	NA	0	NA	NA	NA	NA	NA	NA	0	NA	NA	NA	NA	NA	NA	NA	0	NA	0	NA	0	0	0	NA	0	0	NA	NA	NA	NA	NA	NA	NA	NA	NA	NA	NA	NA	NA
DTX-incomp_AhalGem-B-R4077-Map5	CACTA	ALENSPM12.6	1	33005353	33006015	exon	0	NA	NA	NA	NA	0	0	0	NA	NA	NA	NA	0	0	NA	NA	NA	0	NA	0	0	NA	NA	NA	NA	NA	NA	NA	0	NA	NA	NA	NA	0	NA	0	NA	0	NA	NA	NA	NA	NA
DTX-incomp_Alyr-B-R678-Map11	CACTA	CACTA_new-958.1	1	33019496	33020914	3UTR	NA	0	NA	0	0	0	0	0	NA	NA	0	NA	NA	NA	0	0	NA	0	NA	0	NA	NA	NA	NA	0	NA	NA	0	NA	NA	NA	NA	NA	0	0	NA	NA	NA	NA	NA	0	NA	NA
DTX-incomp_AhalGem-B-R3400-Map5	CACTA	ALENSPM12.4	1	33071063	33071067	part2_up	0	NA	0	0	NA	0	NA	0	NA	NA	0	NA	0	0	0	0	NA	0	0	0	NA	0	0	0	0	0	0	0	0	NA	NA	NA	NA	NA	0	NA	NA	NA	0	0	0	NA	0
DTX-incomp_Alyr-B-G1817-Map6	CACTA	ALENSPM10.2	2	2110	2618	exon	NA	NA	NA	NA	NA	NA	NA	0	NA	NA	0	NA	NA	NA	NA	NA	NA	NA	0	NA	NA	NA	0	NA	0	0	0	0	0	0	NA	0	0	NA	0	NA	NA	NA	NA	NA	NA	NA	NA
DTX-comp_Alyr-B-R1429-Map20	CACTA	ALENSPM10.1	2	5124	5127	part1_up	NA	0	0	0	0	0	NA	0	0	NA	0	0	0	0	0	NA	0	0	0	0	NA	0	0	0	0	0	0	0	0	0	0	NA	0	0	0	0	NA	NA	0	NA	NA	NA	NA
DTX-incomp_Alyr-B-R5339-Map8_reversed	CACTA	ALENSPM3.6	2	281337	281341	part2_down	NA	0	0	0	0	0	0	0	0	0	NA	NA	0	NA	NA	0	0	NA	0	0	NA	0	0	NA	0	0	0	NA	0	0	0	0	0	0	NA	0	NA	NA	NA	0	0	0	0
DTX-incomp_Alyr-B-R4273-Map5	CACTA	ATENSPM2.2	2	554820	555159	part2_down	0	0	0	NA	NA	NA	NA	0	0	NA	0	NA	0	NA	NA	NA	0	0	0	NA	NA	NA	0	0	NA	NA	NA	0	NA	NA	NA	NA	NA	NA	NA	NA	NA	NA	NA	NA	0	NA	NA
DTX-comp_Alyr-B-R1083-Map20	CACTA	ALENSPM9.1	2	819769	819773	exon	0	0	0	0	0	0	0	NA	0	NA	0	0	0	0	NA	0	0	0	0	0	0	0	0	0	0	0	0	0	0	0	0	0	0	0	0	0	NA	0	0	0	0	NA	NA
DTX-incomp_AhalGem-B-R3400-Map5	CACTA	ALENSPM12.4	2	923384	923388	intergenic	0	0	0	0	0	0	0	0	0	0	0	0	0	0	0	0	0	0	0	0	0	0	0	0	0	0	0	NA	NA	0	0	0	NA	NA	0	NA	NA	NA	0	0	0	0	0
DTX-comp_Alyr-B-R1083-Map20	CACTA	ALENSPM9.1	2	1537934	1538650	5UTR	NA	0	0	0	0	0	0	NA	0	0	0	0	0	0	NA	NA	0	NA	NA	0	0	NA	0	NA	0	NA	0	NA	0	NA	0	NA	NA	NA	NA	NA	NA	NA	NA	NA	0	NA	NA
DTX-incomp_Ah_Castric-B-R3703-Map5	CACTA	ALENSPM12.3	2	1680322	1680326	3UTR	0	0	0	0	0	0	0	0	0	0	0	0	0	0	0	0	0	0	0	0	0	0	0	0	0	NA	0	0	0	0	0	0	NA	0	0	NA	0	NA	0	0	0	0	0
DTX-comp_Alyr-B-R1429-Map20	CACTA	ALENSPM10.1	2	2194419	2194423	intron	0	0	0	0	0	0	0	0	0	0	0	0	0	0	0	0	0	0	0	0	0	0	0	NA	0	0	0	0	0	0	0	NA	NA	0	0	0	0	NA	0	NA	0	NA	0
DTX-incomp_AhalGem-B-R360-Map5_reversed	CACTA	ALENSPM12.5	2	2411944	2412480	part1_up	NA	0	NA	0	0	NA	NA	NA	NA	NA	0	0	0	NA	NA	NA	0	0	0	NA	0	0	0	0	NA	NA	NA	NA	1	NA	0	NA	NA	NA	NA	NA	NA	NA	NA	0	NA	0	NA
DTX-incomp_AhalGem-B-R3400-Map5	CACTA	ALENSPM12.4	2	2744569	2744573	part2_up	0	0	0	0	0	0	0	0	NA	0	0	0	0	0	0	0	0	0	0	0	0	0	0	NA	0	0	0	0	0	0	0	0	NA	0	NA	0	NA	NA	NA	0	0	0	0
DTX-comp_Alyr-B-R1083-Map20	CACTA	ALENSPM9.1	2	3048927	3048931	part1_down	NA	NA	0	0	NA	0	0	0	NA	NA	0	0	NA	0	NA	0	0	0	0	0	0	0	0	NA	NA	NA	NA	NA	NA	NA	NA	NA	NA	NA	NA	NA	NA	NA	NA	0	0	NA	NA
DTX-comp_Alyr-B-R1429-Map20	CACTA	ALENSPM10.1	2	3467815	3468332	intergenic	NA	NA	0	0	NA	0	0	NA	NA	NA	NA	NA	NA	NA	NA	NA	NA	0	0	NA	NA	NA	0	NA	0	0	0	0	0	0	NA	NA	NA	0	0	0	NA	NA	NA	NA	NA	NA	NA
DTX-comp_Alyr-B-R2248-Map12_reversed	CACTA	ATENSPM6.1	2	3678671	3679126	5UTR	NA	NA	NA	NA	NA	NA	NA	NA	NA	NA	0	NA	NA	NA	NA	NA	NA	NA	NA	0	1	0	NA	NA	NA	0	NA	0	0	NA	NA	NA	NA	NA	NA	NA	NA	NA	NA	NA	0	NA	NA
DTX-comp_Alyr-B-R1083-Map20	CACTA	ALENSPM9.1	2	3753285	3753939	5UTR	NA	NA	NA	NA	NA	0	0	0	NA	NA	NA	NA	NA	NA	NA	NA	0	NA	0	0	NA	NA	NA	NA	NA	NA	NA	NA	NA	NA	NA	NA	NA	NA	NA	NA	NA	NA	NA	NA	NA	NA	NA
DTX-comp_Alyr-B-R2248-Map12_reversed	CACTA	ATENSPM6.1	2	3759716	3759720	5UTR	0	NA	0	0	NA	0	0	0	0	NA	0	0	NA	NA	0	0	NA	0	0	1	0	1	0	0	0	0	0	0	0	0	0	0	NA	NA	NA	NA	NA	NA	NA	NA	0	0	NA
DTX-incomp_AhalGem-B-R3400-Map5	CACTA	ALENSPM12.4	2	3788157	3788162	part1_up	0	NA	NA	NA	0	0	0	0	0	0	0	0	0	0	0	0	0	0	0	0	0	0	0	0	0	0	NA	0	0	0	0	NA	0	0	0	0	0	0	0	0	0	0	0
DTX-incomp_Alyr-B-G1817-Map6	CACTA	ALENSPM10.2	2	3848606	3848611	intergenic	0	0	0	0	0	0	0	0	0	0	0	NA	NA	0	0	0	0	0	0	0	0	0	0	NA	NA	NA	0	0	0	NA	0	NA	NA	NA	NA	NA	NA	0	NA	0	0	0	0
DTX-incomp_Alyr-B-R5339-Map8_reversed	CACTA	ALENSPM3.6	2	3874103	3874107	part2_down	0	0	0	0	0	0	0	0	NA	0	0	0	0	NA	0	0	0	0	0	0	0	0	0	0	0	NA	0	NA	0	NA	0	0	NA	0	0	0	0	NA	NA	NA	NA	0	NA
DTX-comp_Alyr-B-R1083-Map20	CACTA	ALENSPM9.1	2	4080883	4081335	exon	NA	0	NA	NA	NA	NA	NA	NA	NA	NA	NA	NA	NA	0	NA	NA	NA	NA	NA	NA	NA	NA	NA	NA	NA	NA	NA	0	NA	NA	0	NA	0	0	NA	NA	NA	NA	0	NA	NA	NA	NA
DTX-comp_Alyr-B-R1443-Map18_reversed	CACTA	ALENSPM12.1	2	4102220	4102224	intergenic	0	0	0	0	0	0	0	0	0	0	0	0	0	0	0	0	0	0	0	0	0	0	0	0	0	0	0	0	0	0	0	0	NA	0	0	0	0	0	NA	0	0	0	0
DTX-incomp_Alyr-B-R5339-Map8_reversed	CACTA	ALENSPM3.6	2	4401745	4401749	exon	0	0	NA	NA	NA	NA	0	NA	0	NA	0	NA	0	0	NA	0	0	NA	NA	NA	NA	0	0	NA	0	0	0	0	0	0	0	0	0	0	0	0	0	0	0	NA	0	NA	NA
DTX-comp_Alyr-B-R1531-Map17_reversed	CACTA	ALENSPM12.2	2	4873107	4873530	exon	NA	0	NA	NA	0	0	0	0	0	NA	NA	0	0	NA	NA	NA	0	0	NA	NA	NA	NA	0	NA	0	NA	0	0	0	0	0	NA	NA	NA	0	0	NA	NA	NA	NA	NA	NA	NA
DTX-incomp_AhalGem-B-R990-Map8	CACTA	ALENSPM12.7	2	7382358	7383147	5UTR	NA	NA	0	NA	NA	0	0	NA	NA	NA	NA	NA	0	0	NA	0	NA	NA	NA	NA	0	NA	NA	NA	0	NA	NA	0	0	0	NA	NA	NA	NA	NA	NA	NA	NA	NA	NA	NA	NA	NA
DTX-incomp_Alyr-B-R1134-Map20_reversed	CACTA	ALENSPM6.5	2	7569930	7569935	part2_down	0	0	0	NA	0	0	0	0	0	0	0	0	0	0	0	0	0	0	0	0	0	0	0	0	0	0	0	0	0	0	0	0	NA	NA	NA	NA	NA	NA	NA	0	0	0	0
DTX-comp_Alyr-B-G1924-Map5_reversed	CACTA	ALENSPM6.1	2	9344971	9345538	part2_down	0	0	NA	0	0	NA	NA	0	NA	NA	NA	0	NA	NA	NA	NA	NA	NA	NA	NA	NA	NA	NA	NA	NA	NA	0	NA	NA	NA	NA	NA	NA	NA	NA	NA	NA	NA	NA	NA	0	0	NA
DTX-incomp_Alyr-B-R5339-Map8_reversed	CACTA	ALENSPM3.6	2	9746802	9746806	intergenic	NA	0	NA	NA	NA	0	NA	NA	NA	NA	0	0	NA	0	0	NA	NA	NA	0	0	NA	0	0	NA	0	NA	0	NA	NA	0	NA	NA	NA	NA	NA	NA	NA	NA	NA	NA	NA	NA	NA
DTX-comp_Alyr-B-G1924-Map5_reversed	CACTA	ALENSPM6.1	2	10458594	10458604	part2_down	NA	NA	0	0	0	0	NA	0	NA	NA	NA	0	NA	NA	0	NA	NA	NA	0	NA	0	0	NA	NA	0	0	0	0	0	NA	0	0	NA	NA	NA	NA	NA	NA	NA	NA	NA	0	NA
DTX-incomp_Alyr-B-G1817-Map6	CACTA	ALENSPM10.2	2	11668910	11669365	exon	0	NA	0	0	NA	NA	0	NA	NA	NA	NA	NA	NA	0	NA	0	0	0	NA	0	0	NA	NA	NA	NA	0	NA	NA	NA	NA	NA	NA	NA	NA	NA	NA	NA	NA	NA	NA	NA	NA	NA
DTX-comp_Alyr-B-R1429-Map20	CACTA	ALENSPM10.1	2	11695211	11695215	intergenic	0	NA	NA	NA	0	0	0	0	NA	NA	NA	0	NA	0	NA	0	0	0	0	0	0	0	0	NA	0	0	0	0	0	0	0	NA	NA	NA	NA	NA	NA	NA	NA	NA	NA	NA	NA
DTX-incomp_Alyr-B-R5339-Map8_reversed	CACTA	ALENSPM3.6	2	11760284	11760288	exon	0	NA	NA	NA	NA	NA	NA	NA	NA	NA	NA	NA	NA	NA	NA	NA	NA	NA	0	NA	NA	0	0	NA	0	NA	NA	0	0	0	0	NA	NA	NA	NA	NA	NA	NA	NA	NA	NA	NA	NA
DTX-incomp_AhalGem-B-R7854-Map5_reversed	CACTA	ALENSPM11.2	2	11822525	11823532	intergenic	0	NA	NA	0	0	0	0	0	0	0	0	0	0	0	NA	0	0	0	0	0	0	0	0	NA	0	NA	0	0	0	0	0	NA	NA	NA	NA	NA	NA	NA	NA	0	0	0	0
DTX-comp_Alyr-B-R1083-Map20	CACTA	ALENSPM9.1	2	11900992	11901973	5UTR	NA	NA	0	0	NA	NA	NA	NA	NA	NA	NA	0	NA	0	NA	NA	0	0	0	0	NA	NA	0	0	NA	0	0	0	NA	NA	NA	NA	NA	NA	NA	NA	0	NA	NA	NA	NA	NA	NA
DTX-comp_Alyr-B-R3235-Map10	CACTA	ALENSPM6.2	2	12556634	12556638	part1_down	0	0	0	0	0	0	0	0	0	0	0	0	0	0	0	NA	0	0	0	0	0	0	0	NA	NA	0	NA	0	NA	0	NA	NA	NA	NA	NA	NA	0	NA	NA	0	0	0	NA
DTX-incomp_Alyr-B-R4273-Map5	CACTA	ATENSPM2.2	2	13334228	13334232	intergenic	0	0	0	0	0	0	0	0	0	0	0	0	0	0	0	0	0	1	0	0	0	0	0	NA	0	0	0	0	0	0	0	0	0	NA	NA	0	NA	NA	NA	0	0	0	NA
DTX-incomp_Alyr-B-R5339-Map8_reversed	CACTA	ALENSPM3.6	2	13578103	13578108	part2_up	0	0	0	0	0	0	0	0	NA	0	0	0	0	0	0	0	0	0	0	0	0	0	0	0	0	NA	0	0	0	NA	0	0	0	NA	0	NA	NA	NA	NA	NA	NA	0	NA
DTX-comp_Alyr-B-R1531-Map17_reversed	CACTA	ALENSPM12.2	2	13595760	13595764	part2_down	NA	0	NA	0	NA	NA	NA	NA	0	0	0	NA	NA	NA	NA	0	0	NA	0	NA	NA	0	0	NA	0	0	0	0	0	0	0	0	0	NA	NA	NA	NA	NA	0	NA	NA	NA	NA
DTX-incomp_AhalGem-B-R4077-Map5	CACTA	ALENSPM12.6	2	13892564	13893886	exon	0	0	0	0	NA	0	0	0	0	0	0	0	0	0	0	0	0	0	0	0	0	NA	0	0	0	NA	0	0	0	0	0	NA	0	NA	0	0	NA	0	NA	0	0	0	0
DTX-incomp_Alyr-B-R5297-Map8	CACTA	CACTA_new-946.1	2	13895899	13895903	part1_up	0	0	0	0	0	0	0	0	0	0	0	0	0	0	0	0	0	0	0	0	0	0	0	0	0	0	0	0	0	0	0	0	0	0	0	0	NA	0	0	0	0	0	0
DTX-comp_Alyr-B-R1083-Map20	CACTA	ALENSPM9.1	2	14453920	14453925	exon	0	0	NA	NA	0	0	0	0	NA	0	NA	0	0	0	0	0	NA	NA	0	0	NA	0	0	NA	0	0	0	0	0	0	0	0	0	0	0	0	0	0	0	NA	0	NA	NA
DTX-comp_Alyr-B-R1083-Map20	CACTA	ALENSPM9.1	2	14672822	14673866	5UTR	0	0	NA	0	0	0	0	0	NA	0	0	NA	NA	NA	NA	NA	0	NA	0	NA	0	NA	NA	NA	0	NA	0	0	0	0	0	NA	NA	NA	NA	NA	NA	NA	NA	NA	NA	NA	NA
DTX-incomp_AhalGem-B-R3400-Map5	CACTA	ALENSPM12.4	2	15226413	15226417	exon	NA	0	0	NA	0	NA	0	0	0	NA	0	0	0	NA	NA	NA	0	0	0	0	0	0	0	0	NA	NA	0	0	NA	NA	NA	NA	NA	NA	NA	NA	NA	NA	NA	NA	NA	NA	NA
DTX-incomp_Alyr-B-R678-Map11	CACTA	CACTA_new-958.1	2	15298107	15299172	part2_down	NA	NA	NA	NA	NA	NA	NA	NA	NA	NA	NA	NA	NA	NA	NA	NA	0	NA	0	NA	1	NA	0	NA	NA	0	0	0	0	NA	0	NA	NA	NA	NA	NA	NA	NA	NA	0	0	NA	NA
DTX-incomp_Alyr-B-R1134-Map20_reversed	CACTA	ALENSPM6.5	2	15920826	15921285	5UTR	NA	0	NA	0	NA	NA	0	0	NA	NA	NA	0	NA	NA	NA	NA	0	0	0	NA	0	0	0	0	0	NA	0	0	0	NA	NA	NA	NA	NA	NA	NA	NA	NA	NA	NA	NA	NA	NA
DTX-comp_Alyr-B-R163-Map20	CACTA	ALENSPM2.2	2	16018209	16019127	exon	0	0	0	0	0	NA	0	0	0	0	0	0	0	0	NA	0	0	0	NA	0	0	0	0	NA	0	0	0	0	0	0	0	0	0	0	0	0	0	0	NA	0	0	0	0
DTX-comp_Alyr-B-R2248-Map12_reversed	CACTA	ATENSPM6.1	2	16148394	16148399	exon	NA	0	NA	0	0	0	0	0	NA	0	0	0	0	0	NA	0	0	NA	0	NA	0	NA	0	NA	NA	0	0	0	0	0	0	0	0	0	0	0	NA	0	0	NA	NA	NA	NA
DTX-incomp_AhalGem-B-R3400-Map5	CACTA	ALENSPM12.4	2	16252693	16253392	3UTR	NA	0	NA	0	0	0	0	NA	0	NA	0	0	0	0	NA	NA	0	0	0	0	0	0	0	NA	0	0	0	NA	0	0	0	NA	0	0	0	0	NA	NA	NA	NA	NA	NA	NA
DTX-incomp_AhalGem-B-R3400-Map5	CACTA	ALENSPM12.4	2	16663678	16664379	3UTR	0	0	NA	NA	0	0	0	0	NA	0	NA	NA	NA	0	NA	0	0	NA	0	0	0	0	NA	NA	0	NA	0	0	0	0	NA	NA	NA	NA	0	NA	0	NA	NA	NA	0	NA	0
DTX-incomp_Ah_Castric-B-R3703-Map5	CACTA	ALENSPM12.3	2	16690068	16690072	exon	0	0	0	0	0	0	0	0	NA	0	0	0	0	0	0	0	0	0	0	0	0	0	0	NA	0	0	0	0	0	1	1	0	0	NA	0	0	0	0	0	0	0	0	0
DTX-comp_Alyr-B-R1531-Map17_reversed	CACTA	ALENSPM12.2	2	17685540	17685545	part2_up	NA	0	NA	NA	NA	0	NA	NA	0	NA	0	0	0	0	0	0	NA	0	0	0	0	0	0	0	0	0	0	0	0	0	0	0	NA	NA	NA	NA	NA	NA	NA	0	0	0	0
DTX-comp_Alyr-B-R1083-Map20	CACTA	ALENSPM9.1	2	19061992	19061996	exon	0	0	0	NA	0	0	0	0	0	0	0	0	0	0	0	0	0	0	0	0	0	0	0	0	0	0	0	0	0	0	0	0	NA	NA	0	0	NA	0	0	NA	NA	NA	NA
DTX-comp_Alyr-B-R1429-Map20	CACTA	ALENSPM10.1	2	19311041	19311045	3UTR	NA	NA	NA	NA	NA	0	0	NA	NA	NA	NA	NA	NA	NA	NA	NA	NA	NA	NA	NA	NA	NA	NA	NA	NA	NA	0	NA	NA	NA	NA	NA	0	0	NA	NA	NA	NA	NA	NA	NA	NA	NA
DTX-incomp_Atha-B-R1235-Map3	CACTA	ALENSPM5.5	3	442071	442583	part2_down	NA	NA	NA	NA	NA	NA	NA	NA	NA	NA	NA	NA	NA	NA	NA	NA	NA	0	NA	NA	0	1	NA	0	NA	NA	NA	1	NA	NA	NA	NA	NA	NA	NA	NA	NA	NA	NA	NA	NA	NA	NA
DTX-incomp_AhalGem-B-R4314-Map5	CACTA	ALENSPM11.1	3	451738	451745	part2_down	0	0	0	0	0	0	0	0	NA	0	0	0	0	NA	0	0	0	0	0	0	0	0	0	0	0	0	0	0	0	0	0	0	NA	0	0	0	0	0	0	0	0	0	0
DTX-incomp_Alyr-B-R678-Map11	CACTA	CACTA_new-958.1	3	455417	455882	part1_up	0	0	0	0	0	0	0	0	0	NA	0	0	0	0	NA	NA	0	0	0	0	0	0	0	NA	NA	NA	0	0	0	0	0	NA	NA	0	0	NA	NA	NA	0	0	0	NA	0
DTX-comp_Alyr-B-R1083-Map20	CACTA	ALENSPM9.1	3	1050325	1050329	exon	0	0	0	0	0	0	0	0	0	0	0	0	0	0	NA	0	0	0	0	0	0	0	0	0	0	0	0	0	0	0	0	0	0	0	0	0	0	0	0	NA	0	NA	NA
DTX-comp_Alyr-B-R1083-Map20	CACTA	ALENSPM9.1	3	2028330	2029320	exon	NA	0	0	NA	NA	NA	0	0	NA	NA	0	NA	NA	NA	NA	NA	0	NA	NA	NA	NA	0	NA	NA	NA	0	NA	0	NA	NA	0	NA	NA	NA	NA	NA	NA	NA	NA	0	0	0	NA
DTX-comp_Alyr-B-R1083-Map20	CACTA	ALENSPM9.1	3	2029872	2029877	intron	0	0	NA	NA	NA	NA	0	0	NA	0	0	0	NA	0	0	NA	0	0	0	0	0	0	0	NA	0	0	NA	NA	0	0	0	NA	0	0	0	0	0	NA	NA	NA	NA	NA	0
DTX-comp_Alyr-B-R1083-Map20	CACTA	ALENSPM9.1	3	2237588	2237592	part2_down	0	NA	0	0	0	0	NA	0	NA	NA	NA	NA	0	0	0	NA	0	NA	NA	NA	NA	0	0	NA	NA	NA	0	NA	0	0	NA	NA	NA	NA	0	NA	NA	0	NA	0	NA	0	NA
DTX-comp_Alyr-B-R1083-Map20	CACTA	ALENSPM9.1	3	2738418	2739005	3UTR	NA	NA	NA	0	0	NA	0	NA	NA	NA	0	NA	NA	NA	NA	NA	0	0	0	0	0	0	0	NA	0	NA	0	0	NA	0	0	0	NA	0	NA	0	NA	NA	NA	NA	NA	NA	NA
DTX-incomp_AhalGem-B-R3400-Map5	CACTA	ALENSPM12.4	3	4184555	4184559	part2_down	0	0	0	0	0	0	0	0	0	0	0	0	0	0	0	0	0	0	0	0	0	0	0	0	0	0	0	0	0	0	0	0	0	0	0	0	NA	NA	NA	0	0	0	0
DTX-comp_Alyr-B-R1531-Map17_reversed	CACTA	ALENSPM12.2	3	4349134	4349921	3UTR	NA	0	0	0	0	0	0	0	0	NA	0	0	0	0	0	0	0	0	0	0	NA	NA	0	0	0	NA	NA	0	0	0	NA	0	0	0	NA	0	NA	NA	NA	NA	NA	NA	NA
DTX-incomp_AhalGem-B-R3400-Map5	CACTA	ALENSPM12.4	3	4809311	4810071	exon	NA	NA	1	NA	0	0	0	1	NA	0	NA	NA	0	NA	NA	NA	NA	0	NA	1	1	0	0	NA	0	0	NA	NA	0	1	NA	NA	0	0	NA	NA	0	NA	NA	NA	NA	NA	NA
DTX-incomp_Alyr-B-R4273-Map5	CACTA	ATENSPM2.2	3	5304762	5304765	intron	0	0	0	0	0	0	0	0	0	0	NA	0	0	0	0	0	0	0	0	0	0	0	0	0	0	0	0	0	1	0	0	0	0	NA	0	NA	NA	0	NA	NA	NA	NA	NA
DTX-comp_Alyr-B-R1429-Map20	CACTA	ALENSPM10.1	3	6248413	6248417	part2_down	0	NA	NA	0	NA	NA	0	NA	0	0	NA	NA	NA	NA	0	0	NA	NA	0	NA	NA	NA	0	NA	0	0	NA	0	NA	0	0	NA	NA	0	0	NA	NA	NA	NA	NA	NA	NA	NA
DTX-comp_Alyr-B-R2370-Map12	CACTA	ALENSPM5.2	3	6366586	6366946	part2_up	NA	0	NA	0	NA	NA	NA	0	NA	NA	NA	NA	NA	NA	NA	NA	NA	NA	NA	NA	NA	0	NA	NA	0	NA	NA	NA	NA	NA	NA	0	NA	NA	NA	NA	NA	NA	NA	0	NA	NA	NA
DTX-incomp_Alyr-B-R6246-Map5	CACTA	ALENSPM3.7	3	7077228	7077644	part1_up	NA	0	NA	0	0	NA	0	NA	NA	NA	0	NA	0	NA	0	NA	NA	NA	NA	0	0	NA	0	NA	NA	0	NA	0	NA	0	0	0	0	NA	NA	NA	NA	NA	NA	NA	0	NA	NA
DTX-comp_AhalGem-B-R8504-Map6_reversed	CACTA	ALENSPM2.1	3	7223618	7223622	part2_up	0	0	0	0	0	0	0	0	0	0	0	0	0	0	0	0	0	0	NA	0	0	0	0	0	0	0	0	0	0	0	0	0	0	0	0	NA	0	0	0	NA	0	0	NA
DTX-comp_Alyr-B-R1429-Map20	CACTA	ALENSPM10.1	3	7604288	7605524	3UTR	NA	NA	NA	NA	NA	NA	NA	NA	0	NA	NA	NA	NA	NA	NA	NA	NA	NA	NA	NA	NA	NA	NA	NA	NA	NA	NA	NA	NA	NA	NA	NA	NA	NA	NA	0	NA	NA	NA	NA	NA	NA	NA
DTX-comp_Alyr-B-R1083-Map20	CACTA	ALENSPM9.1	3	8458962	8459587	3UTR	NA	0	0	NA	NA	NA	0	NA	NA	NA	0	0	NA	0	0	0	NA	NA	0	0	0	0	NA	0	0	0	NA	0	0	0	0	0	NA	NA	NA	NA	NA	NA	NA	0	NA	0	0
DTX-incomp_AhalGem-B-R7854-Map5_reversed	CACTA	ALENSPM11.2	3	9086976	9087603	5UTR	NA	NA	NA	0	0	NA	NA	NA	NA	NA	NA	NA	NA	NA	NA	NA	0	NA	NA	NA	NA	NA	0	NA	1	NA	NA	0	NA	NA	NA	NA	NA	NA	NA	0	NA	NA	NA	NA	0	NA	NA
DTX-incomp_Ah_Castric-B-R3703-Map5	CACTA	ALENSPM12.3	3	9156385	9156389	intron	0	0	0	0	0	0	0	0	0	0	0	0	0	0	0	0	0	0	0	0	0	0	0	0	NA	0	0	0	0	0	0	0	0	0	0	0	0	NA	0	0	0	0	0
DTX-incomp_AhalGem-B-R3400-Map5	CACTA	ALENSPM12.4	3	9474741	9475622	5UTR	NA	NA	0	NA	NA	NA	0	NA	0	NA	NA	NA	NA	NA	NA	NA	NA	NA	0	NA	0	0	0	NA	NA	0	NA	NA	0	0	0	NA	NA	NA	NA	NA	NA	NA	NA	NA	NA	NA	NA
DTX-comp_Alyr-B-R1531-Map17_reversed	CACTA	ALENSPM12.2	3	9676043	9676619	5UTR	NA	0	NA	0	NA	0	0	0	0	NA	NA	NA	0	0	0	0	0	0	NA	0	0	NA	0	NA	0	NA	0	0	0	NA	0	NA	0	0	0	0	NA	0	0	0	0	NA	NA
DTX-incomp_AhalGem-B-R4314-Map5	CACTA	ALENSPM11.1	3	9730780	9730783	intron	0	0	0	0	0	0	0	0	0	0	0	0	0	NA	0	1	0	0	0	0	0	0	0	NA	0	0	0	NA	0	NA	NA	1	NA	NA	NA	NA	0	NA	NA	NA	0	NA	NA
DTX-comp_Alyr-B-R1083-Map20	CACTA	ALENSPM9.1	3	9953473	9953903	exon	NA	NA	0	NA	0	NA	NA	NA	NA	NA	NA	NA	NA	0	NA	0	NA	NA	NA	NA	0	NA	0	NA	NA	NA	NA	0	NA	NA	0	NA	0	0	0	0	0	NA	NA	NA	NA	NA	NA
DTX-incomp_Alyr-B-R4273-Map5	CACTA	ATENSPM2.2	3	10094429	10094432	part2_up	0	0	0	0	0	0	0	0	0	0	0	0	NA	0	0	0	0	0	0	0	0	0	0	0	0	0	0	0	0	0	0	0	0	0	0	NA	0	0	NA	0	0	0	0
DTX-comp_Alyr-B-R163-Map20	CACTA	ALENSPM2.2	3	10669680	10670118	part2_up	NA	NA	0	0	NA	0	0	0	NA	0	0	NA	NA	NA	NA	0	0	0	NA	0	0	0	0	NA	0	0	0	0	NA	0	NA	0	NA	NA	0	0	NA	NA	NA	0	NA	NA	NA
DTX-incomp_Alyr-B-R202-Map8_reversed	CACTA	ALENSPM4.1	3	11216689	11217399	3UTR	NA	NA	NA	0	0	NA	0	0	NA	NA	NA	NA	0	0	NA	NA	NA	NA	NA	NA	0	NA	0	NA	NA	0	0	NA	0	NA	NA	NA	NA	NA	NA	NA	NA	0	NA	NA	0	NA	NA
DTX-incomp_AhalGem-B-R7854-Map5_reversed	CACTA	ALENSPM11.2	3	11229589	11229593	exon	0	0	0	0	0	0	0	0	NA	0	0	0	0	0	0	0	0	0	0	0	0	0	0	0	0	0	0	0	0	0	0	0	0	0	0	0	0	0	NA	0	0	NA	0
DTX-incomp_Alyr-B-R6246-Map5	CACTA	ALENSPM3.7	3	11619944	11620711	part2_up	NA	NA	NA	NA	NA	NA	NA	NA	NA	NA	0	NA	NA	NA	NA	NA	NA	NA	NA	NA	NA	NA	NA	NA	NA	NA	0	1	0	NA	0	NA	NA	NA	NA	NA	NA	NA	NA	0	NA	NA	NA
DTX-comp_Alyr-B-R1083-Map20	CACTA	ALENSPM9.1	3	11774227	11774945	3UTR	NA	NA	0	NA	0	0	0	NA	NA	0	0	NA	NA	0	NA	0	0	0	NA	0	0	NA	NA	NA	NA	NA	NA	0	NA	NA	NA	NA	NA	0	0	NA	NA	0	NA	NA	NA	NA	NA
DTX-comp_Atha-B-R436-Map20_reversed	CACTA	ALENSPM9.4	3	12460591	12460596	intergenic	NA	0	NA	NA	0	0	0	0	0	0	0	NA	0	NA	0	0	0	NA	0	NA	NA	NA	0	NA	NA	NA	NA	NA	NA	NA	NA	NA	0	0	NA	0	NA	NA	NA	NA	0	NA	NA
DTX-comp_Alyr-B-R284-Map20	CACTA	ALENSPM2.3	3	13028833	13029976	3UTR	NA	0	NA	NA	NA	NA	NA	NA	0	NA	NA	0	NA	NA	NA	0	NA	NA	NA	NA	NA	NA	NA	NA	NA	NA	NA	0	0	NA	NA	NA	NA	NA	NA	NA	NA	NA	NA	0	0	NA	NA
DTX-incomp_Alyr-B-R3071-Map11_reversed	CACTA	ALENSPM12.8	3	13176962	13177580	exon	0	NA	NA	NA	0	NA	NA	NA	NA	NA	NA	NA	0	NA	NA	NA	NA	NA	0	NA	0	0	0	NA	NA	0	0	NA	0	0	0	NA	NA	NA	NA	NA	0	0	NA	NA	NA	NA	NA
DTX-incomp_Alyr-B-R1134-Map20_reversed	CACTA	ALENSPM6.5	3	13249600	13250385	5UTR	0	0	0	0	0	0	0	0	NA	0	0	NA	0	0	0	0	0	NA	NA	0	0	0	0	NA	NA	1	1	NA	0	NA	1	NA	0	0	0	0	NA	NA	0	0	0	NA	0
DTX-comp_Alyr-B-R2248-Map12_reversed	CACTA	ATENSPM6.1	3	13251258	13251261	exon	NA	NA	NA	0	NA	NA	0	0	NA	NA	NA	NA	0	NA	NA	NA	NA	NA	NA	NA	0	NA	NA	NA	NA	NA	NA	NA	NA	NA	NA	NA	0	NA	NA	NA	NA	NA	NA	NA	NA	NA	NA
DTX-comp_Alyr-B-R1429-Map20	CACTA	ALENSPM10.1	3	13415306	13415310	part2_up	0	0	0	0	0	0	0	0	0	0	0	0	0	0	0	0	0	NA	NA	0	0	0	NA	NA	0	0	0	0	0	0	0	0	0	NA	NA	NA	NA	NA	NA	NA	NA	NA	NA
DTX-incomp_Alyr-B-R204-Map5_reversed	CACTA	ALENSPM2.8	3	13424095	13425169	part2_up	0	NA	NA	0	0	NA	0	NA	0	0	0	NA	0	NA	NA	0	NA	NA	NA	0	NA	0	NA	NA	NA	NA	NA	NA	NA	NA	NA	NA	NA	NA	NA	NA	NA	0	0	0	NA	0	NA
DTX-incomp_Alyr-B-R1669-Map6	CACTA	ALENSPM3.5	3	13473924	13474628	5UTR	0	NA	NA	0	NA	NA	NA	0	0	0	NA	0	NA	NA	0	0	0	0	0	0	0	0	0	0	0	0	0	0	0	0	0	0	0	NA	NA	NA	NA	0	NA	NA	0	NA	NA
DTX-comp_Alyr-B-R1083-Map20	CACTA	ALENSPM9.1	3	13489783	13489787	5UTR	NA	NA	0	NA	0	NA	0	NA	NA	0	0	NA	NA	0	NA	0	NA	NA	NA	NA	NA	NA	0	NA	0	0	0	0	0	0	0	NA	NA	NA	NA	0	NA	NA	NA	NA	NA	NA	NA
DTX-incomp_Alyr-B-R6246-Map5	CACTA	ALENSPM3.7	3	13872745	13872750	intergenic	0	0	NA	0	0	NA	0	0	0	0	0	0	0	0	0	0	0	0	0	0	0	0	0	0	0	0	0	0	0	NA	0	0	NA	NA	0	NA	NA	NA	NA	0	0	NA	NA
DTX-comp_Alyr-B-R2370-Map12	CACTA	ALENSPM5.2	3	13954049	13954054	3UTR	NA	NA	0	0	0	0	NA	0	NA	NA	NA	NA	0	0	0	NA	0	0	NA	0	0	0	0	NA	0	1	NA	0	0	NA	0	0	0	0	0	0	0	0	0	NA	NA	NA	NA
DTX-incomp_AhalGem-B-R3653-Map4_reversed	CACTA	ALENSPM2.6	3	14132145	14132149	part2_up	NA	0	0	0	0	0	0	NA	NA	0	NA	NA	0	NA	NA	NA	NA	NA	NA	NA	0	NA	0	NA	NA	NA	0	NA	NA	NA	NA	0	NA	NA	0	NA	NA	NA	NA	0	0	0	NA
DTX-comp_Alyr-B-R2370-Map12	CACTA	ALENSPM5.2	3	14606720	14606725	part1_down	NA	NA	NA	NA	NA	NA	NA	NA	NA	NA	NA	NA	NA	NA	NA	NA	0	0	NA	0	0	NA	NA	NA	NA	NA	0	NA	NA	NA	NA	NA	NA	NA	NA	NA	NA	NA	NA	0	NA	0	NA
DTX-incomp_Alyr-B-R1096-Map7	CACTA	Chester-1.1	3	14633440	14633447	intergenic	0	0	NA	0	0	0	NA	0	NA	NA	0	NA	NA	0	0	NA	0	NA	0	0	0	0	NA	NA	0	0	0	0	0	0	0	NA	0	0	0	0	0	0	0	NA	0	0	0
DTX-incomp_AhalGem-B-R1263-Map7	CACTA	ALENSPM3.1	3	14661219	14661222	intron	NA	0	0	NA	NA	0	0	0	0	NA	NA	NA	0	0	0	0	0	0	1	0	0	0	0	0	0	0	0	0	0	0	0	0	0	NA	0	0	NA	NA	0	NA	0	NA	0
DTX-comp_Alyr-B-R2248-Map12_reversed	CACTA	ATENSPM6.1	3	14766546	14766550	intergenic	NA	NA	NA	NA	NA	NA	0	NA	NA	0	0	NA	NA	NA	0	NA	0	0	0	0	0	0	0	0	0	1	NA	0	0	NA	NA	NA	0	0	NA	NA	NA	0	NA	NA	0	0	0
DTX-incomp_Alyr-B-R2462-Map5_reversed	CACTA	ALENSPM6.6	3	14779185	14779189	intergenic	NA	NA	NA	NA	NA	NA	0	NA	NA	NA	0	NA	NA	NA	0	NA	NA	0	0	0	0	0	0	0	0	0	0	0	0	0	0	0	NA	NA	NA	NA	NA	NA	NA	NA	0	NA	NA
DTX-incomp_Alyr-B-R4664-Map10	CACTA	ATENSPM5.1	3	14781968	14781972	intergenic	0	0	0	0	0	0	0	0	0	0	0	NA	0	0	0	0	0	0	0	0	0	0	0	0	0	0	0	0	0	0	0	0	0	0	0	0	0	0	0	0	0	0	NA
DTX-incomp_Alyr-B-R3071-Map11_reversed	CACTA	ALENSPM12.8	3	14786499	14786854	intergenic	NA	NA	NA	NA	NA	NA	NA	NA	NA	NA	NA	NA	NA	NA	0	NA	NA	NA	NA	NA	0	NA	NA	NA	0	NA	0	0	0	NA	0	NA	NA	NA	NA	NA	NA	NA	NA	NA	NA	0	NA
DTX-incomp_Atha-B-R1235-Map3	CACTA	ALENSPM5.5	3	18673770	18673774	5UTR	NA	0	0	0	NA	NA	0	0	NA	NA	NA	NA	NA	0	NA	0	NA	NA	NA	0	0	NA	NA	NA	NA	NA	NA	NA	NA	0	NA	NA	0	0	1	1	0	NA	NA	0	NA	NA	NA
DTX-comp_Alyr-B-R1429-Map20	CACTA	ALENSPM10.1	3	18898021	18898025	intergenic	NA	0	NA	NA	NA	NA	NA	NA	0	NA	NA	NA	NA	NA	NA	0	NA	0	NA	0	0	NA	NA	0	NA	0	0	1	1	NA	NA	0	NA	NA	NA	NA	NA	NA	NA	0	0	NA	0
DTX-incomp_Alyr-B-R4273-Map5	CACTA	ATENSPM2.2	3	19354284	19354670	part2_down	NA	NA	1	0	0	1	NA	0	0	0	NA	0	0	0	NA	0	0	0	0	0	0	0	NA	0	0	0	0	0	0	0	0	0	0	0	NA	NA	0	NA	0	NA	0	NA	NA
DTX-incomp_AhalGem-B-R7854-Map5_reversed	CACTA	ALENSPM11.2	3	19958206	19958209	part2_up	0	0	0	0	0	0	0	0	0	0	0	0	0	0	0	0	0	0	0	0	0	0	0	0	0	0	0	0	0	0	0	0	0	0	NA	NA	NA	NA	0	0	NA	NA	NA
DTX-incomp_Alyr-B-R5339-Map8_reversed	CACTA	ALENSPM3.6	3	20206932	20207863	3UTR	NA	NA	NA	NA	NA	NA	NA	NA	NA	NA	NA	0	NA	NA	NA	NA	NA	0	NA	NA	0	NA	0	NA	0	NA	0	0	0	0	NA	NA	NA	NA	NA	0	NA	NA	NA	NA	NA	NA	NA
DTX-incomp_Alyr-B-R678-Map11	CACTA	CACTA_new-958.1	3	20350461	20350800	3UTR	NA	NA	NA	NA	NA	NA	NA	NA	NA	NA	0	NA	0	0	NA	NA	0	0	NA	0	NA	0	NA	NA	NA	NA	0	NA	NA	NA	NA	NA	NA	NA	NA	NA	NA	NA	NA	NA	NA	NA	NA
DTX-incomp_Alyr-B-R1009-Map10	CACTA	ATENSPM2.1	3	20427866	20427871	part2_up	0	0	NA	0	0	0	0	0	0	0	0	0	NA	0	0	0	0	0	0	0	0	0	0	NA	0	0	0	0	0	0	0	0	0	0	0	0	0	0	0	NA	NA	NA	NA
DTX-incomp_Alyr-B-R5438-Map6	CACTA	ALENSPM9.8	3	20801189	20801816	3UTR	0	0	0	0	0	0	0	0	0	0	NA	NA	0	0	0	0	NA	0	NA	NA	NA	0	NA	0	0	0	0	NA	NA	0	NA	NA	0	0	0	0	NA	NA	0	NA	0	NA	NA
DTX-comp_Alyr-B-R1083-Map20	CACTA	ALENSPM9.1	3	21027799	21027803	intergenic	0	0	0	0	0	0	0	0	0	0	0	0	NA	0	0	NA	0	0	0	0	NA	0	0	NA	0	0	NA	0	0	0	NA	0	NA	0	NA	NA	NA	0	NA	0	0	0	0
DTX-comp_Alyr-B-R284-Map20	CACTA	ALENSPM2.3	3	21088688	21088691	part2_down	NA	NA	0	0	NA	NA	0	NA	NA	NA	NA	NA	NA	NA	NA	NA	NA	NA	0	NA	0	NA	NA	NA	NA	0	0	NA	0	0	NA	0	NA	NA	0	NA	0	0	0	NA	0	NA	0
DTX-incomp_Alyr-B-R3071-Map11_reversed	CACTA	ALENSPM12.8	3	22432274	22432837	part1_up	NA	NA	NA	0	0	NA	NA	NA	NA	NA	0	NA	NA	NA	NA	NA	0	0	NA	NA	NA	NA	NA	NA	NA	NA	0	0	0	0	0	NA	NA	NA	NA	NA	NA	NA	NA	NA	NA	NA	NA
DTX-incomp_Alyr-B-R6246-Map5	CACTA	ALENSPM3.7	3	22459758	22460014	part1_down	0	0	0	0	0	0	0	0	NA	0	0	0	0	0	NA	NA	NA	0	NA	0	0	NA	NA	NA	NA	NA	NA	0	NA	NA	0	0	NA	0	0	NA	NA	NA	NA	0	NA	NA	0
DTX-comp_Alyr-B-R284-Map20	CACTA	ALENSPM2.3	3	22883681	22883684	part2_up	0	NA	0	0	NA	0	0	0	0	0	0	0	0	0	0	0	0	0	0	0	0	0	0	NA	0	0	0	0	0	0	0	0	NA	NA	0	NA	NA	0	NA	0	0	0	NA
DTX-incomp_Alyr-B-R204-Map5_reversed	CACTA	ALENSPM2.8	3	23178698	23179238	exon	NA	NA	NA	NA	NA	0	NA	NA	NA	NA	NA	NA	NA	0	NA	NA	NA	NA	NA	NA	NA	NA	NA	NA	0	0	NA	NA	NA	NA	0	NA	NA	NA	NA	NA	NA	NA	NA	NA	NA	NA	NA
DTX-incomp_Alyr-B-R202-Map8_reversed	CACTA	ALENSPM4.1	3	23201921	23201925	intergenic	NA	NA	NA	NA	NA	NA	0	NA	NA	0	NA	NA	NA	NA	NA	NA	0	0	0	0	0	0	0	0	NA	NA	NA	NA	NA	NA	NA	NA	NA	NA	NA	NA	NA	NA	NA	NA	0	0	NA
DTX-comp_Alyr-B-G1924-Map5_reversed	CACTA	ALENSPM6.1	3	23369033	23369716	exon	1	NA	NA	0	0	0	0	NA	0	NA	NA	NA	NA	NA	0	0	NA	0	0	NA	0	NA	0	NA	NA	NA	NA	0	0	NA	0	NA	NA	0	NA	NA	NA	NA	NA	NA	0	NA	NA
DTX-incomp_AhalGem-B-R990-Map8	CACTA	ALENSPM12.7	3	23399306	23399310	part2_down	NA	0	0	0	0	1	0	0	0	0	0	0	0	0	0	0	0	0	0	0	0	0	0	0	NA	NA	0	NA	NA	NA	0	NA	NA	NA	NA	0	NA	0	0	0	0	0	0
DTX-comp_Alyr-B-R2248-Map12_reversed	CACTA	ATENSPM6.1	3	23564122	23564126	intergenic	0	0	0	0	0	0	0	0	0	0	0	0	NA	0	0	0	0	0	0	0	0	0	0	NA	0	NA	0	NA	0	0	0	0	NA	NA	0	NA	NA	0	NA	0	0	0	0
DTX-incomp_Alyr-B-R5297-Map8	CACTA	CACTA_new-946.1	3	23594788	23594792	exon	0	0	NA	0	NA	0	0	0	0	NA	0	0	0	NA	0	0	NA	0	0	0	0	0	0	0	0	0	0	0	0	0	0	0	0	0	0	0	0	0	0	0	0	0	0
DTX-incomp_Ah_Castric-B-R3703-Map5	CACTA	ALENSPM12.3	3	24054447	24054983	3UTR	NA	NA	NA	0	NA	0	NA	NA	NA	NA	0	NA	NA	NA	NA	NA	NA	NA	NA	NA	0	0	NA	NA	NA	NA	NA	NA	0	0	NA	0	0	NA	0	NA	NA	NA	NA	NA	0	NA	NA
DTX-comp_Alyr-B-R1083-Map20	CACTA	ALENSPM9.1	4	580220	580224	exon	0	0	0	0	0	0	0	0	0	0	0	0	0	0	0	NA	0	0	0	0	0	0	0	0	0	0	0	0	0	0	0	0	0	0	0	0	0	0	0	0	0	0	0
DTX-incomp_Alyr-B-R1645-Map9	CACTA	ALENSPM3.4	4	922321	922326	intron	0	0	0	0	0	0	0	0	0	0	0	0	0	0	0	0	0	0	0	0	0	0	0	0	0	NA	0	0	0	0	0	0	0	0	0	0	0	0	0	NA	0	0	NA
DTX-incomp_Alyr-B-G1817-Map6	CACTA	ALENSPM10.2	4	1297844	1297848	intergenic	0	0	0	0	0	NA	0	0	0	NA	0	0	NA	0	NA	0	NA	NA	0	0	0	NA	NA	NA	NA	0	0	0	NA	NA	NA	NA	NA	NA	NA	NA	NA	NA	NA	NA	0	0	NA
DTX-incomp_AhalGem-B-R3400-Map5	CACTA	ALENSPM12.4	4	1374290	1374294	intron	NA	NA	NA	NA	NA	NA	NA	NA	NA	NA	NA	NA	NA	NA	NA	NA	0	0	0	0	NA	0	0	0	0	NA	0	NA	NA	0	0	NA	NA	NA	NA	NA	0	NA	NA	0	0	NA	NA
DTX-incomp_Atha-B-R1235-Map3	CACTA	ALENSPM5.5	4	1738753	1739247	5UTR	0	NA	0	0	0	0	0	0	0	NA	NA	0	NA	NA	0	NA	0	NA	0	0	NA	NA	NA	0	NA	0	NA	NA	0	NA	0	NA	NA	NA	NA	NA	NA	NA	NA	NA	NA	NA	NA
DTX-comp_Alyr-B-R2463-Map10_reversed	CACTA	ALENSPM9.2	4	1872266	1872890	part2_up	0	NA	NA	0	0	0	0	0	0	0	0	0	0	0	0	0	0	0	0	0	NA	0	0	NA	0	0	0	0	0	0	0	0	NA	NA	NA	NA	NA	NA	NA	0	NA	0	0
DTX-comp_Alyr-B-R1558-Map16_reversed	CACTA	ALENSPM5.1	4	2025254	2025257	part2_up	0	0	0	0	NA	0	0	0	1	NA	NA	0	0	NA	NA	NA	NA	NA	NA	NA	NA	0	0	NA	NA	NA	0	0	0	0	0	0	NA	NA	NA	NA	NA	NA	NA	0	NA	0	0
DTX-comp_Alyr-B-R1429-Map20	CACTA	ALENSPM10.1	4	2237887	2237892	intergenic	0	NA	NA	NA	NA	0	0	0	NA	NA	0	NA	0	NA	NA	NA	NA	NA	NA	NA	0	NA	NA	NA	0	NA	NA	0	NA	0	0	0	0	0	0	NA	NA	0	0	NA	NA	NA	NA
DTX-incomp_Alyr-B-G1817-Map6	CACTA	ALENSPM10.2	4	2684391	2685214	3UTR	0	NA	NA	NA	NA	NA	NA	NA	NA	0	0	0	NA	0	0	0	0	0	0	0	0	0	0	NA	0	0	0	0	0	0	0	0	0	0	0	NA	0	0	0	NA	NA	NA	NA
DTX-incomp_Alyr-B-R1669-Map6	CACTA	ALENSPM3.5	4	2867082	2867085	part2_down	0	0	0	0	0	0	0	0	0	0	0	0	0	0	0	0	0	0	0	0	0	0	0	0	0	0	0	0	NA	0	0	NA	0	0	NA	0	0	NA	NA	0	0	0	0
DTX-incomp_AhalGem-B-R4186-Map8	CACTA	ALENSPM9.6	4	2905393	2905396	intergenic	0	NA	NA	NA	NA	NA	NA	NA	NA	NA	NA	NA	NA	NA	NA	NA	NA	NA	NA	NA	NA	NA	0	NA	0	NA	0	NA	NA	NA	NA	NA	NA	NA	NA	NA	NA	NA	NA	NA	NA	NA	0
DTX-comp_Alyr-B-R2463-Map10_reversed	CACTA	ALENSPM9.2	4	3024313	3024315	5UTR	NA	0	NA	NA	NA	0	NA	NA	NA	0	NA	NA	0	0	0	0	NA	NA	0	0	0	0	1	NA	0	0	0	0	0	0	NA	NA	NA	NA	NA	NA	NA	NA	NA	NA	NA	NA	NA
DTX-comp_Alyr-B-R1531-Map17_reversed	CACTA	ALENSPM12.2	4	3181213	3182409	3UTR	0	0	0	0	0	0	NA	NA	NA	NA	0	0	0	0	NA	NA	0	0	0	0	0	0	0	0	0	NA	0	NA	NA	0	NA	NA	NA	NA	NA	0	NA	NA	NA	0	0	0	0
DTX-incomp_Alyr-B-R1009-Map10	CACTA	ATENSPM2.1	4	3194420	3194425	part2_down	0	0	0	0	0	0	0	0	0	0	0	0	0	0	0	0	0	0	0	0	0	0	0	0	0	0	0	0	0	0	0	0	0	0	NA	NA	0	NA	0	NA	0	NA	NA
DTX-incomp_AhalGem-B-R4314-Map5	CACTA	ALENSPM11.1	4	3256157	3256355	5UTR	0	0	0	0	0	0	0	0	0	0	0	0	0	NA	0	0	NA	0	0	0	0	0	0	0	0	0	0	0	0	0	0	0	NA	NA	0	NA	NA	NA	NA	NA	NA	NA	NA
DTX-incomp_Alyr-B-R678-Map11	CACTA	CACTA_new-958.1	4	3298679	3298683	part2_down	NA	0	0	NA	0	0	NA	0	NA	NA	0	NA	NA	NA	NA	NA	0	0	0	0	0	0	0	0	0	0	0	0	0	0	0	0	NA	NA	NA	0	0	0	NA	0	0	0	0
DTX-comp_Alyr-B-R2867-Map10	CACTA	ALENSPM9.3	4	3559918	3560489	exon	0	NA	0	NA	0	0	NA	0	NA	NA	NA	NA	0	0	0	0	NA	0	0	0	0	NA	0	NA	0	NA	0	0	NA	NA	NA	NA	NA	NA	NA	NA	NA	NA	NA	0	0	NA	NA
DTX-comp_Alyr-B-R1558-Map16_reversed	CACTA	ALENSPM5.1	4	3613719	3613724	intron	0	0	0	0	0	0	0	0	NA	0	0	0	0	NA	NA	0	NA	0	NA	NA	0	0	0	0	0	0	0	0	0	0	0	0	NA	NA	NA	NA	NA	NA	NA	0	0	0	0
DTX-comp_Alyr-B-R1083-Map20	CACTA	ALENSPM9.1	4	3628917	3629756	exon	0	NA	NA	0	NA	0	NA	0	NA	NA	NA	NA	NA	NA	NA	NA	NA	0	0	NA	NA	NA	NA	NA	NA	NA	NA	NA	NA	NA	0	NA	NA	0	NA	0	NA	NA	NA	NA	NA	NA	NA
DTX-incomp_Alyr-B-R678-Map11	CACTA	CACTA_new-958.1	4	3911589	3912051	3UTR	NA	NA	0	0	0	0	0	0	0	0	0	0	0	NA	0	0	0	0	0	0	NA	0	0	NA	0	0	0	0	0	0	0	0	NA	0	0	0	NA	0	0	NA	0	NA	NA
DTX-incomp_Alyr-B-R678-Map11	CACTA	CACTA_new-958.1	4	3912304	3912307	intron	0	0	0	0	0	0	0	0	0	0	0	0	0	0	NA	0	0	0	0	0	0	0	0	0	0	0	0	NA	0	0	0	0	0	0	0	0	NA	0	0	0	NA	NA	NA
DTX-incomp_Alyr-B-R1669-Map6	CACTA	ALENSPM3.5	4	3996604	3996609	part1_down	0	0	0	0	0	0	0	0	0	0	0	0	0	0	0	0	0	0	0	0	0	0	0	0	0	0	0	0	0	0	0	0	0	0	0	NA	NA	NA	NA	0	0	0	0
DTX-incomp_Alyr-B-R4664-Map10	CACTA	ATENSPM5.1	4	4010592	4010596	intergenic	NA	0	0	0	0	0	0	0	0	0	0	0	0	0	0	0	0	0	0	0	0	0	0	0	0	0	0	0	0	0	0	0	NA	NA	NA	NA	NA	NA	NA	NA	NA	NA	NA
DTX-incomp_Alyr-B-R4273-Map5	CACTA	ATENSPM2.2	4	4940264	4940268	part2_down	NA	NA	NA	0	NA	0	NA	NA	0	NA	NA	NA	0	0	NA	NA	0	0	0	NA	0	0	0	NA	0	0	0	NA	0	0	NA	NA	NA	NA	NA	0	NA	0	NA	NA	NA	NA	NA
DTX-incomp_Alyr-B-R3071-Map11_reversed	CACTA	ALENSPM12.8	4	5453442	5454279	intergenic	NA	NA	NA	NA	NA	NA	0	NA	NA	NA	NA	NA	NA	NA	NA	NA	NA	NA	0	0	0	0	0	NA	NA	0	NA	NA	NA	NA	NA	NA	NA	NA	NA	NA	NA	NA	NA	0	NA	0	0
DTX-incomp_Alyr-B-R1669-Map6	CACTA	ALENSPM3.5	4	5488668	5489254	exon	NA	NA	NA	0	NA	0	0	0	0	0	0	0	NA	NA	NA	NA	0	0	NA	NA	1	NA	0	NA	NA	NA	NA	NA	1	NA	NA	0	0	0	NA	0	0	NA	NA	NA	NA	NA	NA
DTX-comp_Alyr-B-R1429-Map20	CACTA	ALENSPM10.1	4	5492785	5492789	3UTR	0	0	0	0	0	0	0	0	0	0	0	0	0	0	0	0	0	0	0	0	0	0	0	0	NA	0	NA	NA	0	0	NA	NA	NA	NA	NA	NA	NA	NA	NA	0	0	0	NA
DTX-incomp_AhalGem-B-R3400-Map5	CACTA	ALENSPM12.4	4	5861113	5861117	part1_down	0	0	NA	0	0	0	0	0	0	0	0	0	0	0	0	0	0	0	0	0	0	0	0	0	0	0	0	NA	0	NA	0	0	0	0	0	0	0	0	0	NA	NA	NA	NA
DTX-incomp_Alyr-B-R1009-Map10	CACTA	ATENSPM2.1	4	6062227	6062631	exon	NA	NA	NA	0	NA	NA	NA	NA	NA	0	NA	NA	NA	NA	NA	NA	NA	NA	0	NA	0	NA	NA	NA	NA	0	NA	NA	NA	0	NA	NA	0	0	1	NA	0	NA	0	NA	NA	NA	NA
DTX-incomp_Alyr-B-R1009-Map10	CACTA	ATENSPM2.1	4	9773607	9773610	intergenic	0	0	0	0	0	0	0	0	0	0	0	0	0	0	NA	0	0	0	0	0	0	0	0	0	0	0	0	0	0	0	NA	0	NA	NA	NA	NA	0	0	NA	0	0	0	NA
DTX-incomp_Alyr-B-R4664-Map10	CACTA	ATENSPM5.1	4	9919420	9919424	part2_up	0	0	0	0	0	0	0	0	0	0	0	0	0	0	0	0	0	0	0	0	0	0	0	0	0	0	0	0	0	NA	0	0	0	NA	NA	0	0	0	NA	0	NA	0	0
DTX-incomp_Alyr-B-R4664-Map10	CACTA	ATENSPM5.1	4	10463150	10463553	part2_up	NA	NA	NA	NA	NA	NA	NA	NA	NA	NA	NA	NA	NA	NA	NA	NA	0	0	NA	0	0	NA	0	NA	NA	NA	NA	NA	NA	NA	0	NA	NA	NA	NA	NA	NA	NA	NA	NA	NA	NA	NA
DTX-incomp_Alyr-B-R5339-Map8_reversed	CACTA	ALENSPM3.6	4	10626912	10627156	intron	NA	0	NA	0	NA	NA	0	NA	NA	NA	NA	NA	NA	NA	NA	NA	NA	NA	NA	NA	NA	NA	NA	NA	0	NA	NA	NA	1	1	NA	0	NA	NA	NA	0	NA	NA	NA	0	NA	NA	NA
DTX-incomp_Alyr-B-R6246-Map5	CACTA	ALENSPM3.7	4	10818715	10818719	intergenic	NA	0	NA	NA	NA	NA	NA	NA	NA	0	0	NA	NA	NA	NA	NA	0	NA	0	0	0	0	0	0	0	0	0	0	0	0	0	0	NA	0	0	0	0	0	0	NA	0	NA	NA
DTX-incomp_AhalGem-B-R7854-Map5_reversed	CACTA	ALENSPM11.2	4	11482215	11482674	exon	NA	NA	NA	0	0	0	NA	0	NA	NA	1	0	0	NA	NA	NA	0	0	0	0	0	NA	0	NA	NA	0	NA	NA	0	NA	NA	NA	0	NA	NA	NA	NA	NA	NA	NA	NA	NA	NA
DTX-comp_Alyr-B-R1531-Map17_reversed	CACTA	ALENSPM12.2	4	11623994	11623998	intron	0	0	NA	0	NA	0	0	NA	0	0	0	0	0	0	0	0	0	0	0	0	0	0	0	NA	0	0	0	NA	NA	NA	0	NA	NA	NA	NA	NA	NA	NA	NA	0	0	0	0
DTX-incomp_AhalGem-B-R7854-Map5_reversed	CACTA	ALENSPM11.2	4	12385182	12385186	intergenic	0	0	0	0	0	0	0	0	0	0	0	0	0	0	0	0	0	0	0	0	NA	NA	0	0	0	0	0	0	0	0	0	0	0	0	0	NA	0	NA	0	0	0	0	0
DTX-incomp_Alyr-B-R3071-Map11_reversed	CACTA	ALENSPM12.8	4	12443369	12444290	exon	0	0	0	0	0	0	0	0	0	0	0	0	0	0	0	0	0	0	0	0	0	0	0	0	0	0	0	0	0	0	0	0	NA	0	0	0	0	0	0	0	0	0	0
DTX-incomp_AhalGem-B-R3400-Map5	CACTA	ALENSPM12.4	4	12512173	12512177	part2_down	0	NA	NA	NA	0	0	NA	NA	NA	0	0	0	0	NA	0	0	0	0	0	0	1	0	0	0	0	0	0	NA	0	0	NA	0	NA	NA	NA	NA	NA	NA	NA	0	0	0	0
DTX-incomp_Alyr-B-R4664-Map10	CACTA	ATENSPM5.1	4	13351943	13351947	part2_up	0	0	0	0	0	0	0	0	0	0	NA	NA	0	0	0	0	0	NA	0	0	0	0	1	0	0	0	0	0	0	0	0	0	0	NA	0	0	NA	NA	NA	0	NA	0	0
DTX-comp_Alyr-B-R1429-Map20	CACTA	ALENSPM10.1	4	13459092	13460278	part1_up	NA	0	NA	NA	NA	NA	NA	0	NA	NA	NA	NA	NA	NA	NA	NA	NA	0	NA	NA	NA	NA	1	NA	0	0	0	0	0	0	0	0	NA	NA	NA	NA	NA	NA	NA	NA	NA	NA	NA
DTX-incomp_Alyr-B-R1669-Map6	CACTA	ALENSPM3.5	4	13501710	13501714	part2_down	0	NA	NA	0	NA	0	0	NA	0	NA	NA	0	0	0	NA	0	0	0	NA	NA	0	0	NA	NA	0	NA	NA	0	0	0	0	0	NA	0	NA	NA	NA	NA	NA	NA	NA	NA	NA
DTX-comp_Alyr-B-R2463-Map10_reversed	CACTA	ALENSPM9.2	4	13553316	13554200	3UTR	NA	NA	NA	NA	NA	NA	NA	NA	NA	NA	NA	0	NA	NA	NA	NA	NA	NA	NA	0	NA	NA	NA	NA	NA	NA	0	0	0	NA	NA	NA	NA	NA	NA	0	NA	NA	NA	NA	NA	NA	NA
DTX-incomp_AhalGem-B-R3400-Map5	CACTA	ALENSPM12.4	4	13554774	13555326	5UTR	0	NA	0	0	0	0	0	0	NA	0	0	NA	0	0	NA	0	0	0	0	0	0	0	0	NA	0	0	0	NA	0	0	0	NA	0	NA	NA	NA	NA	NA	NA	NA	NA	NA	NA
DTX-comp_Alyr-B-R1083-Map20	CACTA	ALENSPM9.1	4	13647433	13647437	part2_up	NA	NA	NA	0	0	0	0	0	0	0	0	0	0	0	0	0	0	0	0	0	0	0	0	0	0	0	0	0	0	0	0	0	NA	NA	0	NA	NA	NA	NA	0	0	0	0
DTX-comp_Alyr-B-R1083-Map20	CACTA	ALENSPM9.1	4	14843040	14843044	intron	0	0	0	0	0	0	0	0	0	0	0	0	0	0	0	0	0	0	0	0	0	0	0	0	0	NA	0	NA	0	0	0	0	0	0	0	0	0	0	0	0	0	NA	NA
DTX-incomp_Alyr-B-R4273-Map5	CACTA	ATENSPM2.2	4	15047671	15047675	3UTR	0	NA	NA	0	NA	NA	NA	NA	NA	NA	NA	NA	NA	NA	NA	NA	NA	NA	NA	NA	NA	NA	NA	0	NA	NA	0	0	NA	NA	NA	NA	NA	NA	NA	NA	NA	NA	NA	NA	NA	NA	NA
DTX-incomp_Alyr-B-R1645-Map9	CACTA	ALENSPM3.4	4	15122721	15123754	part2_up	0	NA	NA	0	0	NA	NA	NA	NA	0	NA	0	NA	0	NA	NA	0	0	NA	NA	NA	0	NA	NA	NA	0	NA	0	NA	0	NA	NA	NA	0	NA	NA	0	NA	NA	0	0	NA	NA
DTX-comp_Alyr-B-R1083-Map20	CACTA	ALENSPM9.1	4	15268723	15268727	part2_down	0	NA	0	0	0	0	0	0	0	0	0	0	0	0	0	0	0	0	0	0	0	0	0	0	0	0	0	0	0	0	0	0	NA	NA	0	NA	0	NA	NA	0	0	0	0
DTX-comp_Alyr-B-R2248-Map12_reversed	CACTA	ATENSPM6.1	4	15511749	15511753	exon	0	0	NA	NA	0	0	0	0	0	0	0	NA	0	0	0	0	0	0	0	NA	0	0	0	0	NA	0	0	NA	0	0	0	0	NA	0	0	0	0	NA	NA	NA	NA	NA	NA
DTX-incomp_Alyr-B-R3071-Map11_reversed	CACTA	ALENSPM12.8	4	15575062	15575714	intergenic	0	0	0	0	0	0	0	0	0	NA	0	0	0	0	0	0	0	NA	0	0	0	0	0	NA	0	0	0	0	0	0	0	0	0	0	0	0	0	NA	NA	NA	NA	NA	NA
DTX-comp_Alyr-B-R1531-Map17_reversed	CACTA	ALENSPM12.2	4	16021276	16021979	5UTR	NA	NA	NA	NA	NA	NA	NA	NA	NA	NA	NA	NA	NA	0	NA	NA	NA	NA	NA	NA	0	NA	0	NA	NA	NA	NA	NA	NA	NA	NA	NA	NA	NA	NA	NA	NA	NA	NA	NA	NA	NA	NA
DTX-incomp_Alyr-B-R1669-Map6	CACTA	ALENSPM3.5	4	16218001	16218008	part2_down	0	0	0	0	0	0	0	0	0	0	0	0	0	0	0	0	0	0	0	0	0	0	0	0	0	0	0	0	0	0	0	0	0	0	0	NA	NA	0	NA	0	0	0	0
DTX-incomp_Alyr-B-R202-Map8_reversed	CACTA	ALENSPM4.1	4	16343782	16344212	part2_up	NA	0	0	NA	NA	NA	0	0	0	NA	NA	NA	NA	0	NA	NA	NA	0	NA	NA	NA	NA	NA	NA	NA	0	0	NA	NA	NA	NA	NA	NA	NA	NA	NA	NA	NA	NA	NA	0	NA	NA
DTX-incomp_Alyr-B-R5339-Map8_reversed	CACTA	ALENSPM3.6	4	16653915	16653919	intergenic	NA	0	NA	0	0	0	0	0	0	0	NA	NA	NA	NA	0	0	0	0	0	0	0	0	0	0	0	0	0	NA	NA	0	NA	NA	NA	NA	NA	NA	0	0	NA	0	0	0	0
DTX-incomp_AhalGem-B-R990-Map8	CACTA	ALENSPM12.7	4	17637718	17638241	3UTR	0	0	NA	NA	NA	0	0	0	0	0	0	0	0	0	NA	0	0	0	0	0	0	0	0	NA	0	0	0	0	0	0	0	0	NA	0	NA	NA	NA	NA	NA	NA	0	NA	NA
DTX-incomp_Alyr-B-G1817-Map6	CACTA	ALENSPM10.2	4	18224532	18224543	part1_down	0	0	NA	0	NA	0	0	0	0	NA	NA	NA	0	0	0	0	0	0	0	0	0	0	0	0	0	0	0	0	0	0	0	0	0	0	0	NA	0	0	0	NA	NA	NA	NA
DTX-comp_Alyr-B-R1429-Map20	CACTA	ALENSPM10.1	4	18413086	18413475	part2_up	NA	NA	NA	0	NA	NA	NA	0	0	NA	NA	0	NA	NA	0	NA	0	0	NA	NA	NA	NA	NA	NA	NA	0	NA	NA	NA	NA	NA	NA	NA	NA	NA	NA	NA	NA	NA	NA	NA	NA	NA
DTX-incomp_Alyr-B-R5339-Map8_reversed	CACTA	ALENSPM3.6	4	18607017	18607751	part2_down	NA	NA	NA	NA	NA	NA	NA	NA	NA	NA	NA	NA	NA	NA	NA	NA	0	0	0	NA	NA	0	0	0	NA	NA	0	NA	NA	NA	NA	NA	NA	NA	NA	NA	NA	NA	NA	NA	NA	0	0
DTX-incomp_AhalGem-B-R7854-Map5_reversed	CACTA	ALENSPM11.2	4	18612236	18613092	5UTR	0	0	0	NA	0	0	0	0	0	NA	0	NA	0	NA	0	NA	NA	0	1	0	0	0	0	0	0	0	0	NA	0	0	0	NA	NA	NA	NA	0	NA	NA	NA	0	0	NA	NA
DTX-incomp_Alyr-B-R4273-Map5	CACTA	ATENSPM2.2	4	19037542	19038253	part2_up	0	NA	0	NA	NA	NA	NA	NA	NA	NA	NA	NA	NA	0	NA	0	0	0	NA	NA	NA	NA	NA	0	NA	0	0	NA	NA	NA	0	NA	NA	0	NA	NA	NA	0	NA	NA	NA	NA	NA
DTX-incomp_Alyr-B-R204-Map5_reversed	CACTA	ALENSPM2.8	4	19138098	19138103	exon	0	0	0	0	0	0	0	0	0	0	0	0	0	0	0	0	NA	0	0	0	0	0	0	0	NA	0	0	NA	NA	0	0	NA	0	NA	0	0	NA	NA	NA	0	0	0	0
DTX-comp_Alyr-B-R1531-Map17_reversed	CACTA	ALENSPM12.2	4	19253065	19253069	intergenic	NA	0	0	NA	NA	NA	0	0	0	0	0	0	0	0	0	0	0	0	0	NA	0	0	0	0	0	0	0	NA	NA	NA	NA	0	NA	0	0	0	0	0	0	NA	NA	NA	NA
DTX-incomp_Alyr-B-R4273-Map5	CACTA	ATENSPM2.2	4	19348490	19349336	part2_down	0	0	NA	0	1	0	0	NA	0	NA	NA	0	0	0	0	0	NA	0	NA	0	0	0	0	0	NA	NA	0	0	NA	0	0	0	NA	0	NA	0	NA	NA	NA	NA	0	NA	NA
DTX-comp_Alyr-B-R1083-Map20	CACTA	ALENSPM9.1	4	19380291	19380784	5UTR	NA	NA	0	0	0	0	0	0	0	0	0	NA	0	0	NA	0	0	0	0	0	0	0	0	0	0	0	0	0	0	0	0	0	NA	NA	0	NA	NA	0	NA	0	0	NA	NA
DTX-incomp_AhalGem-B-R2559-Map4	CACTA	ALENSPM3.2	4	19671256	19671260	exon	0	0	0	0	0	0	0	0	0	0	0	0	0	0	0	0	0	0	0	0	0	0	0	NA	0	0	0	0	0	0	0	0	0	0	0	0	NA	0	0	0	0	NA	NA
DTX-incomp_AhalGem-B-R3400-Map5	CACTA	ALENSPM12.4	4	19949604	19949609	part1_up	0	0	0	0	0	0	0	0	0	0	0	0	0	0	0	0	0	0	0	0	0	0	0	0	0	0	0	0	0	0	0	0	NA	0	0	NA	0	NA	NA	0	0	0	0
DTX-incomp_AhalGem-B-R3400-Map5	CACTA	ALENSPM12.4	4	20093003	20093964	part2_up	NA	0	NA	0	NA	NA	0	0	NA	NA	0	0	NA	0	NA	NA	NA	NA	0	0	0	NA	NA	NA	0	NA	NA	NA	NA	0	NA	NA	NA	NA	NA	NA	NA	NA	NA	NA	NA	NA	NA
DTX-comp_Alyr-B-R1429-Map20	CACTA	ALENSPM10.1	4	20636163	20637074	part2_up	NA	NA	NA	NA	NA	NA	NA	NA	NA	NA	NA	NA	NA	NA	NA	NA	NA	0	NA	NA	0	0	0	NA	NA	0	0	NA	NA	NA	NA	NA	NA	NA	NA	NA	NA	NA	NA	NA	NA	NA	NA
DTX-comp_Alyr-B-R1531-Map17_reversed	CACTA	ALENSPM12.2	4	20761812	20761816	exon	0	0	0	0	NA	0	0	NA	NA	0	0	0	NA	0	0	0	0	0	0	0	0	0	0	0	0	0	0	0	0	0	0	0	0	NA	NA	NA	0	0	0	0	0	0	0
DTX-comp_Alyr-B-R1083-Map20	CACTA	ALENSPM9.1	4	20763051	20763055	part2_up	0	0	0	0	0	0	0	0	0	0	0	0	0	0	0	0	0	0	0	0	0	0	0	0	0	0	0	0	0	0	0	0	0	0	0	0	0	0	0	0	0	0	0
DTX-comp_Alyr-B-R1429-Map20	CACTA	ALENSPM10.1	4	20873269	20873272	part2_up	0	0	0	0	0	0	0	0	0	0	0	0	0	0	0	0	0	0	0	0	0	0	0	0	0	0	0	0	0	0	0	0	NA	NA	0	0	0	0	NA	0	0	0	0
DTX-incomp_Alyr-B-R204-Map5_reversed	CACTA	ALENSPM2.8	4	21120984	21120995	part2_up	0	0	0	0	0	0	0	0	0	1	0	0	1	0	0	0	0	0	0	0	1	0	0	0	0	0	0	0	0	0	0	0	NA	NA	NA	0	NA	0	NA	0	0	0	0
DTX-comp_Alyr-B-R1429-Map20	CACTA	ALENSPM10.1	4	21175635	21175999	part1_up	NA	0	NA	0	NA	0	0	0	0	0	0	0	0	0	0	0	NA	1	NA	0	0	0	NA	0	0	0	0	NA	0	0	0	0	NA	NA	NA	NA	NA	NA	NA	NA	0	0	0
DTX-incomp_AhalGem-B-R3400-Map5	CACTA	ALENSPM12.4	4	21915012	21915016	part2_up	0	0	NA	0	0	0	0	0	1	0	0	0	0	1	0	NA	0	0	0	0	0	0	0	NA	0	0	0	0	0	0	0	0	0	0	0	NA	NA	0	0	0	0	0	0
DTX-comp_Alyr-B-R1083-Map20	CACTA	ALENSPM9.1	4	22580997	22581001	exon	0	0	0	0	0	0	0	0	0	0	0	0	0	0	NA	0	0	0	0	0	0	0	0	0	0	0	0	0	0	0	0	0	0	0	0	0	0	0	0	0	0	NA	NA
DTX-comp_Alyr-B-G1924-Map5_reversed	CACTA	ALENSPM6.1	4	22743850	22745007	exon	0	0	0	0	0	0	0	0	0	0	0	0	0	0	0	NA	NA	0	0	0	0	0	0	0	0	0	0	NA	NA	0	NA	0	NA	NA	NA	NA	NA	NA	NA	NA	0	NA	0
DTX-incomp_Ah_Castric-B-R3703-Map5	CACTA	ALENSPM12.3	5	1015982	1016859	part2_up	0	0	0	0	NA	0	0	NA	NA	0	NA	0	0	NA	NA	NA	0	NA	0	0	NA	NA	0	NA	NA	0	0	NA	NA	0	0	0	NA	NA	NA	NA	NA	NA	NA	0	0	NA	NA
DTX-comp_Alyr-B-R2867-Map10	CACTA	ALENSPM9.3	5	1902343	1902894	5UTR	NA	NA	NA	0	NA	0	NA	0	NA	NA	NA	NA	NA	NA	NA	NA	NA	0	NA	NA	0	0	NA	NA	NA	NA	NA	NA	NA	0	NA	0	0	NA	NA	0	NA	NA	NA	NA	NA	NA	NA
DTX-comp_Alyr-B-R1531-Map17_reversed	CACTA	ALENSPM12.2	5	2241411	2241414	exon	0	NA	0	0	0	0	0	0	NA	0	NA	0	0	NA	0	0	0	NA	0	0	0	0	0	NA	0	0	NA	NA	0	0	0	0	NA	NA	0	NA	NA	0	NA	0	NA	0	NA
DTX-incomp_AhalGem-B-R4186-Map8	CACTA	ALENSPM9.6	5	2268761	2269404	part2_up	NA	NA	0	NA	NA	0	NA	0	NA	NA	NA	NA	NA	0	0	0	NA	NA	0	0	NA	NA	0	NA	0	0	0	0	NA	0	0	NA	NA	NA	NA	NA	NA	NA	NA	NA	0	0	0
DTX-comp_Alyr-B-R2463-Map10_reversed	CACTA	ALENSPM9.2	5	2509283	2510119	5UTR	0	0	0	0	0	0	0	0	0	0	0	0	0	0	0	0	0	NA	0	0	0	0	0	NA	0	0	0	0	0	0	0	0	NA	NA	0	NA	NA	NA	NA	0	0	NA	NA
DTX-comp_Alyr-B-R1429-Map20	CACTA	ALENSPM10.1	5	2726390	2726806	part2_up	0	NA	NA	NA	0	0	NA	0	0	0	0	0	NA	0	NA	NA	NA	NA	NA	NA	0	NA	NA	0	0	0	0	0	0	0	0	0	NA	NA	NA	NA	NA	0	NA	NA	0	0	0
DTX-incomp_Alyr-B-R5339-Map8_reversed	CACTA	ALENSPM3.6	5	3175782	3176408	exon	NA	NA	NA	0	NA	0	NA	NA	NA	NA	0	NA	NA	NA	NA	NA	0	NA	NA	0	NA	0	0	NA	NA	0	NA	0	0	0	NA	0	NA	NA	NA	NA	NA	NA	NA	NA	NA	NA	NA
DTX-comp_Alyr-B-R2248-Map12_reversed	CACTA	ATENSPM6.1	5	3556445	3556450	intergenic	NA	0	NA	NA	0	0	0	0	NA	0	NA	0	NA	NA	0	0	0	0	NA	0	NA	0	0	NA	0	0	0	0	0	0	0	NA	NA	NA	NA	NA	NA	NA	NA	0	NA	0	0
DTX-incomp_Alyr-B-R5339-Map8_reversed	CACTA	ALENSPM3.6	5	3631812	3631817	exon	NA	0	0	0	0	0	0	0	0	NA	0	0	0	0	0	NA	0	0	0	0	0	0	0	0	0	0	0	0	0	0	0	0	0	NA	0	0	0	0	0	0	0	NA	NA
DTX-incomp_Alyr-B-R4273-Map5	CACTA	ATENSPM2.2	5	3662034	3662037	part2_up	0	NA	0	0	0	NA	0	0	NA	0	0	0	NA	0	0	0	NA	0	0	0	NA	0	0	NA	0	0	0	NA	0	0	0	NA	0	0	0	0	NA	NA	NA	0	0	0	0
DTX-comp_Alyr-B-R2463-Map10_reversed	CACTA	ALENSPM9.2	5	3666008	3666709	intergenic	NA	NA	NA	NA	0	NA	0	NA	0	NA	NA	NA	NA	NA	NA	0	NA	NA	NA	NA	NA	NA	0	NA	1	NA	0	NA	NA	NA	NA	NA	NA	NA	NA	NA	NA	0	NA	NA	NA	NA	NA
DTX-comp_Alyr-B-R2463-Map10_reversed	CACTA	ALENSPM9.2	5	3676539	3676543	5UTR	0	NA	NA	NA	NA	NA	NA	0	NA	0	0	NA	0	0	NA	NA	NA	NA	0	0	NA	0	NA	0	NA	NA	NA	NA	NA	0	NA	NA	NA	NA	NA	NA	NA	0	NA	NA	0	NA	0
DTX-incomp_Alyr-B-R202-Map8_reversed	CACTA	ALENSPM4.1	5	5019991	5019995	intergenic	NA	NA	0	0	0	NA	0	0	0	NA	NA	0	0	0	0	NA	0	NA	0	0	0	0	NA	0	0	NA	NA	NA	NA	0	NA	NA	NA	0	NA	NA	1	NA	NA	0	0	0	0
DTX-comp_AhalGem-B-R8504-Map6_reversed	CACTA	ALENSPM2.1	5	5322153	5322730	intergenic	0	0	0	0	0	NA	0	NA	0	0	NA	0	0	NA	0	NA	0	0	0	0	0	0	0	0	0	0	0	0	0	0	0	0	NA	NA	0	0	NA	NA	NA	0	0	0	0
DTX-incomp_Alyr-B-R5297-Map8	CACTA	CACTA_new-946.1	5	5339901	5339905	part1_down	0	0	0	0	0	0	0	0	0	0	0	0	0	0	0	0	1	0	0	0	0	0	0	NA	0	0	0	0	0	0	0	0	NA	NA	NA	NA	NA	NA	NA	0	0	0	0
DTX-incomp_Alyr-B-R1669-Map6	CACTA	ALENSPM3.5	5	5724194	5724197	3UTR	NA	NA	NA	NA	NA	NA	NA	NA	0	NA	NA	NA	NA	NA	NA	NA	NA	NA	NA	NA	NA	NA	0	NA	NA	NA	NA	NA	NA	NA	NA	NA	NA	NA	NA	NA	NA	NA	NA	NA	NA	NA	NA
DTX-incomp_Alyr-B-R1669-Map6	CACTA	ALENSPM3.5	5	5724212	5724358	3UTR	NA	0	0	NA	NA	0	0	0	NA	NA	NA	0	0	0	NA	NA	NA	NA	NA	0	0	NA	0	NA	NA	NA	NA	NA	NA	NA	0	NA	NA	NA	NA	NA	NA	NA	NA	NA	NA	NA	NA
DTX-incomp_AhalGem-B-R990-Map8	CACTA	ALENSPM12.7	5	6797534	6797538	5UTR	0	0	0	0	0	1	0	0	0	0	0	0	0	0	0	0	0	0	0	0	0	0	0	0	0	0	0	0	0	0	0	0	0	0	0	NA	0	0	0	0	0	0	0
DTX-comp_Alyr-B-R1429-Map20	CACTA	ALENSPM10.1	5	6885858	6886518	intron	NA	NA	NA	0	0	0	0	NA	0	NA	NA	NA	NA	0	NA	NA	0	0	0	0	0	0	0	NA	NA	NA	NA	NA	0	NA	NA	0	NA	NA	NA	NA	NA	NA	NA	0	NA	NA	NA
DTX-incomp_Alyr-B-R3071-Map11_reversed	CACTA	ALENSPM12.8	5	9522108	9522895	intergenic	NA	NA	NA	0	NA	NA	NA	NA	NA	NA	0	NA	NA	0	NA	NA	0	0	0	0	0	0	NA	0	0	NA	NA	0	0	0	0	0	NA	NA	0	NA	NA	NA	NA	0	NA	NA	NA
DTX-incomp_Alyr-B-R1134-Map20_reversed	CACTA	ALENSPM6.5	5	9913969	9914528	intergenic	0	NA	NA	NA	NA	0	0	NA	NA	NA	NA	NA	NA	NA	NA	NA	0	NA	0	0	NA	NA	NA	NA	NA	0	NA	1	0	0	1	NA	NA	NA	NA	NA	NA	NA	NA	NA	NA	NA	NA
DTX-incomp_AhalGem-B-R3400-Map5	CACTA	ALENSPM12.4	5	10419364	10419368	part1_down	0	NA	0	0	1	NA	0	0	0	NA	0	0	NA	0	0	NA	NA	NA	0	0	0	0	0	NA	0	0	0	0	0	0	0	0	NA	NA	NA	NA	NA	NA	NA	NA	NA	NA	NA
DTX-incomp_Alyr-B-R5339-Map8_reversed	CACTA	ALENSPM3.6	5	10645719	10646580	part2_down	NA	NA	NA	NA	0	NA	0	NA	0	1	NA	NA	NA	NA	NA	NA	NA	NA	NA	NA	NA	NA	NA	NA	NA	NA	NA	NA	NA	NA	NA	NA	NA	0	NA	0	NA	NA	NA	NA	0	0	NA
DTX-incomp_Alyr-B-R4664-Map10	CACTA	ATENSPM5.1	5	10992612	10993210	intergenic	NA	NA	NA	NA	0	NA	NA	NA	NA	NA	NA	NA	NA	NA	NA	0	NA	NA	NA	NA	NA	NA	0	NA	NA	NA	NA	NA	NA	NA	NA	0	NA	NA	NA	NA	NA	NA	NA	NA	NA	NA	NA
DTX-comp_Alyr-B-R284-Map20	CACTA	ALENSPM2.3	5	11143931	11144741	part2_down	0	NA	NA	NA	0	NA	NA	0	NA	NA	0	NA	NA	0	NA	NA	0	0	0	0	0	0	0	NA	0	0	NA	0	NA	NA	NA	NA	NA	NA	NA	NA	NA	NA	NA	0	0	0	0
DTX-incomp_Alyr-B-R202-Map8_reversed	CACTA	ALENSPM4.1	5	11320954	11320958	intergenic	NA	NA	0	NA	0	NA	0	NA	NA	NA	0	NA	NA	NA	NA	NA	0	0	NA	NA	NA	0	NA	NA	0	NA	NA	0	NA	0	0	NA	NA	NA	NA	NA	NA	NA	NA	NA	0	0	NA
DTX-incomp_AhalGem-B-R7854-Map5_reversed	CACTA	ALENSPM11.2	5	11558823	11558828	exon	0	0	0	0	0	0	0	0	0	0	0	0	0	0	0	0	0	0	0	0	0	0	0	0	0	0	0	0	0	0	0	0	0	0	0	0	0	0	0	0	0	0	0
DTX-comp_Alyr-B-R1083-Map20	CACTA	ALENSPM9.1	5	11734437	11734820	5UTR	NA	NA	0	NA	NA	NA	NA	NA	NA	NA	NA	NA	NA	NA	NA	NA	0	NA	NA	0	NA	NA	NA	NA	NA	NA	NA	NA	NA	NA	NA	NA	NA	NA	NA	0	NA	NA	NA	NA	NA	NA	NA
DTX-incomp_Alyr-B-G1817-Map6	CACTA	ALENSPM10.2	5	12086547	12087434	part1_up	NA	NA	NA	NA	NA	NA	NA	0	0	NA	NA	NA	NA	1	NA	NA	0	NA	0	NA	0	0	NA	NA	NA	NA	NA	NA	0	NA	0	NA	NA	NA	NA	NA	NA	NA	NA	NA	0	NA	NA
DTX-comp_Alyr-B-R1083-Map20	CACTA	ALENSPM9.1	5	12157661	12157665	exon	0	0	0	0	0	0	0	0	0	0	0	0	0	0	0	0	0	0	0	0	0	0	0	0	0	0	0	0	0	0	0	0	0	0	0	0	0	0	0	NA	NA	NA	NA
DTX-incomp_Alyr-B-R4273-Map5	CACTA	ATENSPM2.2	5	12353366	12353999	part1_down	NA	NA	NA	0	NA	0	NA	0	0	NA	0	NA	0	NA	0	0	NA	0	0	0	NA	NA	0	NA	NA	0	0	NA	1	NA	1	NA	NA	NA	NA	0	NA	NA	NA	0	0	NA	NA
DTX-incomp_Ah_Castric-B-R3703-Map5	CACTA	ALENSPM12.3	5	12391340	12391737	intergenic	NA	0	NA	NA	NA	0	0	0	NA	0	NA	0	NA	NA	NA	NA	0	0	0	0	0	NA	0	NA	NA	0	NA	NA	NA	NA	0	NA	NA	NA	NA	NA	NA	NA	NA	0	NA	0	0
DTX-incomp_AhalGem-B-R7854-Map5_reversed	CACTA	ALENSPM11.2	5	12856667	12856672	exon	NA	NA	NA	0	0	0	0	0	0	0	NA	0	0	0	0	NA	0	0	0	0	0	0	0	0	0	NA	0	0	0	0	0	0	NA	NA	0	0	NA	0	NA	NA	NA	NA	NA
DTX-incomp_AhalGem-B-R4314-Map5	CACTA	ALENSPM11.1	5	13109592	13109596	5UTR	0	NA	0	0	0	0	0	0	NA	0	0	NA	0	0	0	0	0	0	0	0	0	0	0	0	0	0	0	0	0	0	0	0	NA	NA	0	NA	NA	0	0	NA	NA	NA	NA
DTX-comp_Alyr-B-R1083-Map20	CACTA	ALENSPM9.1	5	13377063	13378028	3UTR	NA	NA	0	NA	NA	0	NA	NA	0	NA	NA	NA	0	NA	NA	NA	NA	NA	NA	NA	NA	NA	0	NA	NA	0	NA	NA	NA	NA	NA	NA	NA	NA	NA	NA	NA	NA	NA	NA	NA	NA	NA
DTX-comp_Alyr-B-R1429-Map20	CACTA	ALENSPM10.1	5	13425668	13425673	intron	0	0	0	0	0	NA	0	0	NA	NA	NA	NA	NA	0	0	0	0	NA	NA	0	NA	0	0	NA	0	0	0	0	0	0	0	0	0	NA	0	0	NA	NA	NA	0	0	0	0
DTX-incomp_Atha-B-R1235-Map3	CACTA	ALENSPM5.5	5	13728363	13728368	intron	NA	NA	0	0	0	0	NA	0	NA	0	NA	NA	NA	0	NA	NA	NA	0	0	0	NA	0	0	NA	0	NA	0	0	NA	NA	0	NA	NA	NA	NA	NA	NA	NA	NA	NA	NA	NA	NA
DTX-incomp_Alyr-B-R5339-Map8_reversed	CACTA	ALENSPM3.6	5	13774940	13774944	intergenic	0	0	NA	0	0	0	0	0	NA	NA	0	0	0	NA	0	NA	0	0	0	0	0	0	0	0	0	NA	0	NA	NA	0	0	NA	NA	NA	0	NA	NA	0	NA	NA	NA	NA	NA
DTX-incomp_Alyr-B-R6246-Map5	CACTA	ALENSPM3.7	5	14082931	14082935	intron	0	NA	NA	0	NA	0	0	0	NA	0	0	0	0	0	0	NA	0	0	NA	0	0	0	0	NA	NA	0	0	NA	0	0	0	NA	NA	0	0	0	NA	0	NA	NA	NA	NA	NA
DTX-incomp_Alyr-B-R1669-Map6	CACTA	ALENSPM3.5	5	14724188	14724193	part2_down	0	0	0	0	0	0	0	0	0	0	0	0	0	0	0	0	0	NA	0	0	0	0	0	0	0	NA	0	0	0	0	NA	0	NA	0	0	NA	0	0	NA	NA	NA	NA	0
DTX-incomp_Alyr-B-R1669-Map6	CACTA	ALENSPM3.5	5	14793789	14793792	5UTR	0	0	0	0	0	0	0	0	0	NA	0	0	0	0	0	0	0	0	0	0	0	0	0	NA	0	0	0	0	0	0	0	0	0	NA	0	0	NA	0	0	0	0	0	0
DTX-incomp_Alyr-B-R3071-Map11_reversed	CACTA	ALENSPM12.8	5	14882563	14883342	3UTR	NA	0	NA	NA	NA	NA	0	0	NA	NA	0	NA	NA	0	0	0	0	0	NA	0	0	0	0	NA	0	0	0	NA	0	0	0	NA	NA	NA	NA	NA	0	NA	NA	NA	NA	NA	NA
DTX-incomp_Ah_Castric-B-R3703-Map5	CACTA	ALENSPM12.3	5	15172198	15172202	part2_down	0	0	0	0	0	0	0	0	NA	0	0	0	0	0	0	0	NA	0	0	0	0	0	0	0	0	NA	0	0	0	0	0	0	NA	NA	NA	NA	NA	NA	NA	0	0	NA	NA
DTX-incomp_Alyr-B-R3071-Map11_reversed	CACTA	ALENSPM12.8	5	15321615	15321619	part2_up	0	0	0	0	0	0	0	0	0	0	0	0	0	0	0	0	0	0	0	0	0	0	0	0	0	0	0	0	0	0	0	0	0	NA	0	NA	0	NA	NA	0	0	0	0
DTX-incomp_Alyr-B-R5297-Map8	CACTA	CACTA_new-946.1	5	15400787	15401510	5UTR	NA	NA	NA	NA	NA	NA	NA	0	NA	NA	NA	0	NA	NA	NA	NA	0	NA	NA	NA	0	NA	0	NA	0	NA	0	NA	0	NA	0	NA	NA	NA	NA	NA	NA	NA	NA	NA	NA	NA	NA
DTX-incomp_AhalGem-B-R3400-Map5	CACTA	ALENSPM12.4	5	15625138	15625850	5UTR	NA	NA	NA	0	NA	0	0	0	NA	NA	NA	0	NA	0	NA	0	NA	NA	0	NA	0	0	0	NA	0	0	NA	NA	0	NA	0	0	NA	0	0	NA	NA	NA	0	NA	NA	NA	NA
DTX-comp_Alyr-B-R1083-Map20	CACTA	ALENSPM9.1	5	15628097	15628721	exon	0	0	0	0	0	0	0	0	0	NA	NA	0	NA	NA	NA	0	0	0	0	0	0	0	NA	NA	NA	NA	0	NA	0	NA	0	NA	0	0	0	0	0	0	NA	NA	NA	NA	0
DTX-comp_Alyr-B-R1531-Map17_reversed	CACTA	ALENSPM12.2	5	15820791	15820796	part2_up	0	0	0	0	0	0	0	0	0	0	0	0	0	0	0	0	0	0	0	0	0	0	0	0	0	0	0	0	0	0	0	0	NA	NA	0	NA	NA	NA	0	0	0	0	0
DTX-incomp_AhalGem-B-R4077-Map5	CACTA	ALENSPM12.6	5	15845354	15845358	intergenic	NA	0	0	0	0	0	0	0	0	0	0	0	0	0	0	1	0	0	0	0	0	0	0	NA	0	0	0	0	0	0	0	0	NA	0	NA	NA	NA	NA	NA	NA	NA	NA	NA
DTX-comp_Alyr-B-R2867-Map10	CACTA	ALENSPM9.3	5	16388539	16389035	3UTR	0	NA	0	0	0	NA	NA	NA	NA	0	0	NA	NA	0	NA	0	NA	0	0	0	0	0	0	NA	0	0	NA	0	NA	0	0	0	NA	NA	NA	NA	NA	NA	0	0	NA	0	NA
DTX-comp_Alyr-B-R1083-Map20	CACTA	ALENSPM9.1	5	16486128	16486132	part2_down	0	0	0	0	0	0	0	0	0	0	0	0	0	0	0	0	0	0	0	0	0	0	0	NA	0	0	0	0	0	0	0	0	0	0	0	0	NA	1	0	0	0	0	0
DTX-comp_Alyr-B-R1429-Map20	CACTA	ALENSPM10.1	5	17192637	17192641	exon	NA	0	0	0	0	0	0	0	0	0	0	0	0	1	0	0	0	0	0	0	0	0	0	0	0	0	0	0	0	0	0	0	NA	0	0	0	0	0	0	0	0	0	0
DTX-incomp_AhalGem-B-R3400-Map5	CACTA	ALENSPM12.4	5	17443705	17444228	5UTR	0	0	0	0	0	0	0	0	0	0	0	0	0	0	NA	0	0	0	0	0	0	0	0	NA	NA	NA	0	0	0	NA	NA	0	NA	NA	NA	NA	NA	NA	NA	0	0	0	NA
DTX-incomp_AhalGem-B-R3400-Map5	CACTA	ALENSPM12.4	5	17583493	17583496	exon	NA	NA	0	0	0	0	0	0	0	0	0	0	0	0	0	0	0	NA	0	0	0	0	0	0	0	0	0	0	0	0	0	0	0	0	0	NA	0	0	0	NA	NA	0	NA
DTX-incomp_Alyr-B-G1817-Map6	CACTA	ALENSPM10.2	5	17656896	17656900	intergenic	0	0	0	0	0	0	0	0	0	0	0	0	0	0	0	0	0	0	0	0	0	0	0	0	0	0	0	0	0	0	0	0	0	0	0	0	0	0	0	0	0	0	0
DTX-comp_Alyr-B-G1924-Map5_reversed	CACTA	ALENSPM6.1	5	18538389	18538898	part2_down	0	0	NA	0	NA	NA	0	0	0	NA	NA	NA	0	NA	NA	0	NA	NA	NA	0	0	0	0	0	NA	0	0	0	0	0	0	NA	0	NA	NA	NA	NA	NA	NA	NA	NA	0	0
DTX-comp_Alyr-B-R1083-Map20	CACTA	ALENSPM9.1	5	18539614	18540075	part2_down	0	0	0	0	0	0	0	0	0	0	NA	NA	0	0	NA	0	NA	0	0	0	NA	NA	NA	NA	0	0	0	0	NA	0	0	NA	NA	NA	0	NA	NA	NA	0	NA	NA	NA	NA
DTX-comp_Alyr-B-R1531-Map17_reversed	CACTA	ALENSPM12.2	5	18600853	18600857	part2_up	0	0	0	0	0	0	0	0	0	NA	0	0	0	0	0	0	0	0	0	0	0	0	0	0	0	0	0	0	0	0	0	0	NA	NA	0	0	NA	0	NA	0	0	0	0
DTX-comp_Alyr-B-R1429-Map20	CACTA	ALENSPM10.1	5	19226681	19227324	intergenic	NA	NA	NA	0	NA	NA	0	NA	NA	NA	NA	0	NA	NA	NA	0	NA	0	0	NA	NA	NA	NA	NA	NA	NA	NA	NA	NA	NA	NA	NA	NA	NA	NA	NA	NA	NA	NA	NA	0	NA	0
DTX-incomp_Alyr-B-R4568-Map7	CACTA	ALENSPM10.3	5	19525222	19525226	5UTR	NA	NA	NA	NA	NA	NA	NA	NA	0	NA	0	NA	NA	0	0	0	0	0	0	0	NA	0	0	0	0	0	0	0	0	0	0	0	NA	NA	0	0	0	0	NA	0	0	NA	NA
DTX-incomp_AhalGem-B-R360-Map5_reversed	CACTA	ALENSPM12.5	5	19849492	19850469	part1_up	0	0	0	0	0	0	0	0	NA	NA	NA	NA	0	NA	NA	NA	0	0	NA	0	0	0	NA	0	0	NA	NA	NA	0	0	0	NA	NA	NA	NA	NA	NA	0	NA	NA	0	NA	NA
DTX-comp_Alyr-B-R284-Map20	CACTA	ALENSPM2.3	5	19990610	19990619	intron	0	0	0	0	0	0	0	0	0	0	0	0	0	0	0	0	0	0	0	0	0	0	0	0	0	0	1	0	0	0	0	0	NA	0	0	0	0	0	0	0	0	0	0
DTX-comp_Alyr-B-R1083-Map20	CACTA	ALENSPM9.1	5	20044711	20044716	exon	0	0	0	0	0	0	0	0	0	0	0	0	0	0	0	0	0	0	0	0	0	0	0	0	0	0	0	0	0	0	0	0	0	0	0	0	0	0	0	0	0	0	0
DTX-incomp_AhalGem-B-R3400-Map5	CACTA	ALENSPM12.4	6	230669	231560	part1_up	0	NA	0	NA	NA	0	NA	NA	NA	NA	NA	NA	NA	NA	NA	NA	0	NA	NA	NA	NA	0	NA	NA	0	NA	NA	0	NA	0	0	NA	NA	NA	NA	NA	NA	0	NA	NA	NA	NA	NA
DTX-incomp_Alyr-B-R4568-Map7	CACTA	ALENSPM10.3	6	345158	345899	exon	NA	NA	NA	NA	NA	NA	0	NA	NA	NA	NA	NA	NA	0	NA	NA	NA	NA	0	NA	0	NA	NA	NA	NA	NA	NA	NA	NA	NA	0	NA	NA	NA	NA	0	NA	NA	NA	NA	NA	NA	0
DTX-comp_Alyr-B-R1083-Map20	CACTA	ALENSPM9.1	6	1127437	1128499	part2_up	0	NA	NA	NA	0	0	0	NA	0	NA	NA	NA	NA	NA	NA	NA	NA	0	NA	0	NA	0	0	NA	0	0	NA	NA	NA	0	NA	NA	NA	NA	NA	NA	NA	NA	NA	0	NA	NA	NA
DTX-comp_Alyr-B-R1429-Map20	CACTA	ALENSPM10.1	6	1188768	1189481	5UTR	NA	0	NA	0	0	NA	0	NA	NA	0	0	0	0	0	0	0	NA	0	NA	NA	0	NA	0	NA	NA	0	NA	NA	0	0	0	NA	NA	NA	NA	NA	NA	NA	NA	NA	NA	NA	NA
DTX-incomp_AhalGem-B-R3400-Map5	CACTA	ALENSPM12.4	6	1431114	1431118	part2_up	NA	0	0	0	0	0	0	0	NA	0	0	0	0	0	0	0	0	0	0	0	0	0	0	0	0	0	0	0	0	0	0	0	0	0	0	0	0	0	NA	0	0	0	0
DTX-comp_Alyr-B-R1083-Map20	CACTA	ALENSPM9.1	6	2695735	2695742	intron	0	0	0	0	0	0	0	0	NA	0	NA	0	0	0	0	NA	0	NA	0	0	0	0	0	NA	0	0	0	0	0	0	0	0	NA	NA	0	NA	0	NA	NA	NA	NA	NA	NA
DTX-incomp_Alyr-B-R3071-Map11_reversed	CACTA	ALENSPM12.8	6	2695781	2695932	exon	0	0	0	0	0	0	0	0	NA	0	NA	NA	0	NA	NA	0	0	0	0	0	NA	0	0	NA	NA	NA	NA	NA	0	0	NA	NA	NA	0	0	NA	0	0	NA	NA	NA	NA	NA
DTX-incomp_Alyr-B-R4273-Map5	CACTA	ATENSPM2.2	6	3278962	3279861	part1_up	NA	NA	NA	0	0	0	0	0	NA	NA	0	NA	0	0	NA	0	0	0	0	0	0	0	0	NA	0	NA	0	NA	NA	NA	0	NA	NA	NA	0	NA	NA	NA	NA	0	NA	NA	NA
DTX-comp_Alyr-B-R1083-Map20	CACTA	ALENSPM9.1	6	3932891	3933371	intergenic	0	NA	NA	0	NA	0	0	0	NA	0	NA	0	NA	0	0	NA	1	NA	NA	NA	NA	NA	0	NA	0	0	NA	NA	NA	NA	NA	NA	NA	NA	NA	NA	NA	NA	NA	NA	0	NA	NA
DTX-comp_Alyr-B-R1083-Map20	CACTA	ALENSPM9.1	6	4101673	4102611	5UTR	NA	0	0	0	0	0	0	0	NA	NA	NA	0	NA	0	0	0	0	NA	NA	NA	0	NA	NA	NA	0	0	0	0	0	0	0	0	NA	NA	NA	NA	NA	NA	NA	NA	NA	NA	NA
DTX-incomp_Alyr-B-R3071-Map11_reversed	CACTA	ALENSPM12.8	6	4659219	4659721	exon	NA	NA	NA	0	NA	0	NA	NA	NA	NA	NA	NA	NA	0	NA	NA	NA	NA	0	0	0	0	0	NA	NA	0	NA	NA	NA	NA	NA	NA	NA	NA	NA	NA	NA	0	NA	NA	NA	NA	NA
DTX-comp_Alyr-B-R1429-Map20	CACTA	ALENSPM10.1	6	5310523	5310527	intergenic	0	0	0	0	0	0	0	0	0	0	0	0	0	0	0	0	0	NA	NA	0	NA	0	0	0	0	NA	0	NA	0	0	1	0	NA	0	0	0	NA	NA	NA	0	0	NA	NA
DTX-incomp_Ah_Castric-B-R3703-Map5	CACTA	ALENSPM12.3	6	5680986	5681562	3UTR	0	0	0	0	0	0	0	0	0	0	0	0	0	0	0	0	0	0	0	0	0	0	0	0	0	0	0	0	0	0	0	0	NA	0	NA	0	0	NA	0	0	0	0	0
DTX-incomp_AhalGem-B-R3400-Map5	CACTA	ALENSPM12.4	6	6257916	6257920	exon	0	0	0	0	NA	0	0	0	0	0	0	0	0	0	NA	0	0	0	NA	0	0	0	0	NA	0	0	NA	0	0	0	0	NA	0	0	NA	0	NA	NA	NA	0	NA	0	NA
DTX-comp_Alyr-B-R1429-Map20	CACTA	ALENSPM10.1	6	6415102	6416110	5UTR	NA	NA	0	NA	0	0	NA	0	0	NA	NA	NA	NA	NA	NA	NA	0	NA	0	NA	0	NA	NA	NA	NA	NA	NA	NA	NA	0	0	NA	NA	NA	NA	NA	NA	NA	NA	NA	0	0	0
DTX-incomp_AhalGem-B-R4077-Map5	CACTA	ALENSPM12.6	6	6788499	6789142	3UTR	0	0	NA	0	NA	0	0	0	NA	0	0	0	NA	NA	NA	0	NA	0	0	0	NA	NA	NA	0	0	0	0	NA	NA	NA	0	NA	NA	NA	NA	NA	NA	NA	NA	0	NA	0	NA
DTX-comp_Alyr-B-R284-Map20	CACTA	ALENSPM2.3	6	7165183	7165610	5UTR	0	0	0	0	0	0	0	0	0	0	0	0	0	0	0	0	0	0	0	0	0	0	0	NA	0	0	0	0	0	0	0	NA	NA	NA	0	NA	NA	NA	NA	0	NA	NA	NA
DTX-comp_Alyr-B-R1083-Map20	CACTA	ALENSPM9.1	6	7328134	7329505	3UTR	NA	0	NA	0	NA	NA	0	0	NA	0	NA	NA	NA	NA	NA	0	NA	NA	NA	0	0	NA	0	NA	NA	NA	NA	NA	NA	NA	NA	NA	NA	NA	0	NA	NA	NA	NA	0	0	0	0
DTX-comp_Alyr-B-R1083-Map20	CACTA	ALENSPM9.1	6	8023481	8024206	intergenic	NA	NA	NA	0	NA	NA	NA	0	0	NA	0	NA	NA	NA	NA	0	NA	NA	NA	0	0	0	NA	NA	NA	0	0	NA	NA	NA	NA	0	NA	NA	NA	NA	NA	NA	NA	NA	NA	NA	NA
DTX-incomp_Ah_Castric-B-R3703-Map5	CACTA	ALENSPM12.3	6	8322177	8322181	part2_down	NA	0	0	0	0	0	0	0	0	0	0	0	0	0	0	0	0	0	0	0	0	0	0	NA	0	NA	0	1	0	0	0	0	0	0	NA	NA	NA	NA	NA	0	0	0	0
DTX-incomp_Alyr-B-R5438-Map6	CACTA	ALENSPM9.8	6	8791209	8791895	part1_up	0	0	0	0	0	0	0	0	NA	0	0	NA	0	0	0	0	0	0	0	0	0	0	0	NA	0	0	0	0	0	NA	NA	NA	NA	NA	NA	NA	NA	NA	NA	NA	0	0	NA
DTX-comp_Alyr-B-R2248-Map12_reversed	CACTA	ATENSPM6.1	6	8822565	8823711	part2_up	NA	0	NA	NA	0	0	NA	0	0	0	0	0	0	NA	0	0	NA	0	NA	NA	NA	0	0	0	0	NA	0	0	NA	NA	0	NA	NA	NA	NA	NA	NA	NA	NA	NA	0	NA	NA
DTX-comp_Alyr-B-R1083-Map20	CACTA	ALENSPM9.1	6	9395326	9395330	intron	0	0	0	0	0	NA	0	0	0	NA	NA	NA	0	0	0	NA	0	0	0	0	0	NA	0	0	0	0	0	0	NA	0	0	0	0	0	0	0	0	0	0	NA	0	0	0
DTX-comp_Alyr-B-R1429-Map20	CACTA	ALENSPM10.1	6	9654231	9655108	5UTR	NA	NA	NA	NA	NA	0	NA	0	NA	NA	NA	0	NA	NA	NA	0	0	0	NA	NA	0	0	0	NA	NA	NA	NA	NA	NA	NA	NA	NA	NA	NA	NA	0	NA	NA	NA	NA	0	NA	NA
DTX-incomp_Alyr-B-R3071-Map11_reversed	CACTA	ALENSPM12.8	6	10200159	10200163	part2_down	0	NA	0	0	NA	NA	0	0	NA	NA	NA	NA	NA	NA	NA	NA	NA	NA	0	NA	NA	NA	NA	NA	0	0	NA	0	0	0	0	NA	0	NA	NA	NA	NA	NA	NA	NA	0	NA	NA
DTX-comp_Alyr-B-R2867-Map10	CACTA	ALENSPM9.3	6	10207762	10208230	exon	NA	NA	NA	NA	NA	NA	NA	NA	NA	0	0	NA	NA	NA	NA	0	0	0	NA	0	0	NA	0	NA	NA	NA	NA	0	NA	NA	NA	NA	NA	NA	NA	NA	NA	NA	NA	NA	NA	NA	NA
DTX-incomp_AhalGem-B-R990-Map8	CACTA	ALENSPM12.7	6	10395781	10396746	5UTR	0	0	0	0	0	0	0	0	0	0	NA	0	0	NA	0	0	0	0	0	0	0	0	0	NA	0	0	0	0	0	0	0	0	0	0	NA	0	0	NA	0	0	NA	0	0
DTX-incomp_Alyr-B-R4273-Map5	CACTA	ATENSPM2.2	6	10397714	10397719	5UTR	0	NA	NA	NA	NA	NA	0	0	0	0	0	0	NA	0	NA	0	NA	NA	0	0	NA	0	1	NA	0	0	0	0	0	0	0	0	NA	NA	0	NA	NA	NA	NA	0	0	0	0
DTX-incomp_Alyr-B-R4273-Map5	CACTA	ATENSPM2.2	6	11273093	11273580	part2_up	0	0	0	0	0	NA	NA	0	0	NA	0	NA	NA	NA	NA	0	NA	NA	NA	0	0	0	0	NA	0	NA	0	0	NA	0	NA	NA	NA	NA	NA	NA	NA	NA	NA	0	0	NA	NA
DTX-incomp_AhalGem-B-R2559-Map4	CACTA	ALENSPM3.2	6	11397768	11398453	3UTR	NA	NA	NA	NA	NA	NA	0	0	0	0	NA	NA	0	NA	0	NA	NA	NA	0	NA	0	NA	NA	NA	0	0	NA	NA	NA	NA	NA	NA	NA	NA	NA	NA	NA	NA	NA	NA	0	NA	NA
DTX-incomp_AhalGem-B-R4186-Map8	CACTA	ALENSPM9.6	6	11437475	11438450	5UTR	0	NA	NA	NA	0	NA	NA	NA	NA	0	NA	NA	0	0	NA	NA	NA	NA	NA	0	0	0	1	NA	NA	NA	NA	0	0	0	0	NA	NA	NA	NA	NA	NA	NA	NA	NA	NA	NA	NA
DTX-incomp_AhalGem-B-R2846-Map5_reversed	CACTA	ALENSPM6.3	6	11790730	11791512	exon	NA	NA	NA	NA	NA	NA	0	NA	NA	NA	NA	NA	NA	NA	NA	NA	NA	NA	NA	NA	NA	NA	NA	NA	0	NA	NA	NA	0	NA	0	NA	NA	NA	NA	NA	NA	NA	NA	NA	NA	NA	NA
DTX-incomp_Alyr-B-R4273-Map5	CACTA	ATENSPM2.2	6	11869024	11869028	part1_up	0	0	NA	0	0	0	0	0	0	NA	0	0	0	0	0	0	0	0	0	0	0	0	0	0	0	0	0	0	0	0	0	0	NA	NA	NA	NA	NA	NA	NA	NA	NA	NA	NA
DTX-incomp_Alyr-B-R5339-Map8_reversed	CACTA	ALENSPM3.6	6	12168980	12168984	intergenic	0	NA	0	0	0	0	0	0	NA	0	NA	NA	NA	NA	0	0	0	0	0	0	NA	0	0	NA	0	0	0	0	0	0	0	0	0	0	0	0	0	0	0	NA	0	0	0
DTX-incomp_Alyr-B-R4273-Map5	CACTA	ATENSPM2.2	6	12250054	12250059	part2_up	0	NA	0	0	0	NA	0	0	0	NA	0	0	0	0	0	0	0	0	0	0	0	0	0	NA	0	0	0	NA	NA	0	0	0	NA	NA	NA	NA	0	NA	NA	0	0	0	0
DTX-comp_Alyr-B-R1083-Map20	CACTA	ALENSPM9.1	6	12507640	12507644	intergenic	0	0	0	0	0	0	0	0	0	0	0	0	0	0	0	0	0	0	0	0	0	0	0	0	NA	0	0	0	0	0	NA	0	NA	0	0	NA	0	0	NA	0	0	0	0
DTX-comp_Alyr-B-R1429-Map20	CACTA	ALENSPM10.1	6	12710700	12710705	exon	0	NA	0	0	0	0	0	0	0	0	0	0	0	0	0	0	0	0	0	0	0	0	0	0	0	0	0	0	0	0	0	0	NA	NA	0	NA	NA	0	NA	NA	0	NA	NA
DTX-comp_Alyr-B-R1558-Map16_reversed	CACTA	ALENSPM5.1	6	13684006	13684793	5UTR	NA	NA	NA	NA	NA	NA	0	NA	NA	NA	NA	NA	NA	NA	NA	NA	NA	NA	NA	NA	NA	NA	NA	NA	0	NA	0	NA	0	NA	0	NA	0	0	NA	NA	0	NA	NA	NA	NA	NA	NA
DTX-comp_Alyr-B-R2867-Map10	CACTA	ALENSPM9.3	6	13699354	13699358	intergenic	0	NA	0	0	0	NA	NA	0	NA	0	NA	0	0	0	NA	NA	NA	NA	0	0	0	0	NA	NA	NA	NA	NA	NA	NA	NA	NA	NA	NA	NA	NA	NA	NA	1	NA	NA	0	0	NA
DTX-incomp_AhalGem-B-R553-Map4	CACTA	ALENSPM8.1	6	14168772	14169453	5UTR	NA	NA	NA	NA	NA	NA	0	NA	0	NA	NA	0	NA	NA	NA	0	0	NA	NA	NA	NA	0	0	NA	0	NA	0	NA	NA	NA	NA	NA	NA	NA	NA	NA	NA	NA	NA	NA	NA	NA	NA
DTX-comp_Alyr-B-R1531-Map17_reversed	CACTA	ALENSPM12.2	6	18031193	18031720	intergenic	NA	NA	0	0	NA	NA	0	NA	NA	NA	NA	0	NA	NA	NA	NA	NA	0	0	0	NA	0	0	0	NA	NA	0	NA	NA	0	NA	NA	NA	NA	NA	NA	NA	NA	0	0	0	0	0
DTX-incomp_Alyr-B-R5339-Map8_reversed	CACTA	ALENSPM3.6	6	18161728	18161733	intergenic	NA	0	NA	NA	NA	0	NA	0	NA	NA	NA	0	NA	0	NA	NA	NA	0	NA	0	NA	NA	NA	NA	NA	NA	NA	NA	0	NA	NA	NA	0	0	0	0	0	NA	0	NA	NA	NA	NA
DTX-comp_Alyr-B-R1429-Map20	CACTA	ALENSPM10.1	6	18519530	18519534	part1_down	0	0	0	0	0	0	0	0	0	0	0	0	0	0	0	0	0	0	0	0	0	0	0	0	0	0	0	0	0	0	0	0	0	0	0	0	0	0	0	0	0	0	0
DTX-comp_Alyr-B-R1429-Map20	CACTA	ALENSPM10.1	6	18622843	18622847	intergenic	0	0	NA	0	0	0	0	0	0	0	0	0	0	0	0	0	0	0	0	0	0	0	0	0	0	0	0	0	0	0	0	0	NA	NA	NA	0	NA	0	NA	NA	0	0	0
DTX-incomp_Alyr-B-G1817-Map6	CACTA	ALENSPM10.2	6	18986308	18987059	3UTR	NA	NA	NA	NA	NA	NA	NA	NA	NA	NA	NA	0	NA	NA	NA	NA	NA	NA	NA	NA	NA	NA	0	NA	0	NA	0	0	NA	NA	NA	NA	NA	NA	NA	NA	NA	NA	NA	NA	NA	NA	NA
DTX-incomp_Atha-B-R1235-Map3	CACTA	ALENSPM5.5	6	19139970	19140501	5UTR	NA	NA	NA	NA	0	NA	0	NA	NA	0	NA	NA	NA	NA	NA	NA	NA	NA	0	NA	0	NA	0	NA	0	NA	NA	NA	0	NA	NA	NA	NA	NA	NA	0	NA	NA	NA	NA	NA	NA	0
DTX-incomp_Alyr-B-R4664-Map10	CACTA	ATENSPM5.1	6	19817989	19817992	intergenic	NA	0	0	0	0	0	0	0	0	0	NA	0	NA	0	0	0	0	0	0	0	0	0	0	0	1	NA	0	NA	0	0	0	0	NA	0	0	0	NA	0	NA	0	0	0	0
DTX-incomp_Alyr-B-G1817-Map6	CACTA	ALENSPM10.2	6	19864057	19864061	part2_down	0	0	0	0	0	0	0	0	0	0	0	0	0	0	0	0	0	0	0	0	0	0	0	0	0	0	0	0	0	0	0	0	NA	NA	NA	NA	0	NA	NA	0	0	NA	NA
DTX-incomp_Alyr-B-R202-Map8_reversed	CACTA	ALENSPM4.1	6	19981138	19981142	intergenic	0	0	NA	0	0	0	NA	1	0	NA	0	0	0	0	NA	0	0	0	0	0	0	0	0	NA	0	0	NA	0	0	0	0	0	NA	NA	NA	NA	NA	NA	NA	NA	NA	NA	NA
DTX-comp_Alyr-B-R1083-Map20	CACTA	ALENSPM9.1	6	20117292	20117296	intron	NA	NA	NA	NA	NA	NA	0	NA	NA	NA	0	0	NA	0	NA	0	0	0	0	0	0	0	0	NA	1	0	0	0	0	0	0	0	NA	0	0	NA	NA	0	NA	0	0	0	0
DTX-comp_Alyr-B-G1924-Map5_reversed	CACTA	ALENSPM6.1	6	20376596	20376599	intergenic	NA	NA	0	NA	NA	NA	NA	0	0	NA	NA	NA	NA	0	NA	NA	0	NA	0	NA	NA	NA	0	NA	NA	NA	NA	1	NA	NA	NA	NA	NA	NA	NA	NA	NA	NA	NA	NA	NA	NA	NA
DTX-incomp_Alyr-B-R4273-Map5	CACTA	ATENSPM2.2	6	21095377	21096291	exon	0	0	NA	NA	NA	0	0	0	NA	0	0	0	0	NA	0	NA	NA	0	NA	0	0	NA	0	NA	0	0	0	0	NA	NA	0	0	NA	NA	NA	NA	NA	0	NA	NA	0	NA	NA
DTX-incomp-chim_Alyr-B-R4535-Map5	CACTA	CACTA_new-537.1	6	21456507	21457664	part2_up	0	0	0	0	NA	NA	NA	0	NA	NA	0	0	0	0	NA	0	0	0	0	0	0	0	0	NA	0	0	NA	NA	0	0	NA	NA	NA	NA	NA	NA	NA	NA	NA	0	0	NA	0
DTX-incomp_Alyr-B-R5339-Map8_reversed	CACTA	ALENSPM3.6	6	21653771	21654380	part2_up	NA	NA	0	NA	NA	NA	0	NA	NA	NA	NA	NA	NA	NA	0	0	NA	NA	NA	NA	NA	0	NA	NA	NA	NA	0	NA	0	NA	NA	NA	NA	NA	NA	NA	NA	NA	NA	NA	NA	NA	NA
DTX-incomp_Alyr-B-R678-Map11	CACTA	CACTA_new-958.1	6	21705754	21706239	exon	NA	NA	NA	0	NA	0	0	0	NA	0	NA	NA	0	0	NA	0	NA	NA	NA	0	NA	0	NA	0	NA	0	0	0	NA	NA	0	NA	0	NA	0	0	0	NA	NA	NA	NA	NA	NA
DTX-incomp_Ah_Castric-B-R3703-Map5	CACTA	ALENSPM12.3	6	21918472	21918483	part2_up	0	0	0	0	0	0	NA	0	0	0	0	0	0	0	0	0	0	0	NA	0	0	0	NA	0	0	0	0	0	0	0	0	0	NA	0	0	NA	0	0	0	0	0	0	0
DTX-comp_Alyr-B-R1429-Map20	CACTA	ALENSPM10.1	6	22111293	22111298	part2_up	0	0	0	0	0	0	0	0	0	0	0	0	0	0	NA	0	0	0	0	0	0	0	0	0	0	0	0	0	0	0	0	0	NA	0	0	0	0	0	NA	0	0	0	0
DTX-incomp_AhalGem-B-R4077-Map5	CACTA	ALENSPM12.6	6	22201634	22201637	intergenic	NA	NA	NA	NA	NA	NA	NA	NA	NA	NA	NA	NA	NA	NA	NA	NA	0	NA	0	0	0	0	0	0	NA	NA	NA	0	NA	NA	NA	NA	NA	NA	NA	NA	NA	NA	NA	NA	NA	NA	NA
DTX-incomp_Alyr-B-R3071-Map11_reversed	CACTA	ALENSPM12.8	6	22217438	22218226	3UTR	0	0	0	0	0	0	0	0	0	0	0	0	0	0	0	NA	NA	NA	0	0	1	0	0	NA	0	0	0	NA	0	NA	0	0	0	0	0	0	0	0	NA	0	0	0	NA
DTX-incomp_AhalGem-B-R553-Map4	CACTA	ALENSPM8.1	6	23575406	23576070	part1_up	0	0	0	NA	0	0	NA	0	0	NA	0	NA	NA	NA	0	0	0	0	0	NA	0	NA	0	0	0	0	NA	NA	0	0	NA	NA	NA	0	NA	0	NA	0	NA	0	0	NA	NA
DTX-comp_Alyr-B-R1083-Map20	CACTA	ALENSPM9.1	6	24781314	24782056	3UTR	0	0	0	0	0	0	0	0	NA	0	NA	0	0	0	NA	0	0	0	0	0	0	0	NA	0	0	0	0	0	0	0	0	0	0	NA	0	NA	NA	0	NA	0	0	NA	NA
DTX-incomp_AhalGem-B-R7854-Map5_reversed	CACTA	ALENSPM11.2	6	24995305	24995919	3UTR	0	NA	0	0	NA	1	NA	NA	NA	0	0	0	0	NA	NA	0	NA	0	NA	0	NA	0	0	NA	0	NA	0	0	NA	0	NA	NA	NA	0	NA	NA	NA	NA	NA	NA	NA	NA	NA
DTX-comp_Alyr-B-R1083-Map20	CACTA	ALENSPM9.1	7	29063	29067	part2_up	0	NA	0	0	0	0	0	0	0	NA	0	0	0	0	0	0	0	0	0	0	0	0	0	NA	0	0	0	0	0	0	0	0	0	0	0	0	0	0	NA	0	0	NA	NA
DTX-incomp_Alyr-B-R202-Map8_reversed	CACTA	ALENSPM4.1	7	760431	760438	part2_up	1	NA	NA	0	NA	0	0	NA	0	0	0	0	0	0	0	0	0	0	NA	0	0	0	NA	NA	0	NA	0	0	0	NA	NA	NA	NA	NA	NA	0	NA	NA	NA	0	0	0	0
DTX-incomp_Alyr-B-R4273-Map5	CACTA	ATENSPM2.2	7	942472	942476	part2_up	0	0	0	0	0	0	0	0	0	0	0	0	0	0	0	0	0	0	0	0	0	0	0	0	0	0	0	0	0	0	0	0	0	0	0	0	0	0	0	NA	NA	NA	NA
DTX-comp_Alyr-B-R284-Map20	CACTA	ALENSPM2.3	7	1140788	1140795	intergenic	0	0	NA	0	NA	0	0	0	0	0	0	0	NA	NA	0	NA	NA	0	1	0	0	1	0	NA	0	0	0	0	NA	0	0	0	NA	NA	0	0	NA	NA	NA	NA	0	NA	0
DTX-incomp_Alyr-B-R4273-Map5	CACTA	ATENSPM2.2	7	1470962	1470966	intergenic	0	0	0	0	0	0	0	0	0	0	0	0	0	0	0	0	0	0	0	0	0	0	0	0	0	0	0	0	0	0	0	0	NA	0	0	0	NA	0	NA	0	0	0	0
DTX-comp_Atha-B-R436-Map20_reversed	CACTA	ALENSPM9.4	7	2006779	2007287	intergenic	NA	NA	0	NA	NA	NA	NA	0	NA	NA	NA	NA	0	NA	NA	NA	NA	NA	NA	NA	NA	NA	NA	0	0	NA	0	NA	NA	NA	NA	NA	NA	NA	NA	NA	0	NA	NA	0	NA	NA	NA
DTX-incomp_Alyr-B-G1817-Map6	CACTA	ALENSPM10.2	7	2349845	2349850	exon	NA	0	NA	0	0	NA	0	0	0	0	NA	0	NA	0	0	0	0	0	0	0	0	0	0	0	0	0	0	0	0	0	0	0	0	NA	0	0	0	NA	NA	NA	NA	NA	NA
DTX-comp_Alyr-B-R1083-Map20	CACTA	ALENSPM9.1	7	2436848	2437693	3UTR	NA	0	NA	NA	0	0	0	NA	0	NA	0	0	NA	0	0	0	0	0	0	0	0	0	0	NA	NA	NA	NA	0	NA	NA	NA	NA	NA	NA	NA	NA	NA	NA	NA	0	NA	NA	NA
DTX-comp_AhalGem-B-R8504-Map6_reversed	CACTA	ALENSPM2.1	7	3765829	3765834	part2_down	0	0	0	0	0	0	0	0	0	0	0	0	0	0	0	0	0	NA	0	0	0	0	0	0	0	0	0	0	0	0	0	0	NA	0	NA	0	NA	0	NA	NA	NA	NA	NA
DTX-incomp_AhalGem-B-R8274-Map5	CACTA	ALENSPM7.1	7	3769804	3769808	part2_up	0	0	0	0	0	0	0	0	0	0	0	0	0	0	0	0	0	0	0	0	0	0	0	0	0	0	0	0	0	0	0	0	NA	0	0	NA	NA	0	NA	0	0	0	0
DTX-comp_Alyr-B-R1083-Map20	CACTA	ALENSPM9.1	7	4797974	4798803	intergenic	NA	0	0	NA	NA	NA	0	NA	NA	0	NA	NA	NA	NA	NA	NA	0	NA	NA	NA	0	0	NA	0	NA	NA	NA	NA	NA	NA	NA	NA	NA	NA	NA	NA	NA	NA	NA	NA	0	0	NA
DTX-incomp_Alyr-B-R3071-Map11_reversed	CACTA	ALENSPM12.8	7	4817700	4818517	3UTR	0	NA	0	0	0	0	0	0	0	0	NA	0	0	NA	0	0	NA	0	0	0	0	0	0	0	0	1	0	0	0	NA	0	0	NA	NA	0	NA	NA	NA	NA	NA	NA	NA	NA
DTX-incomp_Atha-B-R1235-Map3	CACTA	ALENSPM5.5	7	4886728	4887206	exon	NA	NA	NA	NA	NA	0	NA	NA	NA	NA	NA	NA	NA	NA	NA	NA	0	NA	NA	NA	NA	NA	NA	0	0	0	0	0	0	0	0	0	0	NA	NA	NA	NA	NA	NA	0	0	0	0
DTX-incomp_Alyr-B-R4273-Map5	CACTA	ATENSPM2.2	7	4908369	4908372	intergenic	0	0	0	0	0	0	0	0	0	0	0	0	0	0	0	0	0	0	0	0	0	0	0	0	0	0	0	0	0	NA	0	0	NA	NA	NA	NA	0	NA	NA	NA	NA	NA	NA
DTX-incomp_Alyr-B-R1669-Map6	CACTA	ALENSPM3.5	7	4932180	4932184	part2_down	0	0	0	0	0	0	0	0	0	0	0	0	0	0	0	0	0	0	0	0	0	0	0	0	0	0	0	0	0	0	0	0	NA	NA	NA	NA	NA	NA	NA	0	0	0	0
DTX-incomp_AhalGem-B-R3400-Map5	CACTA	ALENSPM12.4	7	5192984	5192988	part1_down	0	0	0	0	0	0	1	0	0	0	0	NA	0	0	0	0	0	0	0	0	0	0	0	0	0	0	0	0	0	0	0	0	NA	NA	NA	NA	0	0	0	0	0	0	0
DTX-comp_Alyr-B-R1083-Map20	CACTA	ALENSPM9.1	7	5352749	5352753	part2_up	0	0	0	0	0	0	0	0	0	0	0	0	0	0	0	0	0	0	0	0	0	0	0	0	0	0	NA	NA	0	0	1	NA	NA	NA	0	NA	NA	NA	NA	0	0	0	0
DTX-comp_Alyr-B-R1429-Map20	CACTA	ALENSPM10.1	7	5447702	5448977	3UTR	0	0	0	0	0	0	0	0	0	0	0	0	NA	0	0	0	0	0	0	0	0	NA	0	0	NA	0	NA	NA	NA	0	0	NA	NA	NA	NA	NA	0	0	NA	NA	NA	NA	NA
DTX-incomp_AhalGem-B-R3400-Map5	CACTA	ALENSPM12.4	7	5801483	5801487	part1_up	0	0	0	0	0	0	0	0	0	NA	0	0	0	0	NA	0	0	0	0	0	0	0	0	0	0	0	0	0	0	0	0	0	0	0	0	0	NA	NA	0	0	0	NA	0
DTX-comp_Alyr-B-R1083-Map20	CACTA	ALENSPM9.1	7	5900374	5900378	part2_up	0	0	0	0	0	0	0	0	0	0	0	0	0	0	0	0	0	0	0	0	0	0	0	0	0	0	0	0	0	0	0	0	0	0	NA	0	0	0	NA	0	0	0	0
DTX-incomp_AhalGem-B-R990-Map8	CACTA	ALENSPM12.7	7	6096095	6096100	part1_down	NA	0	0	NA	NA	0	NA	NA	NA	NA	0	0	0	NA	NA	NA	NA	NA	0	NA	0	0	0	NA	0	0	0	0	0	0	0	0	NA	NA	NA	0	NA	0	NA	NA	NA	NA	NA
DTX-incomp_AhalGem-B-R990-Map8	CACTA	ALENSPM12.7	7	6234467	6235062	part2_up	0	1	0	NA	0	0	0	0	0	0	0	0	NA	0	0	0	0	0	0	0	0	0	0	0	0	0	0	0	0	0	0	NA	0	0	0	0	0	0	0	NA	0	NA	NA
DTX-incomp_Ah_Castric-B-R3703-Map5	CACTA	ALENSPM12.3	7	6459683	6460243	exon	NA	0	0	NA	0	0	0	0	NA	NA	NA	0	NA	NA	0	NA	0	NA	NA	0	0	0	0	0	0	0	0	0	0	0	0	0	NA	NA	0	NA	NA	NA	NA	NA	NA	NA	NA
DTX-incomp_Alyr-B-R4273-Map5	CACTA	ATENSPM2.2	7	7847252	7847255	part2_down	NA	0	NA	NA	0	0	0	0	0	NA	NA	NA	0	0	0	0	0	NA	0	0	0	NA	NA	NA	NA	NA	0	NA	NA	0	0	NA	NA	0	NA	NA	NA	NA	NA	NA	NA	NA	NA
DTX-incomp_Alyr-B-R678-Map11	CACTA	CACTA_new-958.1	7	8344937	8346066	part2_down	0	0	0	0	0	0	0	NA	0	0	0	0	0	0	0	0	0	0	0	NA	0	0	0	NA	0	0	0	0	NA	0	0	0	NA	0	NA	NA	NA	NA	NA	0	0	0	0
DTX-incomp_Alyr-B-R204-Map5_reversed	CACTA	ALENSPM2.8	7	8410126	8410131	part1_down	0	NA	0	NA	0	NA	0	NA	0	NA	NA	NA	NA	NA	0	NA	0	NA	0	NA	0	0	0	NA	0	0	0	0	0	0	NA	0	NA	NA	NA	NA	NA	NA	NA	NA	NA	NA	NA
DTX-incomp_AhalGem-B-R3400-Map5	CACTA	ALENSPM12.4	7	9184626	9185434	5UTR	0	NA	0	0	0	0	0	NA	0	NA	0	NA	NA	0	NA	1	0	0	0	0	0	0	0	NA	0	0	NA	0	0	0	0	NA	0	NA	0	0	0	NA	NA	NA	0	NA	NA
DTX-comp_Alyr-B-R1558-Map16_reversed	CACTA	ALENSPM5.1	7	10744618	10745371	exon	0	NA	NA	NA	NA	NA	0	NA	NA	NA	NA	0	NA	NA	0	NA	NA	NA	NA	NA	0	0	NA	NA	NA	NA	0	0	0	NA	NA	NA	0	0	NA	NA	NA	NA	NA	NA	NA	NA	NA
DTX-comp_Alyr-B-R1429-Map20	CACTA	ALENSPM10.1	7	10800322	10800983	3UTR	NA	NA	0	NA	NA	0	NA	0	NA	NA	NA	NA	NA	NA	NA	NA	NA	NA	NA	NA	NA	NA	NA	NA	NA	NA	0	NA	NA	NA	0	NA	NA	NA	NA	NA	0	NA	NA	NA	NA	0	NA
DTX-comp_Alyr-B-R1083-Map20	CACTA	ALENSPM9.1	7	10936135	10936139	exon	0	0	0	0	0	0	0	0	NA	0	0	0	0	0	0	0	0	0	0	0	0	0	0	0	0	0	0	0	0	0	0	NA	0	NA	0	0	0	0	NA	0	0	0	0
DTX-incomp_AhalGem-B-R2559-Map4	CACTA	ALENSPM3.2	7	11094060	11094800	exon	0	NA	0	NA	0	0	0	0	0	NA	0	0	0	0	NA	0	0	0	0	0	0	0	0	0	0	0	0	0	0	0	0	0	0	NA	0	0	NA	NA	NA	0	0	NA	0
DTX-incomp_Alyr-B-R5339-Map8_reversed	CACTA	ALENSPM3.6	7	11139666	11140319	intergenic	0	0	NA	NA	0	NA	NA	0	0	NA	0	0	0	NA	0	0	NA	0	NA	NA	0	NA	NA	NA	NA	NA	NA	NA	NA	0	0	0	NA	NA	NA	NA	NA	NA	NA	0	0	NA	0
DTX-incomp_AhalGem-B-R360-Map5_reversed	CACTA	ALENSPM12.5	7	11339431	11339434	part2_up	0	0	0	0	0	0	0	0	0	0	0	1	0	0	0	0	0	0	0	0	0	0	0	0	0	0	0	0	0	0	0	0	NA	NA	NA	NA	0	NA	NA	NA	NA	NA	0
DTX-incomp_Alyr-B-R3071-Map11_reversed	CACTA	ALENSPM12.8	7	12030415	12031107	3UTR	NA	NA	NA	NA	NA	NA	NA	NA	NA	NA	NA	NA	NA	NA	NA	0	0	NA	0	0	NA	0	0	NA	0	NA	0	0	NA	0	0	NA	NA	NA	0	0	NA	NA	NA	0	0	NA	0
DTX-comp_Alyr-B-R2463-Map10_reversed	CACTA	ALENSPM9.2	7	12266017	12266434	intron	0	0	0	0	0	0	0	0	0	NA	NA	NA	0	NA	NA	NA	0	NA	NA	NA	NA	NA	0	1	NA	0	0	NA	0	NA	NA	NA	NA	NA	NA	0	0	NA	NA	NA	0	NA	NA
DTX-incomp_Alyr-B-R6246-Map5	CACTA	ALENSPM3.7	7	12343368	12343371	part1_up	NA	0	0	NA	0	0	0	NA	NA	NA	NA	NA	NA	0	NA	0	0	NA	NA	NA	NA	NA	NA	NA	NA	NA	0	NA	NA	NA	NA	0	NA	0	NA	NA	0	NA	NA	NA	NA	NA	NA
DTX-incomp_Alyr-B-R4273-Map5	CACTA	ATENSPM2.2	7	12735288	12735293	part2_up	0	NA	NA	NA	0	0	NA	0	0	NA	0	0	0	0	NA	NA	0	0	0	0	0	0	0	NA	NA	NA	NA	NA	NA	NA	NA	NA	NA	NA	NA	NA	NA	NA	NA	NA	NA	NA	NA
DTX-comp_Alyr-B-R2867-Map10	CACTA	ALENSPM9.3	7	12736732	12737475	part2_down	NA	NA	NA	NA	0	0	NA	NA	NA	NA	NA	NA	NA	NA	0	NA	NA	NA	0	NA	NA	NA	NA	NA	NA	NA	NA	NA	NA	NA	NA	NA	NA	NA	NA	NA	NA	NA	NA	NA	NA	NA	0
DTX-comp_Alyr-B-R1429-Map20	CACTA	ALENSPM10.1	7	13061011	13061015	part2_up	0	0	0	0	0	0	0	0	0	0	0	0	0	0	NA	0	0	0	0	0	0	0	0	0	0	0	0	0	0	0	0	0	0	0	0	0	0	0	0	0	0	NA	0
DTX-incomp_AhalGem-B-R3400-Map5	CACTA	ALENSPM12.4	7	13396613	13397251	exon	0	0	0	0	0	0	0	0	0	NA	0	0	0	0	0	0	0	0	0	0	0	0	0	0	0	0	0	0	0	0	0	0	0	0	0	0	0	0	0	NA	NA	NA	NA
DTX-incomp_Alyr-B-R678-Map11	CACTA	CACTA_new-958.1	7	13678607	13678612	part2_up	0	0	0	0	0	0	0	0	NA	0	0	0	0	0	0	0	0	0	0	0	0	0	0	NA	0	0	0	0	0	0	0	0	0	0	NA	NA	0	0	NA	0	0	NA	NA
DTX-incomp_Alyr-B-G1817-Map6	CACTA	ALENSPM10.2	7	13951762	13951767	intron	NA	NA	NA	0	NA	NA	0	NA	0	NA	NA	NA	0	NA	NA	0	0	0	NA	NA	0	NA	NA	NA	0	0	0	0	0	0	0	NA	0	0	0	NA	NA	NA	NA	0	0	NA	NA
DTX-incomp_Alyr-B-R678-Map11	CACTA	CACTA_new-958.1	7	13977342	13977470	intergenic	0	0	0	0	0	0	0	0	0	0	0	0	0	0	0	0	0	0	0	NA	0	0	0	0	0	0	NA	NA	0	0	0	0	NA	NA	NA	0	NA	NA	NA	0	0	0	0
DTX-incomp_Alyr-B-R5339-Map8_reversed	CACTA	ALENSPM3.6	7	14083402	14083407	3UTR	NA	NA	NA	NA	0	0	NA	NA	NA	NA	NA	NA	0	NA	NA	0	0	NA	NA	NA	0	NA	NA	NA	NA	0	NA	NA	0	NA	NA	0	NA	0	0	0	0	0	0	NA	NA	NA	NA
DTX-incomp_Ah_Castric-B-R3703-Map5	CACTA	ALENSPM12.3	7	15037596	15038465	intergenic	0	NA	NA	NA	0	NA	0	0	0	NA	NA	NA	NA	0	0	NA	0	0	0	0	0	0	0	0	0	0	0	NA	0	0	0	0	NA	NA	NA	NA	NA	NA	NA	NA	NA	NA	NA
DTX-incomp_AhalGem-B-R3400-Map5	CACTA	ALENSPM12.4	7	15040045	15040054	intergenic	0	NA	0	0	0	0	0	0	0	0	0	0	0	0	0	0	0	NA	0	0	0	0	NA	0	0	0	0	0	0	0	0	0	NA	NA	NA	0	NA	0	NA	0	NA	0	NA
DTX-incomp_AhalGem-B-G1716-Map4	CACTA	ATENSPM6.2	7	15050128	15050731	intergenic	NA	0	0	0	0	0	0	0	0	0	0	NA	0	0	0	0	0	0	NA	0	0	0	0	NA	0	0	0	0	0	0	0	0	NA	NA	NA	NA	NA	NA	NA	0	0	NA	0
DTX-incomp_AhalGem-B-R4314-Map5	CACTA	ALENSPM11.1	7	17782955	17782958	intergenic	NA	0	0	0	0	0	0	0	NA	NA	0	0	0	0	0	0	0	NA	0	0	NA	0	0	0	0	NA	0	0	0	1	0	0	NA	0	0	0	NA	NA	NA	NA	NA	NA	NA
DTX-comp_Alyr-B-G1924-Map5_reversed	CACTA	ALENSPM6.1	7	18056221	18056792	part2_up	0	NA	NA	NA	0	NA	0	NA	0	0	NA	0	NA	0	NA	NA	NA	0	NA	NA	NA	0	1	NA	NA	0	0	NA	NA	NA	NA	NA	NA	NA	NA	NA	NA	0	NA	NA	NA	NA	NA
DTX-incomp_Alyr-B-R1134-Map20_reversed	CACTA	ALENSPM6.5	7	18117410	18117413	part1_down	NA	NA	0	0	0	0	0	0	0	0	0	0	0	0	NA	0	0	0	0	0	0	0	0	0	0	0	0	0	0	0	0	0	0	0	0	0	0	0	NA	NA	NA	NA	NA
DTX-incomp_Alyr-B-R4664-Map10	CACTA	ATENSPM5.1	7	18436319	18436323	part2_up	NA	0	NA	NA	NA	0	NA	NA	NA	0	NA	0	NA	0	0	0	0	0	0	0	0	0	0	NA	0	0	0	0	0	0	0	0	NA	0	0	0	NA	0	NA	0	0	0	0
DTX-incomp_Alyr-B-R5339-Map8_reversed	CACTA	ALENSPM3.6	7	18490908	18490912	part2_up	0	0	0	0	0	0	0	0	0	0	0	0	0	0	0	0	0	NA	0	0	0	0	0	0	0	0	0	0	0	0	0	0	NA	NA	NA	NA	NA	NA	NA	0	0	0	0
DTX-comp_Alyr-B-R1429-Map20	CACTA	ALENSPM10.1	7	18576123	18576867	intergenic	NA	0	NA	0	0	NA	0	NA	NA	NA	NA	NA	NA	NA	0	NA	NA	NA	NA	NA	NA	0	NA	NA	0	NA	NA	0	0	NA	NA	NA	NA	NA	NA	0	NA	NA	NA	NA	NA	NA	NA
DTX-comp_Alyr-B-R1531-Map17_reversed	CACTA	ALENSPM12.2	7	19546213	19546217	intergenic	0	0	0	0	0	0	0	0	0	0	0	0	0	0	0	0	0	NA	0	NA	0	0	0	NA	NA	NA	NA	NA	NA	NA	NA	NA	NA	0	NA	NA	NA	NA	NA	NA	NA	NA	NA
DTX-comp_Alyr-B-R2867-Map10	CACTA	ALENSPM9.3	7	19626569	19627810	intergenic	NA	NA	NA	NA	NA	NA	NA	NA	NA	NA	NA	NA	NA	NA	NA	NA	NA	NA	NA	NA	NA	NA	NA	NA	NA	NA	0	NA	NA	NA	NA	NA	NA	NA	NA	NA	NA	NA	NA	NA	NA	NA	NA
DTX-comp_Alyr-B-R1531-Map17_reversed	CACTA	ALENSPM12.2	7	20713065	20713070	intergenic	NA	0	0	0	0	0	0	0	0	0	NA	0	NA	NA	NA	NA	0	NA	0	0	0	0	0	0	0	NA	NA	0	0	0	NA	NA	NA	NA	NA	0	NA	NA	NA	NA	NA	NA	NA
DTX-incomp_Alyr-B-R4664-Map10	CACTA	ATENSPM5.1	7	20716934	20717620	intergenic	0	0	0	NA	NA	NA	0	NA	NA	NA	NA	NA	NA	0	0	NA	NA	NA	0	NA	NA	NA	NA	NA	NA	NA	NA	NA	NA	NA	NA	NA	NA	0	NA	NA	NA	NA	NA	0	NA	NA	NA
DTX-comp_Alyr-B-R1083-Map20	CACTA	ALENSPM9.1	7	21350323	21350327	exon	0	0	0	0	NA	0	0	0	NA	0	0	0	0	0	0	0	0	NA	0	0	0	0	0	0	0	0	0	0	0	0	0	0	0	0	NA	0	0	0	0	NA	0	NA	NA
DTX-incomp_Ah_Castric-B-R3703-Map5	CACTA	ALENSPM12.3	7	21697160	21697916	exon	NA	0	NA	0	0	NA	0	0	0	NA	0	0	NA	0	NA	0	0	NA	0	0	0	0	0	0	0	0	0	0	0	0	0	0	0	0	0	0	NA	0	NA	0	0	0	0
DTX-incomp_AhalGem-B-R4077-Map5	CACTA	ALENSPM12.6	7	22036842	22036845	part1_up	0	0	NA	0	NA	0	0	0	NA	NA	NA	0	0	0	0	0	0	0	0	0	0	0	0	NA	0	NA	0	0	0	0	0	NA	NA	0	0	NA	0	NA	NA	0	0	NA	0
DTX-incomp_Alyr-B-R1645-Map9	CACTA	ALENSPM3.4	7	22453081	22453441	exon	NA	NA	NA	NA	NA	0	NA	NA	NA	NA	NA	0	NA	0	NA	NA	NA	0	0	NA	0	NA	NA	0	NA	NA	NA	NA	0	0	1	0	NA	0	0	NA	NA	NA	NA	NA	NA	NA	NA
DTX-comp_Alyr-B-R1083-Map20	CACTA	ALENSPM9.1	7	22630355	22631046	5UTR	NA	NA	0	NA	NA	0	0	NA	NA	NA	NA	NA	NA	NA	NA	NA	NA	NA	NA	NA	0	0	0	NA	0	NA	0	0	0	NA	NA	NA	NA	NA	NA	NA	NA	NA	NA	NA	NA	NA	NA
DTX-incomp_Alyr-B-R4664-Map10	CACTA	ATENSPM5.1	7	22704034	22704039	exon	0	0	0	0	0	0	0	0	0	0	0	0	0	0	0	0	0	0	0	0	0	0	0	0	0	0	0	0	0	0	0	0	0	0	0	0	0	0	0	0	0	0	0
DTX-comp_Alyr-B-R284-Map20	CACTA	ALENSPM2.3	7	22762658	22762662	part1_down	0	0	0	0	NA	0	NA	0	0	NA	0	0	0	NA	0	NA	NA	NA	NA	NA	NA	NA	NA	NA	NA	NA	NA	NA	NA	NA	NA	NA	NA	NA	NA	NA	NA	NA	NA	NA	NA	NA	NA
DTX-incomp_Alyr-B-R678-Map11	CACTA	CACTA_new-958.1	7	22815491	22815496	3UTR	0	0	0	0	0	0	0	0	NA	0	0	0	0	0	NA	0	NA	0	0	0	0	0	0	0	0	0	0	0	0	0	0	NA	NA	NA	0	NA	NA	0	NA	NA	NA	NA	NA
DTX-incomp_Alyr-B-R1669-Map6	CACTA	ALENSPM3.5	7	22904562	22905004	part2_down	0	0	NA	0	0	0	0	0	0	0	0	0	0	0	0	0	0	0	0	0	0	0	0	0	0	0	1	0	0	NA	0	0	NA	NA	0	NA	NA	NA	NA	0	0	0	0
DTX-comp_Alyr-B-R1083-Map20	CACTA	ALENSPM9.1	7	22951506	22952257	part1_down	NA	0	0	NA	0	0	0	0	0	0	0	0	0	0	0	NA	NA	0	0	0	NA	0	0	0	NA	NA	0	NA	0	0	0	NA	NA	NA	0	NA	NA	NA	NA	NA	NA	NA	NA
DTX-comp_Alyr-B-R1083-Map20	CACTA	ALENSPM9.1	7	23009836	23009840	exon	0	0	0	0	0	0	0	0	0	0	0	0	0	0	0	0	0	0	0	0	0	0	0	0	1	NA	0	0	0	0	0	NA	0	0	NA	0	0	NA	0	0	NA	NA	0
DTX-comp_Alyr-B-G1924-Map5_reversed	CACTA	ALENSPM6.1	7	23103870	23104732	exon	NA	NA	NA	NA	NA	0	NA	0	NA	NA	NA	0	NA	0	NA	0	0	0	NA	NA	NA	0	NA	NA	NA	0	0	NA	NA	NA	0	NA	NA	0	NA	0	0	NA	NA	NA	NA	NA	NA
DTX-comp_Alyr-B-R1429-Map20	CACTA	ALENSPM10.1	7	23374689	23374693	part2_up	0	0	0	0	0	0	0	0	0	0	0	0	0	0	0	0	0	0	0	0	0	0	0	0	0	0	0	0	0	0	0	0	NA	NA	0	NA	0	NA	NA	NA	0	NA	NA
DTX-incomp_AhalGem-B-R7854-Map5_reversed	CACTA	ALENSPM11.2	7	23628646	23628650	part2_down	0	0	NA	0	NA	0	0	0	NA	NA	NA	NA	0	NA	NA	NA	0	0	0	NA	0	NA	0	0	0	0	0	0	0	0	0	0	NA	NA	NA	0	0	0	NA	0	0	0	0
DTX-incomp_Alyr-B-R204-Map5_reversed	CACTA	ALENSPM2.8	7	23910168	23910172	intron	0	0	0	NA	0	0	0	0	0	0	0	0	0	0	0	0	0	0	0	0	0	0	0	0	0	0	0	0	0	0	0	0	0	0	0	0	NA	NA	0	0	0	NA	0
DTX-incomp_Alyr-B-R1009-Map10	CACTA	ATENSPM2.1	7	24008355	24008936	intergenic	NA	NA	NA	NA	NA	NA	0	NA	0	0	0	NA	NA	NA	NA	NA	NA	NA	NA	0	NA	0	NA	NA	NA	1	NA	0	NA	NA	NA	0	NA	NA	NA	NA	0	NA	NA	NA	NA	NA	NA
DTX-incomp_Alyr-B-R678-Map11	CACTA	CACTA_new-958.1	7	24221970	24221975	intron	NA	NA	0	NA	NA	0	0	NA	NA	NA	NA	NA	NA	0	NA	NA	NA	NA	NA	NA	NA	NA	NA	NA	0	0	0	0	NA	NA	0	0	NA	0	0	NA	NA	0	NA	NA	0	NA	0
DTX-comp_Alyr-B-R163-Map20	CACTA	ALENSPM2.2	7	24221994	24221998	intron	NA	NA	0	NA	NA	0	0	0	NA	NA	NA	NA	NA	0	NA	NA	NA	NA	NA	NA	NA	NA	NA	NA	0	0	0	0	NA	NA	0	NA	NA	0	0	NA	NA	0	0	NA	NA	NA	NA
DTX-incomp_AhalGem-B-R2559-Map4	CACTA	ALENSPM3.2	7	24262247	24263020	exon	0	0	0	0	0	0	0	0	NA	0	0	0	0	0	0	0	NA	0	0	NA	1	0	0	NA	1	0	0	0	NA	0	NA	0	0	0	0	0	0	NA	0	NA	NA	NA	NA
DTX-incomp_Ah_Castric-B-R3703-Map5	CACTA	ALENSPM12.3	7	24266571	24267053	intron	0	0	0	0	0	0	0	NA	0	0	0	0	0	0	0	0	0	0	0	0	0	0	0	0	0	0	0	NA	0	0	0	0	NA	0	0	0	0	0	0	0	0	0	NA
DTX-incomp_AhalGem-B-R7854-Map5_reversed	CACTA	ALENSPM11.2	7	24378910	24378914	exon	NA	0	0	0	0	0	0	0	0	NA	0	NA	0	NA	NA	NA	0	0	NA	0	0	0	0	NA	0	0	0	0	0	0	NA	0	0	NA	NA	NA	NA	0	0	0	0	0	NA
DTX-incomp_Ah_Castric-B-R3703-Map5	CACTA	ALENSPM12.3	7	24471912	24471916	intergenic	0	0	0	0	0	0	0	0	0	0	NA	0	0	0	0	0	0	0	0	0	0	0	0	0	NA	0	0	0	NA	0	0	0	0	0	NA	0	NA	0	NA	0	0	NA	NA
DTX-incomp_Alyr-B-G1817-Map6	CACTA	ALENSPM10.2	8	7143	7153	part2_up	NA	NA	NA	0	0	NA	NA	NA	NA	0	NA	NA	0	0	0	0	0	0	0	0	0	0	NA	0	0	NA	NA	NA	0	NA	0	NA	0	0	0	0	0	NA	NA	NA	0	NA	NA
DTX-incomp_Alyr-B-R4273-Map5	CACTA	ATENSPM2.2	8	304982	305921	exon	NA	0	NA	0	NA	NA	NA	0	NA	NA	NA	NA	NA	NA	NA	NA	0	0	NA	0	0	0	NA	NA	NA	0	0	NA	NA	0	0	NA	0	NA	NA	NA	NA	NA	NA	NA	NA	NA	NA
DTX-comp_Alyr-B-R1429-Map20	CACTA	ALENSPM10.1	8	952832	952836	intron	NA	NA	NA	NA	NA	NA	NA	NA	NA	0	NA	NA	0	0	NA	NA	NA	NA	0	0	0	0	0	NA	0	0	0	0	0	0	0	0	0	NA	NA	NA	NA	NA	NA	0	0	NA	0
DTX-incomp_AhalGem-B-R3400-Map5	CACTA	ALENSPM12.4	8	973668	973672	exon	NA	NA	0	NA	0	0	0	0	NA	NA	NA	NA	0	NA	NA	NA	NA	NA	0	0	0	0	0	NA	NA	0	NA	NA	NA	NA	NA	NA	0	NA	0	NA	0	0	NA	0	0	0	0
DTX-incomp_AhalGem-B-R3400-Map5	CACTA	ALENSPM12.4	8	2025779	2026276	exon	NA	0	0	0	NA	0	0	0	NA	NA	NA	NA	NA	NA	NA	NA	NA	NA	0	NA	0	0	NA	NA	0	NA	0	NA	0	0	0	NA	NA	NA	0	0	NA	NA	NA	NA	NA	NA	NA
DTX-incomp_Alyr-B-R4273-Map5	CACTA	ATENSPM2.2	8	2127731	2127736	intron	0	0	0	NA	0	NA	NA	NA	NA	NA	NA	NA	0	NA	0	0	NA	NA	NA	NA	NA	0	0	0	NA	NA	NA	NA	NA	NA	NA	0	NA	NA	0	NA	NA	NA	NA	0	0	NA	0
DTX-comp_Alyr-B-G1924-Map5_reversed	CACTA	ALENSPM6.1	8	2276915	2277444	3UTR	NA	NA	NA	NA	NA	NA	0	NA	0	NA	0	NA	NA	NA	0	NA	0	0	0	0	0	0	0	NA	0	0	0	0	0	0	0	0	NA	NA	NA	NA	0	NA	NA	NA	NA	NA	NA
DTX-comp_Alyr-B-R2370-Map12	CACTA	ALENSPM5.2	8	3011807	3012487	part2_up	0	0	NA	0	NA	0	0	NA	0	NA	1	0	NA	0	NA	0	NA	NA	NA	0	0	0	0	NA	0	NA	0	NA	0	0	0	NA	NA	NA	NA	NA	NA	NA	NA	0	0	NA	NA
DTX-incomp_Alyr-B-R4664-Map10	CACTA	ATENSPM5.1	8	3018753	3019501	exon	0	NA	0	0	0	0	0	0	NA	NA	0	NA	0	0	0	0	0	0	0	0	0	0	0	0	NA	0	0	0	NA	0	0	NA	NA	NA	0	0	0	NA	0	0	0	NA	NA
DTX-incomp_Alyr-B-G1817-Map6	CACTA	ALENSPM10.2	8	3113632	3113636	exon	0	0	0	0	0	0	0	0	0	0	0	0	0	0	0	0	0	0	0	0	0	0	0	0	0	0	0	0	0	0	0	0	NA	0	0	0	0	0	0	0	0	0	0
DTX-incomp_AhalGem-B-R7880-Map4	CACTA	ALENSPM2.7	8	3176012	3176837	3UTR	0	0	0	NA	NA	NA	NA	NA	NA	NA	NA	NA	0	NA	0	0	NA	0	NA	0	NA	0	0	NA	0	NA	0	0	NA	NA	NA	0	NA	NA	NA	NA	NA	NA	NA	NA	0	NA	NA
DTX-comp_Alyr-B-R1531-Map17_reversed	CACTA	ALENSPM12.2	8	3177145	3177149	3UTR	NA	NA	0	0	NA	0	0	NA	NA	0	0	0	0	0	0	0	0	0	0	0	0	0	NA	0	0	0	0	0	0	0	0	0	NA	NA	0	0	NA	0	NA	0	0	0	NA
DTX-comp_Alyr-B-R1429-Map20	CACTA	ALENSPM10.1	8	3416169	3416173	part2_down	NA	NA	NA	0	NA	NA	0	NA	NA	0	NA	NA	NA	0	NA	NA	0	NA	0	NA	NA	NA	0	NA	0	0	0	0	0	NA	0	NA	NA	NA	NA	NA	NA	NA	NA	NA	NA	NA	NA
DTX-comp_Alyr-B-R1429-Map20	CACTA	ALENSPM10.1	8	3416262	3416266	part2_down	NA	NA	NA	0	0	0	0	0	0	0	NA	0	NA	0	NA	NA	0	0	0	0	0	0	0	0	0	0	0	0	0	0	0	0	NA	0	0	NA	NA	NA	NA	0	0	0	0
DTX-incomp_Atha-B-R572-Map4	CACTA	CACTA_new-1060.1	8	3748665	3749872	5UTR	NA	0	NA	0	NA	NA	NA	NA	NA	NA	0	NA	0	NA	NA	NA	NA	NA	NA	NA	NA	NA	NA	0	NA	NA	NA	NA	NA	NA	NA	NA	NA	NA	NA	NA	NA	NA	NA	NA	NA	NA	NA
DTX-incomp_Alyr-B-G1817-Map6	CACTA	ALENSPM10.2	8	3876281	3876285	part2_down	0	0	0	0	0	0	0	0	0	0	0	0	0	0	0	0	0	0	0	0	0	0	0	0	0	0	0	0	0	0	0	0	0	0	0	1	0	0	0	0	0	0	0
DTX-comp_Alyr-B-R1083-Map20	CACTA	ALENSPM9.1	8	4184865	4184869	exon	NA	NA	NA	NA	NA	NA	NA	NA	NA	NA	NA	NA	0	0	NA	NA	NA	NA	NA	0	NA	NA	NA	NA	NA	NA	NA	NA	NA	NA	NA	NA	NA	0	NA	NA	NA	NA	NA	NA	NA	NA	NA
DTX-incomp_Alyr-B-R4273-Map5	CACTA	ATENSPM2.2	8	4413981	4414361	part2_up	NA	0	0	0	0	0	0	0	0	0	0	0	0	0	0	0	0	NA	0	0	NA	0	NA	NA	0	NA	0	0	NA	0	0	0	NA	NA	NA	NA	NA	NA	NA	0	0	NA	0
DTX-incomp_Alyr-B-R4273-Map5	CACTA	ATENSPM2.2	8	4988068	4988196	intergenic	NA	0	0	0	0	0	0	NA	NA	0	0	0	0	0	NA	NA	NA	NA	0	NA	NA	NA	0	NA	0	NA	0	0	0	0	0	0	NA	NA	NA	0	NA	NA	NA	0	NA	NA	NA
DTX-incomp_Alyr-B-R3071-Map11_reversed	CACTA	ALENSPM12.8	8	5397884	5398938	3UTR	0	0	NA	NA	NA	0	NA	1	NA	NA	0	NA	NA	NA	NA	NA	NA	0	0	0	0	NA	0	NA	0	0	0	0	0	0	0	NA	NA	NA	NA	NA	NA	NA	NA	0	0	NA	NA
DTX-comp_Alyr-B-R1083-Map20	CACTA	ALENSPM9.1	8	5781566	5781608	5UTR	0	0	NA	0	0	0	0	0	0	0	0	0	0	0	0	0	0	0	NA	0	0	0	NA	NA	0	0	NA	0	0	NA	0	NA	0	0	0	0	NA	NA	0	0	0	0	0
DTX-incomp_Alyr-B-R678-Map11	CACTA	CACTA_new-958.1	8	6559332	6559336	5UTR	0	0	0	0	0	0	0	0	0	0	0	0	0	0	0	0	0	0	0	0	0	0	0	0	0	0	0	0	0	0	0	0	0	0	0	NA	NA	NA	0	0	0	0	0
DTX-incomp_Alyr-B-R5339-Map8_reversed	CACTA	ALENSPM3.6	8	6977212	6977865	part2_down	0	0	0	0	0	0	0	0	0	0	0	NA	0	NA	0	0	0	0	0	0	0	0	0	0	0	0	NA	0	0	0	0	0	0	0	0	0	0	NA	0	0	0	NA	0
DTX-incomp_Alyr-B-G1817-Map6	CACTA	ALENSPM10.2	8	7542831	7542833	intron	0	NA	0	NA	NA	NA	NA	0	NA	NA	0	NA	NA	NA	0	NA	0	NA	NA	NA	NA	0	NA	NA	NA	NA	0	0	NA	NA	NA	NA	NA	NA	NA	NA	NA	NA	NA	NA	NA	NA	NA
DTX-incomp_Alyr-B-G1817-Map6	CACTA	ALENSPM10.2	8	7542914	7542921	intron	0	NA	0	NA	NA	NA	NA	0	NA	NA	NA	NA	NA	NA	0	NA	0	NA	0	NA	NA	0	NA	NA	NA	NA	NA	0	NA	NA	NA	NA	NA	NA	NA	NA	NA	NA	NA	NA	NA	NA	NA
DTX-comp_Alyr-B-R2463-Map10_reversed	CACTA	ALENSPM9.2	8	10040808	10040812	intergenic	0	0	0	0	0	0	0	0	0	0	0	0	0	0	0	0	0	0	0	0	0	1	0	0	0	0	0	0	0	0	0	0	0	NA	NA	0	0	NA	NA	0	0	0	0
DTX-comp_Alyr-B-R2867-Map10	CACTA	ALENSPM9.3	8	10042004	10042009	intergenic	0	0	0	0	0	0	0	0	0	0	0	0	0	0	0	0	0	0	1	0	1	0	0	0	0	0	0	0	0	0	0	0	NA	NA	NA	0	0	NA	NA	NA	0	0	0
DTX-incomp_Alyr-B-R3071-Map11_reversed	CACTA	ALENSPM12.8	8	10547335	10547339	intergenic	0	NA	0	0	NA	NA	NA	NA	0	0	NA	0	NA	0	0	0	0	0	0	0	0	0	0	NA	0	0	0	0	0	0	0	0	NA	NA	0	NA	NA	NA	NA	0	0	0	0
DTX-incomp_AhalGem-B-R990-Map8	CACTA	ALENSPM12.7	8	10938377	10938381	part2_up	NA	NA	0	NA	0	0	0	NA	NA	0	0	0	0	1	0	0	0	0	0	0	0	0	0	0	0	0	0	0	0	0	0	0	NA	0	0	NA	0	0	NA	0	0	0	0
DTX-incomp_AhalGem-B-R2559-Map4	CACTA	ALENSPM3.2	8	11619648	11619652	exon	0	0	0	0	0	0	0	0	NA	NA	NA	0	0	NA	NA	0	NA	NA	0	0	0	0	0	0	0	0	NA	NA	0	0	0	0	0	NA	0	0	0	0	0	0	0	NA	NA
DTX-comp_Alyr-B-R284-Map20	CACTA	ALENSPM2.3	8	11637711	11638458	exon	NA	0	0	0	NA	NA	NA	0	NA	NA	NA	NA	NA	NA	NA	NA	NA	NA	NA	NA	NA	NA	NA	NA	NA	0	0	NA	0	NA	NA	NA	NA	NA	NA	NA	NA	NA	NA	NA	NA	NA	NA
DTX-incomp_Alyr-B-R4664-Map10	CACTA	ATENSPM5.1	8	12119799	12119804	5UTR	0	NA	0	NA	0	NA	0	0	0	NA	0	NA	NA	0	NA	NA	NA	NA	NA	NA	0	NA	0	0	0	NA	0	0	0	NA	0	NA	NA	0	0	NA	NA	NA	NA	NA	0	NA	NA
DTX-incomp_AhalGem-B-R4077-Map5	CACTA	ALENSPM12.6	8	12195762	12195766	part1_up	0	NA	0	0	0	0	0	0	0	0	0	0	0	0	0	0	0	0	0	0	0	0	0	0	0	0	0	0	0	0	0	0	0	0	0	0	0	0	0	0	0	NA	NA
DTX-incomp_Alyr-B-R6246-Map5	CACTA	ALENSPM3.7	8	13263877	13263881	part1_down	0	0	0	0	0	0	0	0	0	0	0	0	0	0	0	0	0	0	0	0	0	0	0	NA	0	0	0	0	0	0	0	0	NA	NA	0	0	0	NA	NA	0	NA	0	0
DTX-incomp_AhalGem-B-R7854-Map5_reversed	CACTA	ALENSPM11.2	8	13303574	13303578	part1_down	0	0	0	0	0	0	0	0	0	0	0	0	0	0	0	0	0	0	0	0	0	0	0	NA	0	0	0	0	0	0	0	0	0	0	0	0	0	0	0	0	0	0	0
DTX-comp_Alyr-B-R2370-Map12	CACTA	ALENSPM5.2	8	14907449	14907452	intergenic	NA	NA	0	0	0	NA	NA	0	0	0	0	NA	0	NA	NA	NA	0	0	0	NA	0	0	NA	NA	0	0	0	NA	0	NA	0	0	0	NA	0	0	0	0	NA	NA	NA	NA	NA
DTX-incomp_Alyr-B-R5339-Map8_reversed	CACTA	ALENSPM3.6	8	15107294	15107299	intron	0	0	0	0	0	0	0	0	0	0	0	0	0	0	0	0	0	0	0	0	0	0	0	0	0	0	0	0	0	0	0	0	0	0	0	0	0	0	NA	0	0	0	0
DTX-incomp_Alyr-B-R5297-Map8	CACTA	CACTA_new-946.1	8	15112596	15112713	5UTR	NA	NA	0	NA	NA	0	0	0	NA	NA	NA	0	0	0	0	0	NA	0	0	0	0	0	0	NA	NA	NA	NA	NA	NA	NA	NA	NA	NA	NA	NA	NA	NA	NA	NA	NA	NA	NA	NA
DTX-incomp_Alyr-B-R5297-Map8	CACTA	CACTA_new-946.1	8	15112762	15112766	5UTR	NA	NA	NA	1	NA	1	1	NA	NA	NA	NA	NA	NA	1	NA	1	NA	0	NA	NA	1	1	NA	NA	NA	NA	NA	NA	NA	NA	NA	NA	0	NA	NA	NA	NA	0	0	NA	NA	NA	NA
DTX-incomp_AhalGem-B-R990-Map8	CACTA	ALENSPM12.7	8	15215737	15215742	3UTR	0	0	NA	NA	0	0	0	0	0	0	0	0	0	0	0	0	0	0	0	0	0	0	0	0	0	NA	0	0	NA	0	0	0	NA	NA	NA	0	NA	0	NA	0	0	NA	NA
DTX-incomp_Alyr-B-R5438-Map6	CACTA	ALENSPM9.8	8	15230594	15231242	part2_down	0	0	NA	NA	NA	NA	NA	0	NA	NA	0	0	0	0	0	0	0	0	0	0	0	0	0	0	0	0	0	0	0	0	0	0	0	0	0	0	0	0	0	0	0	0	0
DTX-incomp_AhalGem-B-R2559-Map4	CACTA	ALENSPM3.2	8	15254510	15255055	3UTR	NA	NA	NA	0	NA	NA	NA	NA	NA	NA	NA	NA	NA	NA	NA	0	NA	NA	NA	NA	0	NA	NA	NA	NA	NA	0	NA	NA	0	NA	NA	NA	NA	NA	NA	NA	NA	NA	NA	NA	NA	NA
DTX-comp_Alyr-B-R1083-Map20	CACTA	ALENSPM9.1	8	15284440	15285249	part2_down	0	NA	0	0	NA	NA	0	0	NA	0	NA	0	NA	1	0	NA	NA	0	NA	NA	0	0	NA	0	NA	NA	0	NA	NA	NA	NA	NA	NA	NA	NA	NA	NA	NA	NA	NA	NA	NA	NA
DTX-incomp_Alyr-B-R1669-Map6	CACTA	ALENSPM3.5	8	15883247	15883251	3UTR	0	0	0	0	0	0	0	0	0	0	0	0	0	0	0	0	0	0	0	0	0	0	0	0	0	0	0	0	0	0	0	NA	NA	0	0	NA	NA	0	NA	0	NA	NA	NA
DTX-incomp_Alyr-B-R3071-Map11_reversed	CACTA	ALENSPM12.8	8	15917112	15917116	intergenic	0	0	NA	0	0	0	0	0	0	0	0	0	0	0	NA	0	0	0	0	0	0	0	0	0	0	0	0	0	0	0	0	0	0	0	0	0	0	0	0	0	0	NA	0
DTX-comp_Alyr-B-R1083-Map20	CACTA	ALENSPM9.1	8	16732670	16732674	exon	0	0	0	0	0	0	0	0	0	0	0	0	0	0	0	0	0	0	0	0	0	0	0	0	0	NA	0	0	0	0	0	0	0	0	0	NA	0	0	0	0	0	0	0
DTX-comp_Alyr-B-R284-Map20	CACTA	ALENSPM2.3	8	16750649	16750937	part2_down	0	0	NA	0	0	0	0	0	0	0	NA	NA	0	NA	0	NA	NA	0	0	0	0	0	0	NA	0	0	0	NA	NA	NA	NA	NA	NA	NA	NA	NA	NA	NA	NA	NA	0	0	NA
DTX-comp_Alyr-B-R1429-Map20	CACTA	ALENSPM10.1	8	17081393	17082025	5UTR	0	0	0	0	0	0	0	0	0	0	0	0	0	0	0	0	0	0	0	0	0	0	0	0	0	0	0	0	0	0	0	NA	NA	NA	0	NA	NA	NA	NA	0	0	0	0
DTX-comp_Alyr-B-R1429-Map20	CACTA	ALENSPM10.1	8	17721430	17721926	part2_down	0	0	0	0	0	0	0	0	0	0	0	0	0	NA	0	0	0	0	0	0	0	0	0	0	0	0	0	0	0	0	0	0	0	0	0	0	NA	NA	NA	NA	0	0	NA
DTX-incomp_Alyr-B-R678-Map11	CACTA	CACTA_new-958.1	8	17880826	17881375	part2_up	NA	0	NA	0	0	0	0	0	NA	NA	NA	NA	NA	NA	NA	NA	NA	NA	NA	0	NA	NA	0	NA	NA	NA	NA	NA	0	NA	NA	NA	NA	NA	NA	NA	NA	NA	NA	NA	NA	NA	0
DTX-incomp_AhalGem-B-R3400-Map5	CACTA	ALENSPM12.4	8	18559997	18560001	part2_up	0	0	0	0	0	0	0	0	0	0	0	0	0	0	0	0	0	0	0	0	0	0	0	0	0	0	0	0	0	0	0	0	0	0	0	0	0	0	0	0	0	0	0
DTX-incomp_AhalGem-B-R553-Map4	CACTA	ALENSPM8.1	8	18560048	18560833	part2_up	0	0	0	0	0	0	0	0	0	NA	0	0	0	0	NA	0	0	0	1	NA	0	0	NA	NA	NA	0	0	0	0	NA	NA	NA	NA	NA	NA	NA	NA	NA	NA	0	0	NA	NA
DTX-incomp_Alyr-B-R5339-Map8_reversed	CACTA	ALENSPM3.6	8	18666134	18666139	3UTR	0	NA	NA	0	0	NA	NA	0	NA	NA	0	NA	NA	0	0	NA	NA	NA	NA	NA	NA	NA	NA	0	NA	NA	NA	NA	NA	NA	0	NA	NA	0	0	NA	NA	NA	NA	NA	NA	NA	NA
DTX-incomp_AhalGem-B-R2559-Map4	CACTA	ALENSPM3.2	8	18912347	18912351	part2_down	0	0	NA	0	0	0	0	0	0	0	NA	0	0	0	NA	NA	0	0	0	1	0	0	0	0	0	0	0	0	0	0	0	0	0	0	NA	NA	0	0	0	0	0	0	0
DTX-incomp_Alyr-B-R1134-Map20_reversed	CACTA	ALENSPM6.5	8	19103400	19104185	part2_up	0	NA	NA	0	NA	NA	NA	0	NA	NA	NA	0	NA	NA	NA	0	0	0	0	0	0	0	0	0	NA	NA	NA	NA	0	0	0	0	NA	NA	NA	NA	NA	NA	NA	NA	0	NA	0
DTX-incomp_AhalGem-B-R3400-Map5	CACTA	ALENSPM12.4	8	19313784	19314469	part2_up	NA	0	NA	NA	NA	NA	NA	NA	NA	NA	0	NA	NA	NA	NA	NA	NA	NA	NA	NA	NA	NA	1	NA	0	NA	NA	NA	NA	NA	0	NA	NA	NA	NA	NA	NA	NA	NA	0	0	NA	NA
DTX-incomp_AhalGem-B-R3400-Map5	CACTA	ALENSPM12.4	8	22134352	22134833	exon	0	NA	NA	0	0	0	0	NA	NA	NA	NA	NA	NA	NA	NA	NA	0	NA	0	NA	0	0	NA	NA	NA	NA	0	NA	0	NA	NA	NA	NA	NA	NA	NA	NA	NA	NA	NA	NA	NA	NA
DTX-incomp_AhalGem-B-R8274-Map5	CACTA	ALENSPM7.1	8	22758816	22759512	part2_down	NA	0	NA	0	NA	0	0	NA	NA	NA	0	0	NA	NA	NA	NA	NA	NA	NA	0	NA	0	0	NA	NA	NA	0	NA	0	0	NA	NA	NA	NA	NA	NA	NA	NA	NA	0	NA	NA	NA
RLX-comp_Alyr-B-R2738-Map5_reversed	Copia	ALCopia46.2	1	33416	34446	exon	NA	0	0	NA	NA	NA	NA	NA	NA	NA	NA	0	NA	NA	NA	NA	NA	0	NA	NA	NA	NA	0	NA	0	0	0	NA	NA	NA	0	NA	NA	0	NA	NA	NA	NA	NA	NA	0	NA	NA
RLX-incomp_Alyr-B-G57-Map20_reversed	Copia	ALCopia27.17	1	77097	77103	part2_up	NA	NA	NA	0	0	0	NA	0	NA	0	NA	0	0	NA	0	0	0	0	0	0	0	0	0	NA	0	0	0	0	0	0	0	0	NA	NA	NA	NA	NA	NA	NA	NA	NA	NA	NA
RLX-comp_Alyr-B-G1863-Map5	Copia	ALCopia45.2	1	124113	124598	3UTR	NA	NA	NA	0	0	0	NA	0	NA	0	0	0	0	0	NA	0	0	0	0	0	0	0	0	0	0	0	0	0	0	0	0	NA	NA	0	0	0	NA	NA	NA	0	NA	NA	NA
RLX-incomp_Alyr-B-R4401-Map13	Copia	ALCopia65.7	1	153885	153891	exon	NA	0	0	0	NA	0	0	0	NA	0	0	0	0	0	NA	0	0	0	0	0	0	0	0	0	0	0	0	0	0	NA	0	0	0	0	0	0	0	0	NA	NA	NA	NA	NA
RLX-comp_Alyr-B-P131.674-Map10	Copia	ALCopia75.2	1	207710	207717	exon	NA	0	NA	NA	0	0	NA	NA	NA	NA	NA	NA	NA	NA	NA	NA	NA	NA	NA	NA	NA	0	NA	NA	NA	NA	NA	NA	NA	NA	NA	NA	NA	NA	0	0	0	0	0	NA	NA	NA	NA
RLX-incomp_AhalGem-B-R382-Map4_reversed	Copia	ALCopia83.1	1	226540	227135	exon	NA	NA	NA	NA	NA	NA	NA	NA	NA	NA	NA	0	0	NA	NA	0	NA	NA	NA	NA	NA	0	NA	NA	NA	NA	0	NA	NA	NA	NA	NA	NA	0	0	NA	NA	NA	NA	NA	0	NA	NA
RLX-comp_Atha-B-R744-Map4	Copia	ALCopia1.1	1	283780	283788	5UTR	NA	NA	NA	NA	NA	NA	NA	NA	NA	NA	NA	NA	0	NA	NA	NA	NA	0	NA	NA	NA	0	NA	0	NA	NA	NA	NA	NA	NA	NA	NA	0	0	NA	NA	NA	NA	NA	NA	NA	NA	NA
RLX-incomp_Alyr-B-R6438-Map7_reversed	Copia	ALCopia93.5	1	295118	296031	3UTR	0	0	0	NA	NA	0	0	0	0	NA	0	NA	NA	NA	NA	NA	0	NA	NA	NA	0	0	NA	NA	NA	NA	NA	NA	NA	NA	0	NA	NA	0	NA	0	NA	NA	NA	NA	NA	NA	0
RLX-comp_Alyr-B-R2141-Map9_reversed	Copia	ALCopia49.1	1	322403	322894	5UTR	0	0	0	0	0	0	0	0	0	NA	0	NA	NA	0	NA	NA	NA	0	0	0	0	NA	0	NA	0	0	0	0	NA	0	0	NA	0	NA	0	0	NA	0	0	0	NA	NA	NA
RLX-comp_Atha-B-R271-Map3	Copia	ALCopia31A.1	1	334234	334743	3UTR	NA	NA	NA	0	1	NA	0	NA	0	NA	1	NA	NA	0	NA	NA	0	0	0	NA	0	NA	0	NA	NA	0	NA	NA	NA	NA	0	NA	0	NA	0	0	0	0	0	NA	NA	0	NA
RLX-incomp_Alyr-B-R4401-Map13	Copia	ALCopia65.7	1	364266	364272	exon	0	0	0	0	0	0	0	0	0	0	0	0	0	0	0	0	0	0	0	0	0	0	0	0	0	0	0	NA	0	0	0	0	0	0	0	0	NA	0	0	0	0	0	NA
RLX-comp_Alyr-B-G1881-Map5	Copia	ALCopia54.1	1	390011	390720	exon	0	NA	NA	NA	0	NA	NA	NA	0	NA	0	0	0	0	0	0	NA	NA	0	0	0	0	0	NA	0	0	0	0	0	0	0	0	NA	NA	NA	NA	NA	NA	NA	0	0	0	0
RLX-comp_Alyr-B-G1887-Map12	Copia	ALCopia78.1	1	430810	430818	exon	0	0	0	0	0	0	NA	0	0	0	0	NA	NA	NA	0	NA	0	0	0	0	0	0	0	0	0	0	0	0	0	0	0	NA	0	0	0	0	0	0	0	0	0	NA	NA
RLX-incomp_AhalGem-B-R2250-Map6_reversed	Copia	ALCopia45.5	1	445459	445465	part2_down	NA	NA	0	0	0	0	0	0	0	0	0	0	0	0	0	0	0	0	0	0	0	0	0	0	1	0	0	0	0	0	1	1	0	0	0	0	0	0	0	NA	0	NA	0
RLX-incomp_Ah_Castric-B-R2670-Map5_reversed	Copia	ALCopia12.1	1	522795	522800	intergenic	NA	0	0	0	0	0	0	NA	0	NA	NA	0	0	0	NA	0	0	0	NA	0	0	0	0	0	0	0	0	0	NA	0	1	0	NA	0	0	0	NA	0	NA	NA	NA	NA	NA
RLX-incomp_Alyr-B-R889-Map6_reversed	Copia	ALCopia62.4	1	597907	597913	5UTR	0	0	NA	0	0	NA	0	0	0	0	1	0	0	NA	0	0	0	0	0	0	0	0	0	0	0	0	0	0	0	0	0	0	0	NA	0	0	0	0	0	NA	NA	NA	NA
RLX-incomp_AhalGem-B-R6389-Map4	Copia	ALCopia31.1	1	601607	602225	5UTR	0	NA	NA	0	0	0	0	0	NA	NA	0	NA	0	0	NA	NA	NA	NA	NA	0	0	0	NA	NA	NA	NA	0	NA	NA	NA	NA	NA	NA	NA	0	NA	NA	NA	NA	NA	NA	NA	NA
RLX-incomp_Alyr-B-R1948-Map7_reversed	Copia	ENDOVIR1.4	1	607622	608723	3UTR	NA	NA	NA	0	NA	NA	NA	0	NA	0	NA	NA	0	NA	NA	NA	0	NA	NA	NA	0	NA	NA	0	0	0	NA	NA	NA	NA	0	NA	NA	NA	NA	NA	NA	NA	NA	NA	NA	NA	NA
RLX-incomp_Alyr-B-R1737-Map5	Copia	ALCopia16.1	1	625150	625157	part2_up	0	0	0	1	0	0	0	0	0	0	0	0	0	0	0	0	0	0	0	0	0	0	0	0	0	0	0	0	0	NA	0	0	NA	0	0	0	0	0	0	0	0	0	0
RLX-incomp_AhalGem-B-R3299-Map4_reversed	Copia	ALCopia2.1	1	627160	628149	part1_down	NA	NA	0	0	NA	NA	NA	NA	NA	NA	NA	NA	NA	NA	NA	NA	NA	NA	NA	NA	NA	NA	NA	NA	NA	NA	NA	NA	NA	NA	NA	NA	NA	NA	NA	NA	NA	NA	NA	NA	0	0	NA
RLX-incomp_Alyr-B-R6585-Map5	Copia	ALCopia62.3	1	653242	653248	exon	0	0	0	0	0	NA	0	0	NA	NA	0	NA	0	0	0	0	0	NA	0	NA	0	0	0	NA	0	0	0	NA	0	0	0	0	NA	NA	0	0	NA	NA	0	NA	NA	NA	NA
RLX-incomp_AhalGem-B-R382-Map4_reversed	Copia	ALCopia83.1	1	751863	752379	exon	NA	NA	NA	0	0	NA	NA	NA	NA	NA	0	NA	0	NA	0	NA	NA	0	0	0	0	0	0	NA	NA	NA	0	0	NA	NA	NA	NA	NA	NA	NA	NA	NA	NA	NA	NA	NA	NA	NA
RLX-comp_Alyr-B-G1887-Map12	Copia	ALCopia78.1	1	757081	757088	exon	0	NA	NA	0	0	0	0	0	NA	NA	0	NA	0	0	0	0	NA	NA	0	0	0	0	0	0	0	0	0	NA	0	0	0	NA	0	0	NA	0	0	NA	NA	NA	NA	NA	NA
RLX-incomp-chim_Alyr-B-R644-Map9_reversed	Copia	Copia_new-1818.1	1	759217	759785	5UTR	NA	NA	0	NA	NA	NA	0	0	NA	NA	NA	NA	NA	NA	NA	NA	0	0	NA	NA	0	NA	0	NA	0	NA	NA	0	NA	0	0	NA	NA	NA	NA	NA	NA	NA	NA	NA	NA	NA	NA
RLX-incomp_Ah_Castric-B-R696-Map13	Copia	ALCopia95.4	1	859785	859792	part1_up	0	0	0	0	0	0	0	0	0	0	0	0	0	0	0	0	0	0	0	0	0	0	0	0	0	0	0	0	0	0	0	0	NA	NA	0	0	0	0	NA	0	0	0	0
RLX-comp_Alyr-B-R1812-Map6_reversed	Copia	ALCopia95.2	1	880503	881140	3UTR	0	NA	0	NA	NA	NA	NA	NA	0	NA	NA	NA	NA	NA	0	NA	0	NA	NA	NA	NA	NA	NA	NA	NA	NA	NA	NA	NA	NA	0	NA	NA	NA	NA	NA	NA	NA	NA	0	NA	NA	NA
RLX-incomp_Atha-B-R1466-Map3_reversed	Copia	ALCopia38.1	1	1013957	1013964	part2_down	NA	NA	NA	NA	0	1	NA	NA	NA	NA	NA	NA	NA	0	NA	NA	NA	NA	NA	NA	NA	NA	NA	NA	0	0	0	NA	0	NA	NA	0	NA	NA	NA	NA	NA	0	0	NA	NA	NA	NA
RLX-comp_Alyr-B-R1812-Map6_reversed	Copia	ALCopia95.2	1	1103303	1103884	5UTR	NA	NA	0	0	0	0	0	0	NA	NA	0	NA	0	0	NA	NA	NA	NA	NA	NA	NA	0	0	NA	0	NA	NA	0	0	NA	0	NA	0	NA	0	NA	NA	NA	NA	NA	NA	NA	NA
RLX-comp_AhalGem-B-R202-Map5	Copia	ALCopia35.1	1	1128562	1129333	5UTR	NA	NA	0	NA	0	0	0	0	NA	0	0	0	0	NA	NA	NA	NA	NA	0	NA	0	0	0	NA	NA	NA	NA	NA	NA	0	NA	NA	NA	NA	NA	NA	NA	NA	NA	NA	NA	NA	NA
RLX-incomp_AhalGem-B-R7455-Map5_reversed	Copia	ALCopia63.2	1	1141063	1141070	intron	0	0	0	0	0	0	0	0	0	NA	0	0	0	0	0	0	0	0	0	0	0	0	0	NA	0	0	0	0	0	0	0	0	0	0	0	0	0	0	0	0	0	0	0
RLX-incomp_Alyr-B-R1060-Map7	Copia	ALCopia93.3	1	1151501	1151509	part2_down	0	0	0	0	0	0	0	0	NA	NA	NA	NA	0	0	NA	NA	0	NA	0	0	0	0	0	NA	NA	0	NA	NA	NA	NA	NA	NA	NA	NA	NA	NA	NA	NA	NA	NA	NA	0	NA
RLX-incomp-chim_Alyr-B-G162-Map20_reversed	Copia	ALCopia27.3	1	1154428	1154949	intergenic	0	0	0	0	0	0	0	0	0	0	NA	0	0	0	NA	0	0	0	0	0	0	0	0	NA	0	0	0	0	1	0	0	NA	NA	0	NA	NA	NA	NA	NA	0	0	0	0
RLX-incomp_Alyr-B-R4401-Map13	Copia	ALCopia65.7	1	1157588	1157594	exon	0	0	0	1	0	0	0	0	0	NA	0	0	0	0	0	0	0	0	0	0	0	0	0	0	0	0	NA	0	0	0	0	0	0	0	0	0	0	0	0	NA	NA	NA	NA
RLX-incomp_Alyr-B-R2672-Map5	Copia	ALCopia35.5	1	1170720	1170727	exon	0	0	NA	0	0	0	0	0	0	NA	0	NA	0	NA	NA	0	0	0	0	0	NA	0	0	0	0	0	0	0	0	NA	0	NA	NA	NA	0	NA	NA	0	NA	NA	NA	NA	NA
RLX-incomp_Atha-B-R1466-Map3_reversed	Copia	ALCopia38.1	1	1175801	1176510	part1_up	0	0	NA	0	0	0	0	0	0	NA	0	0	0	0	0	NA	0	NA	NA	0	0	0	0	0	0	NA	NA	NA	0	NA	0	NA	0	NA	NA	NA	NA	NA	NA	NA	NA	NA	NA
RLX-incomp-chim_Alyr-B-R1723-Map17_reversed	Copia	ALCopia27.6	1	1259369	1259928	5UTR	NA	0	NA	NA	0	0	0	0	0	NA	NA	NA	NA	0	NA	NA	0	0	NA	NA	0	NA	NA	NA	0	0	NA	NA	NA	NA	NA	0	NA	NA	NA	NA	NA	NA	NA	NA	NA	NA	NA
RLX-comp_AhalGem-B-R7379-Map5	Copia	ALCopia92.1	1	1314431	1314869	exon	NA	NA	NA	0	0	0	NA	0	NA	0	0	NA	NA	NA	NA	NA	NA	NA	0	NA	NA	NA	NA	NA	NA	NA	NA	0	NA	NA	NA	NA	0	NA	NA	NA	NA	NA	0	NA	NA	NA	NA
RLX-incomp_Alyr-B-G1787-Map5_reversed	Copia	Copia_new-2154.1	1	1344056	1345046	exon	NA	NA	NA	0	0	0	0	0	NA	NA	0	NA	NA	NA	NA	NA	0	NA	NA	0	0	0	NA	NA	0	NA	0	NA	0	NA	0	0	NA	0	NA	0	NA	NA	NA	NA	0	NA	NA
RLX-incomp_AhalGem-B-R382-Map4_reversed	Copia	ALCopia83.1	1	1372403	1373239	5UTR	NA	NA	NA	0	0	0	0	0	NA	NA	NA	NA	NA	0	NA	NA	NA	NA	0	NA	0	NA	1	NA	0	NA	0	0	0	NA	0	0	NA	NA	NA	NA	NA	NA	NA	NA	NA	NA	NA
RLX-comp_Alyr-B-R3838-Map5_reversed	Copia	ALCopia35.3	1	1450861	1450869	part2_down	0	NA	NA	0	0	0	0	0	0	0	0	0	0	0	0	0	0	0	0	0	0	0	0	NA	0	NA	0	0	0	0	0	0	NA	0	0	NA	NA	NA	NA	0	0	0	0
RIX-incomp-chim_Ah_Castric-B-R3861-Map8	Copia	ALCopia95.1	1	1473938	1475477	5UTR	NA	NA	NA	0	0	0	0	0	NA	0	NA	0	0	NA	NA	0	NA	NA	NA	0	NA	NA	0	NA	0	0	NA	NA	0	NA	NA	NA	NA	NA	NA	NA	NA	NA	NA	0	0	NA	NA
RLX-incomp_Alyr-B-R180-Map20_reversed	Copia	ALCopia42.1	1	1586222	1586229	intergenic	0	0	0	0	0	0	0	0	0	0	0	0	0	0	0	0	0	0	0	0	0	0	0	0	0	0	0	0	0	0	0	0	NA	NA	0	0	0	NA	0	0	0	0	0
RLX-incomp_Alyr-B-R1288-Map8	Copia	ALCopia95.6	1	1650416	1650422	exon	NA	0	0	0	0	0	0	0	0	0	0	0	0	0	0	0	1	0	0	0	0	0	0	NA	0	0	0	0	0	0	0	0	0	0	0	0	0	0	0	NA	NA	NA	NA
RIX-incomp-chim_Ah_Castric-B-R3861-Map8	Copia	ALCopia95.1	1	1779318	1779324	exon	0	0	0	0	NA	0	0	0	0	0	0	0	0	0	0	0	0	0	0	0	0	0	0	0	0	0	0	0	0	0	0	0	0	0	0	0	0	NA	0	0	0	0	NA
RLX-comp_Alyr-B-R2738-Map5_reversed	Copia	ALCopia46.2	1	1812131	1813065	exon	NA	NA	NA	NA	0	0	0	NA	0	NA	NA	NA	NA	NA	NA	0	0	NA	0	NA	NA	0	NA	NA	NA	0	0	0	0	0	NA	NA	NA	NA	NA	NA	NA	NA	NA	NA	NA	NA	NA
RLX-incomp_AhalGem-B-R1574-Map5_reversed	Copia	ALCopia65.4	1	1848617	1849207	exon	1	NA	NA	0	0	0	0	0	NA	0	0	0	NA	0	0	0	0	0	NA	0	0	0	0	NA	NA	NA	0	0	NA	NA	NA	NA	NA	NA	NA	NA	NA	NA	NA	NA	0	NA	NA
RLX-incomp_Ah_Castric-B-G534-Map7_reversed	Copia	ATCopia42.1	1	1857747	1857755	part2_up	0	NA	0	0	0	0	0	0	0	0	0	NA	NA	0	0	0	NA	0	0	1	0	NA	0	NA	0	0	0	0	0	0	0	NA	NA	0	0	0	NA	0	NA	0	0	0	0
RLX-incomp_Alyr-B-R4729-Map5	Copia	ROMANIAT5.6	1	1862880	1863774	5UTR	0	0	0	0	0	0	0	0	0	NA	NA	NA	NA	0	0	0	0	0	0	0	0	0	0	0	0	0	NA	0	NA	0	NA	0	NA	NA	NA	NA	NA	NA	NA	0	0	NA	NA
RLX-incomp_Alyr-B-R1288-Map8	Copia	ALCopia95.6	1	1878393	1878401	5UTR	0	0	0	0	0	0	0	0	0	0	0	0	0	0	0	NA	NA	0	NA	NA	0	0	NA	NA	NA	0	0	NA	NA	NA	NA	0	0	0	0	0	0	0	0	0	0	0	0
RLX-incomp_Ah_Castric-B-R696-Map13	Copia	ALCopia95.4	1	1921931	1922553	5UTR	NA	0	NA	0	0	NA	0	0	0	0	NA	NA	0	0	NA	0	NA	NA	0	NA	NA	0	0	NA	NA	NA	0	NA	NA	0	NA	0	NA	NA	0	NA	NA	0	NA	0	0	NA	NA
RLX-comp_Alyr-B-R6144-Map5_reversed	Copia	ALCopia17.2	1	1943453	1944017	intergenic	0	0	0	NA	NA	NA	0	NA	0	NA	NA	NA	0	NA	0	NA	0	NA	0	0	0	0	0	NA	0	NA	0	NA	NA	NA	NA	NA	NA	NA	NA	NA	NA	NA	NA	0	NA	NA	NA
RLX-incomp_Ah_Castric-B-R696-Map13	Copia	ALCopia95.4	1	1966338	1966958	5UTR	NA	NA	NA	NA	NA	0	0	NA	0	NA	NA	NA	0	0	NA	0	NA	0	0	NA	0	0	NA	NA	NA	1	NA	1	0	NA	NA	NA	0	NA	0	NA	NA	NA	NA	NA	NA	NA	NA
RLX-comp_Alyr-B-R1501-Map6_reversed	Copia	ALCopia64.1	1	1973229	1973236	part1_up	NA	NA	0	0	0	NA	NA	0	NA	NA	0	0	NA	0	0	NA	0	0	0	0	0	0	0	0	0	NA	0	0	1	1	1	0	0	NA	0	0	0	0	0	0	0	0	0
RLX-comp_Alyr-B-G1887-Map12	Copia	ALCopia78.1	1	2014152	2014160	5UTR	NA	0	0	0	0	0	0	0	0	0	0	0	0	0	0	0	0	0	0	0	0	0	0	0	0	0	0	0	0	0	0	0	0	0	0	0	0	0	0	NA	0	NA	NA
RLX-comp_Alyr-B-R305-Map11_reversed	Copia	ALCopia45.3	1	2143031	2143037	part2_down	NA	NA	NA	0	0	0	0	0	0	0	0	0	0	0	0	0	0	0	0	0	0	0	0	0	0	0	0	0	0	0	0	0	0	0	0	0	0	0	0	0	0	0	0
RLX-incomp_Ah_Castric-B-R6162-Map4	Copia	Copia_new-1924.1	1	2162614	2162621	5UTR	0	0	0	0	0	0	0	0	0	0	0	0	0	0	0	0	0	0	0	0	0	0	0	0	0	0	0	0	0	0	0	0	0	0	0	0	NA	NA	0	NA	0	NA	0
RLX-incomp_Atha-B-R1466-Map3_reversed	Copia	ALCopia38.1	1	2170025	2170573	3UTR	0	NA	NA	NA	0	NA	0	0	NA	NA	NA	0	NA	NA	0	0	0	NA	0	0	0	0	NA	NA	NA	0	0	0	0	0	0	NA	NA	NA	NA	NA	NA	NA	NA	0	NA	0	0
RLX-incomp_Ah_Castric-B-R2670-Map5_reversed	Copia	ALCopia12.1	1	2191794	2191801	exon	0	NA	NA	0	0	0	0	0	0	0	0	0	0	0	0	0	0	0	0	0	0	0	0	0	0	0	0	0	0	0	0	0	0	0	0	0	NA	0	0	NA	0	NA	NA
RIX-incomp-chim_Ah_Castric-B-R3861-Map8	Copia	ALCopia95.1	1	2218211	2218218	part2_up	0	0	0	0	0	0	0	0	0	NA	0	0	0	0	0	NA	0	0	0	0	0	0	0	0	0	0	0	0	0	0	0	0	NA	NA	0	0	NA	0	NA	0	0	0	0
RLX-incomp_AhalGem-B-R3299-Map4_reversed	Copia	ALCopia2.1	1	2220038	2220049	part2_up	NA	NA	NA	0	0	0	0	0	0	0	0	0	0	0	0	0	0	0	NA	0	0	0	0	0	0	NA	0	0	NA	0	NA	0	NA	NA	NA	NA	NA	NA	0	0	0	NA	NA
RLX-incomp_AhalGem-B-R96-Map7	Copia	ALCopia43.3	1	2223526	2223533	part2_up	0	0	0	0	0	0	0	0	0	NA	NA	0	0	0	0	0	0	0	0	0	0	0	0	0	0	0	0	0	0	0	NA	0	0	0	0	0	0	0	NA	0	0	0	0
RLX-incomp_Ah_Castric-B-R696-Map13	Copia	ALCopia95.4	1	2267007	2267792	exon	NA	NA	NA	NA	NA	NA	NA	NA	NA	NA	NA	NA	NA	NA	NA	NA	0	NA	0	NA	NA	NA	0	NA	NA	NA	NA	NA	0	NA	NA	NA	NA	NA	NA	NA	NA	NA	NA	NA	NA	NA	NA
RLX-comp_Alyr-B-G1887-Map12	Copia	ALCopia78.1	1	2303616	2303622	part2_down	0	0	0	0	0	0	0	0	0	0	0	0	0	0	0	0	0	NA	0	0	0	0	0	0	0	0	0	0	0	0	0	0	NA	NA	0	0	NA	NA	NA	0	0	0	0
RLX-comp_Alyr-B-R305-Map11_reversed	Copia	ALCopia45.3	1	2370973	2371605	part2_up	NA	0	0	0	0	0	0	0	NA	NA	0	0	0	0	0	0	0	0	0	0	0	0	0	NA	NA	0	NA	0	0	0	0	0	NA	NA	NA	0	NA	NA	NA	0	0	0	0
RLX-incomp_Alyr-B-R6193-Map7_reversed	Copia	ALCopia35.6	1	2376132	2376140	intron	0	0	NA	0	0	0	0	0	NA	0	0	0	NA	0	0	NA	0	0	0	0	0	0	0	NA	0	0	0	0	0	0	0	0	0	0	0	0	0	0	NA	0	0	NA	0
RLX-comp_AhalGem-B-R202-Map5	Copia	ALCopia35.1	1	2470879	2471518	3UTR	NA	0	0	0	0	0	0	0	0	NA	0	0	0	0	NA	NA	1	NA	0	NA	0	0	NA	0	0	NA	NA	NA	0	NA	NA	0	0	NA	NA	NA	NA	0	NA	NA	NA	NA	NA
RLX-comp_Atha-B-R271-Map3	Copia	ALCopia31A.1	1	2481907	2482555	part1_up	NA	NA	NA	0	0	NA	NA	NA	NA	NA	NA	0	0	0	NA	0	0	NA	NA	0	0	0	0	NA	NA	0	NA	NA	0	NA	0	NA	NA	NA	NA	NA	NA	NA	NA	0	0	NA	0
RLX-incomp_AhalGem-B-G887-Map4_reversed	Copia	ALCopia76.1	1	2543868	2544187	part2_up	NA	NA	0	NA	0	NA	0	NA	NA	NA	0	NA	NA	NA	0	0	NA	0	NA	0	0	NA	0	0	NA	NA	NA	NA	NA	NA	NA	NA	0	NA	NA	NA	NA	0	NA	NA	NA	NA	NA
RLX-incomp_AhalGem-B-R382-Map4_reversed	Copia	ALCopia83.1	1	2547261	2547915	exon	NA	NA	0	NA	0	0	0	0	NA	NA	0	0	0	NA	NA	NA	0	NA	NA	NA	NA	NA	0	NA	0	0	0	NA	0	NA	NA	NA	0	NA	0	0	NA	NA	NA	NA	NA	NA	NA
RLX-incomp-chim_Alyr-B-R2649-Map5_reversed	Copia	ALCopia65.3	1	2636314	2636321	exon	0	0	0	0	0	0	0	0	0	0	0	0	0	0	0	0	0	0	0	0	0	0	0	0	0	0	0	0	0	0	0	0	0	0	0	0	0	0	0	0	0	NA	NA
RLX-incomp_Alyr-B-R2002-Map7_reversed	Copia	ALCopia57.1	1	2709129	2709634	exon	0	0	0	0	0	NA	NA	0	NA	0	NA	0	0	NA	0	NA	1	0	NA	NA	0	NA	1	NA	0	NA	NA	NA	0	NA	NA	NA	NA	NA	NA	0	NA	NA	NA	0	NA	NA	NA
RLX-comp_Alyr-B-G1919-Map5	Copia	ALCopia93.1	1	2781215	2781223	5UTR	NA	0	0	0	NA	0	0	0	0	0	0	0	0	0	0	0	0	0	0	0	0	0	0	0	0	0	0	0	0	0	0	0	NA	0	0	NA	0	0	NA	0	0	0	0
RLX-incomp_Alyr-B-R1948-Map7_reversed	Copia	ENDOVIR1.4	1	2792776	2792783	exon	0	0	0	0	0	0	0	0	0	0	0	0	0	0	0	0	0	0	0	0	0	0	0	0	0	0	0	0	0	0	0	0	0	0	NA	0	NA	0	NA	0	0	0	NA
RLX-incomp_Alyr-B-R6153-Map10	Copia	ALCopia20.4	1	2793758	2794553	5UTR	0	0	0	0	0	0	0	0	0	0	0	0	0	0	0	0	0	0	0	0	0	0	0	0	0	0	0	0	0	0	0	0	NA	0	0	NA	NA	NA	NA	0	0	0	0
RLX-incomp_AhalGem-B-R382-Map4_reversed	Copia	ALCopia83.1	1	2835210	2835759	5UTR	0	0	0	0	0	0	0	0	0	NA	NA	0	0	0	NA	NA	NA	0	0	0	0	0	0	NA	NA	0	0	NA	0	0	0	NA	0	0	0	NA	NA	NA	NA	NA	0	NA	NA
RLX-incomp_Alyr-B-R75-Map20_reversed	Copia	ALCopia27.27	1	2864106	2864112	5UTR	0	0	0	0	0	0	0	0	0	0	0	0	0	0	0	0	0	0	0	0	0	0	0	NA	0	0	0	0	0	0	0	0	0	0	0	0	0	0	NA	0	0	0	NA
RLX-comp_Atha-B-R744-Map4	Copia	ALCopia1.1	1	2907616	2907624	intron	0	0	0	0	NA	NA	0	0	0	0	0	0	0	0	0	NA	0	0	0	0	0	0	0	0	0	0	0	0	0	0	0	0	0	0	0	0	NA	NA	0	0	0	0	NA
RLX-incomp_Ah_Castric-B-R696-Map13	Copia	ALCopia95.4	1	2912097	2912104	part2_down	0	0	0	0	NA	0	0	0	0	0	0	0	0	0	0	0	0	0	0	0	0	0	0	0	0	0	0	0	0	0	0	0	0	0	0	0	0	0	0	NA	0	NA	NA
RLX-comp_Atha-B-R744-Map4	Copia	ALCopia1.1	1	2914284	2915117	part2_up	NA	NA	NA	NA	NA	NA	NA	NA	NA	NA	NA	NA	NA	NA	NA	NA	NA	NA	NA	NA	NA	NA	NA	NA	NA	0	0	0	NA	0	0	NA	NA	NA	NA	NA	NA	NA	NA	0	NA	NA	NA
RLX-comp_Atha-B-R744-Map4	Copia	ALCopia1.1	1	2915364	2915369	part2_up	0	0	0	0	0	0	0	0	0	0	0	0	0	0	0	0	0	0	0	0	0	0	0	0	0	0	0	0	0	0	0	0	NA	0	0	0	0	NA	NA	0	NA	0	0
RLX-comp_Alyr-B-P308.538-Map6	Copia	ALCopia78.2	1	2916930	2916938	exon	NA	0	0	0	0	0	0	0	0	0	0	0	0	0	0	0	0	0	0	0	0	0	0	0	0	0	0	0	0	NA	0	0	0	0	NA	0	0	0	0	0	0	0	NA
RLX-incomp_Alyr-B-R8005-Map14_reversed	Copia	ALCopia39.1	1	2951947	2952585	5UTR	NA	0	NA	NA	NA	0	NA	NA	0	NA	0	0	0	0	NA	NA	0	NA	NA	0	0	NA	0	NA	NA	0	0	NA	NA	0	NA	0	0	NA	0	0	NA	NA	0	NA	NA	NA	NA
RLX-incomp_Ah_Castric-B-G745-Map6	Copia	ALCopia27.8	1	3040449	3040933	5UTR	NA	NA	NA	NA	NA	0	NA	0	NA	NA	NA	NA	NA	NA	NA	NA	NA	NA	NA	0	NA	NA	NA	NA	NA	NA	NA	NA	NA	NA	NA	NA	NA	NA	NA	0	NA	NA	NA	NA	NA	NA	NA
RLX-incomp_Alyr-B-R1737-Map5	Copia	ALCopia16.1	1	3235529	3236091	5UTR	0	NA	0	NA	0	0	0	0	NA	NA	0	NA	NA	0	NA	0	0	0	0	0	0	0	0	0	0	0	0	0	0	0	0	0	NA	NA	NA	0	0	NA	NA	0	0	NA	NA
RLX-incomp_Alyr-B-R3870-Map6_reversed	Copia	ALCopia62.2	1	3278231	3278239	part2_down	0	0	0	0	0	0	0	0	NA	0	0	0	0	0	NA	0	0	0	0	0	0	0	0	0	0	NA	0	0	0	NA	0	0	0	0	0	NA	NA	0	NA	0	0	NA	0
RLX-comp_AhalGem-B-R202-Map5	Copia	ALCopia35.1	1	3298729	3298735	intron	0	0	0	0	0	0	0	0	0	NA	NA	NA	0	0	0	0	0	0	0	0	0	0	0	0	0	0	0	0	0	NA	0	0	0	0	0	0	0	0	0	NA	NA	NA	NA
RLX-incomp_Alyr-B-R6585-Map5	Copia	ALCopia62.3	1	3301509	3302207	5UTR	NA	0	0	NA	NA	0	NA	NA	NA	NA	NA	NA	NA	0	NA	NA	0	0	NA	NA	NA	0	0	NA	NA	NA	NA	NA	0	NA	NA	NA	NA	NA	NA	NA	NA	NA	NA	NA	NA	NA	NA
RLX-incomp_Alyr-B-R7210-Map5_reversed	Copia	ALCopia68.1	1	3341329	3342133	3UTR	NA	NA	0	0	0	0	0	0	NA	0	0	0	NA	0	NA	NA	0	NA	0	0	0	NA	NA	0	0	0	NA	NA	0	0	NA	NA	NA	0	NA	NA	0	0	NA	0	NA	0	0
RLX-comp_Alyr-B-P131.674-Map10	Copia	ALCopia75.2	1	3377968	3378082	exon	0	0	0	0	0	0	0	0	0	0	0	0	0	0	0	0	0	0	0	0	0	0	0	0	0	NA	NA	NA	0	0	0	0	NA	NA	NA	NA	NA	NA	NA	NA	NA	NA	0
RLX-incomp_Atha-B-R80-Map20_reversed	Copia	ALCopia28.3	1	3448570	3449123	5UTR	NA	NA	0	NA	NA	NA	NA	NA	NA	NA	NA	NA	NA	NA	NA	NA	NA	0	NA	NA	0	NA	0	0	0	0	0	0	0	0	0	NA	NA	NA	NA	NA	NA	NA	NA	NA	NA	0	0
RLX-comp_Alyr-B-P308.538-Map6	Copia	ALCopia78.2	1	3477200	3477208	intron	0	0	0	0	0	NA	0	0	0	0	0	0	0	NA	0	0	0	0	0	0	0	0	0	NA	0	0	0	0	0	0	0	0	0	0	0	NA	0	0	NA	0	0	0	0
RLX-comp_Alyr-B-P308.538-Map6	Copia	ALCopia78.2	1	3492217	3492224	3UTR	0	0	0	0	0	0	0	0	0	0	0	0	0	0	0	0	0	0	0	0	0	0	0	0	0	0	0	0	0	0	0	0	0	0	NA	0	0	NA	0	NA	0	0	NA
RLX-comp_Alyr-B-R3838-Map5_reversed	Copia	ALCopia35.3	1	3492623	3492630	part2_down	0	0	0	0	0	0	0	0	0	0	0	0	0	0	0	0	0	0	0	0	0	0	0	0	0	0	0	0	1	0	0	0	NA	0	0	0	0	0	NA	0	0	0	0
RLX-comp_Alyr-B-P148.661-Map6	Copia	ALCopia65.1	1	3517392	3517989	3UTR	NA	NA	0	NA	NA	0	0	NA	0	NA	NA	0	0	0	NA	NA	0	0	NA	NA	0	0	NA	NA	NA	0	0	NA	NA	NA	0	NA	NA	NA	NA	NA	NA	NA	NA	NA	NA	NA	NA
RLX-comp_Alyr-B-P472.410-Map5	Copia	ALCopia65.2	1	3539665	3539673	part1_down	NA	NA	NA	NA	0	NA	NA	NA	NA	NA	NA	NA	NA	NA	NA	NA	NA	NA	NA	NA	NA	NA	NA	NA	NA	NA	0	NA	NA	NA	NA	NA	NA	0	NA	0	NA	NA	NA	NA	NA	0	0
RLX-incomp_Alyr-B-R6193-Map7_reversed	Copia	ALCopia35.6	1	3574656	3575225	5UTR	0	0	0	0	0	0	0	0	0	0	0	0	0	NA	NA	0	0	0	0	0	0	0	0	0	0	0	0	0	0	0	NA	0	0	0	0	0	NA	0	0	NA	NA	NA	NA
RLX-comp_Alyr-B-G1887-Map12	Copia	ALCopia78.1	1	3576585	3577582	5UTR	NA	0	0	0	0	0	0	0	0	0	0	0	0	0	0	0	0	0	0	NA	0	0	0	NA	0	0	0	0	0	0	0	0	NA	NA	0	NA	0	NA	NA	0	0	0	0
RLX-incomp_Atha-B-R1466-Map3_reversed	Copia	ALCopia38.1	1	3585436	3586054	part1_up	0	0	NA	0	0	0	NA	0	0	NA	0	0	0	0	0	0	0	0	1	1	0	0	0	NA	0	NA	0	NA	0	NA	NA	0	NA	NA	0	NA	NA	NA	NA	NA	0	NA	NA
RLX-incomp_Alyr-B-R2002-Map7_reversed	Copia	ALCopia57.1	1	3590216	3590223	exon	0	0	NA	NA	0	0	0	0	NA	NA	NA	0	0	0	NA	0	0	0	0	0	0	0	0	0	0	NA	0	NA	0	0	0	0	0	0	0	0	0	0	0	0	0	0	NA
RYX-incomp-chim_Alyr-B-R1182-Map20_reversed	Copia	ALCopia93.7	1	3616352	3617207	exon	NA	NA	NA	0	0	NA	0	0	NA	NA	NA	0	NA	0	NA	NA	NA	0	NA	0	0	0	NA	0	0	NA	0	0	NA	0	NA	NA	NA	0	NA	NA	0	NA	NA	NA	NA	NA	NA
RLX-comp_Alyr-B-R6144-Map5_reversed	Copia	ALCopia17.2	1	3621588	3621629	exon	0	0	0	0	0	0	0	0	0	NA	0	0	0	0	NA	0	0	0	0	0	0	0	0	NA	0	0	0	0	0	0	0	0	0	0	0	0	NA	NA	NA	0	0	NA	NA
RLX-comp_Alyr-B-R6144-Map5_reversed	Copia	ALCopia17.2	1	3621760	3622206	3UTR	NA	NA	NA	NA	NA	NA	NA	NA	NA	NA	NA	NA	NA	NA	NA	NA	NA	NA	NA	NA	NA	NA	NA	NA	0	0	0	NA	0	NA	0	0	NA	NA	NA	NA	NA	NA	0	NA	NA	NA	NA
RLX-comp_Atha-B-R271-Map3	Copia	ALCopia31A.1	1	3642377	3642383	exon	0	0	0	0	0	0	0	0	0	NA	0	0	0	0	NA	0	NA	0	0	NA	0	0	0	0	0	0	0	0	0	0	0	0	NA	0	0	0	0	0	NA	0	0	0	NA
RLX-incomp_AhalGem-B-R6389-Map4	Copia	ALCopia31.1	1	3688803	3689600	5UTR	0	0	NA	0	0	0	0	1	0	0	0	0	0	0	0	0	0	0	0	0	0	0	0	0	0	0	0	0	0	0	0	0	0	0	0	0	0	0	0	0	0	0	NA
RLX-comp_Alyr-B-R1812-Map6_reversed	Copia	ALCopia95.2	1	3721521	3721526	exon	0	0	0	0	0	0	0	0	0	0	0	0	0	0	0	0	0	0	NA	0	0	0	0	0	0	0	0	0	0	0	0	0	0	0	NA	0	0	NA	NA	NA	0	NA	NA
RLX-incomp_Alyr-B-R3244-Map8	Copia	ALCopia27.22	1	3746144	3746656	5UTR	NA	0	NA	NA	NA	NA	NA	NA	NA	0	NA	NA	NA	1	NA	NA	NA	NA	0	0	0	0	0	NA	NA	NA	NA	NA	NA	NA	NA	NA	NA	NA	NA	0	NA	NA	NA	NA	NA	NA	NA
RLX-incomp_Atha-B-R1466-Map3_reversed	Copia	ALCopia38.1	1	3755138	3755146	part2_up	NA	0	0	0	0	0	0	NA	NA	NA	0	NA	0	NA	0	NA	1	NA	NA	0	0	0	NA	NA	0	0	0	NA	0	NA	0	NA	0	NA	0	NA	NA	NA	NA	NA	0	NA	0
RIX-incomp-chim_Ah_Castric-B-R3861-Map8	Copia	ALCopia95.1	1	3788063	3788069	exon	0	0	0	0	0	0	0	0	0	0	0	0	NA	0	0	0	0	0	0	0	0	0	0	0	0	0	0	0	0	0	0	0	NA	0	0	0	0	0	0	0	0	0	0
RLX-comp_Alyr-B-R1840-Map6	Copia	ALCopia38B.1	1	3855471	3855864	exon	NA	NA	NA	NA	NA	0	NA	NA	0	NA	NA	0	NA	NA	NA	NA	0	NA	NA	NA	0	NA	NA	NA	NA	1	NA	0	0	NA	NA	NA	NA	0	NA	NA	NA	NA	NA	NA	NA	NA	NA
RLX-incomp_AhalGem-B-R2639-Map6_reversed	Copia	ENDOVIR1.3	1	3952113	3952636	5UTR	0	0	0	0	0	0	0	0	0	0	0	0	0	0	0	0	0	0	0	NA	0	0	0	0	0	NA	0	0	NA	0	0	0	NA	0	0	0	NA	0	NA	0	NA	NA	NA
RLX-incomp_Alyr-B-R1948-Map7_reversed	Copia	ENDOVIR1.4	1	3962842	3963932	5UTR	0	0	0	0	0	0	0	0	0	0	0	0	NA	0	NA	NA	0	NA	0	0	0	0	0	0	NA	0	0	0	0	0	0	0	NA	NA	0	0	NA	0	NA	NA	NA	NA	NA
RLX-comp_Alyr-B-R1840-Map6	Copia	ALCopia38B.1	1	3969369	3970188	5UTR	NA	NA	NA	0	0	NA	NA	0	NA	NA	NA	0	NA	0	NA	NA	0	NA	NA	0	NA	0	NA	0	NA	0	NA	NA	0	NA	0	0	NA	NA	NA	NA	NA	NA	0	NA	NA	NA	NA
RLX-comp_Alyr-B-G1897-Map5	Copia	ALCopia11.2	1	3987807	3987814	part1_up	0	0	0	0	0	0	0	0	0	0	0	0	0	0	0	NA	0	0	0	0	0	0	0	0	0	0	0	0	0	0	0	0	NA	NA	NA	NA	NA	NA	NA	NA	0	NA	0
RLX-incomp_Ah_Castric-B-R696-Map13	Copia	ALCopia95.4	1	4038100	4038843	exon	NA	NA	0	0	0	NA	NA	0	0	NA	0	NA	0	0	NA	0	0	0	NA	0	0	0	NA	NA	0	NA	0	0	0	NA	0	NA	NA	NA	0	NA	NA	NA	NA	NA	NA	NA	NA
RLX-incomp_Alyr-B-R475-Map20_reversed	Copia	ALCopia27.24	1	4085458	4085464	part2_up	0	0	0	0	0	0	0	0	0	0	0	0	0	0	0	0	0	0	0	0	0	0	0	0	0	0	0	0	0	0	0	0	0	0	NA	NA	NA	NA	NA	0	0	0	0
RLX-comp_Alyr-B-R6144-Map5_reversed	Copia	ALCopia17.2	1	4112647	4112654	part2_up	0	NA	0	0	0	0	0	0	0	0	NA	0	0	0	0	0	0	0	0	0	0	0	0	NA	0	1	1	0	1	1	0	0	0	NA	0	0	NA	NA	NA	NA	0	0	0
RLX-incomp_Ah_Castric-B-R2390-Map4_reversed	Copia	ALCopia90.2	1	4140151	4140160	part2_up	NA	0	0	0	0	0	0	0	0	0	0	0	0	0	0	0	0	NA	0	0	0	1	0	0	0	0	0	0	0	NA	0	0	0	NA	0	NA	NA	NA	NA	0	0	0	0
RLX-incomp_Alyr-B-R1948-Map7_reversed	Copia	ENDOVIR1.4	1	4162738	4163386	exon	NA	NA	NA	NA	0	NA	0	0	NA	NA	NA	NA	NA	NA	NA	0	NA	NA	0	NA	0	0	0	NA	0	NA	0	0	0	NA	0	NA	NA	NA	NA	NA	NA	NA	NA	NA	NA	NA	NA
RLX-incomp_AhalGem-B-R1013-Map4	Copia	ALCopia21.1	1	4198554	4198562	part2_down	0	NA	0	0	0	0	0	0	0	0	NA	NA	0	0	NA	NA	NA	NA	0	0	0	0	0	0	0	0	0	0	0	0	0	0	NA	0	0	0	NA	NA	NA	0	0	0	0
RLX-incomp_Alyr-B-R2005-Map13_reversed	Copia	ALCopia27.21	1	4203652	4203659	part2_up	0	NA	0	NA	NA	NA	0	NA	NA	NA	NA	NA	NA	NA	NA	NA	NA	NA	NA	0	NA	0	NA	NA	0	0	NA	NA	NA	NA	NA	0	NA	NA	NA	NA	NA	NA	NA	0	0	0	NA
RLX-comp_AhalGem-B-R202-Map5	Copia	ALCopia35.1	1	4214207	4214629	5UTR	0	0	NA	0	0	0	0	0	0	0	0	0	0	0	0	0	0	0	0	0	0	0	0	0	0	0	NA	0	0	0	0	NA	NA	0	NA	NA	0	NA	NA	0	NA	NA	NA
RLX-comp_AhalGem-B-R7379-Map5	Copia	ALCopia92.1	1	4249951	4250411	part1_up	NA	NA	NA	NA	NA	NA	NA	NA	NA	NA	NA	NA	NA	NA	NA	NA	NA	NA	NA	NA	NA	NA	0	NA	NA	NA	NA	NA	NA	NA	NA	NA	NA	NA	NA	NA	NA	NA	NA	NA	NA	NA	NA
RLX-incomp_Alyr-B-R8005-Map14_reversed	Copia	ALCopia39.1	1	4293511	4293518	5UTR	0	0	0	0	0	0	0	0	0	NA	0	0	0	0	NA	NA	0	0	0	0	0	0	0	0	0	NA	NA	0	0	0	0	0	0	0	0	0	NA	NA	NA	0	0	0	NA
RLX-incomp-chim_Alyr-B-G103-Map20_reversed	Copia	ALCopia27.2	1	4294826	4294832	intron	0	0	0	0	0	0	0	0	1	NA	0	0	0	0	0	0	0	0	0	0	0	0	0	0	0	0	0	0	0	0	0	0	0	0	0	0	NA	0	0	0	0	0	0
RLX-comp_AhalGem-B-R552-Map14_reversed	Copia	ALCopia75.1	1	4314537	4315238	5UTR	NA	NA	0	0	0	0	0	0	0	NA	NA	0	NA	0	0	0	0	0	0	NA	0	0	0	0	0	0	0	0	0	0	0	0	NA	NA	NA	NA	NA	NA	NA	NA	0	NA	NA
RLX-comp_Alyr-B-R2738-Map5_reversed	Copia	ALCopia46.2	1	4339202	4339208	part2_up	0	0	0	0	0	0	0	0	0	0	0	0	0	0	NA	0	0	0	0	0	0	0	0	0	0	0	0	0	0	0	0	0	NA	NA	NA	NA	0	NA	NA	0	0	0	0
RLX-incomp_Atha-B-R80-Map20_reversed	Copia	ALCopia28.3	1	4340135	4340140	part2_up	0	0	0	0	0	0	0	0	0	0	0	0	0	0	0	0	0	0	0	0	0	0	0	0	0	0	0	0	0	0	0	0	0	NA	NA	0	NA	NA	NA	NA	0	NA	NA
RLX-incomp_Alyr-B-R6193-Map7_reversed	Copia	ALCopia35.6	1	4369734	4369739	part1_up	0	0	0	0	0	0	0	0	0	0	0	0	0	0	0	0	0	0	0	0	0	0	0	0	0	0	0	0	0	0	0	1	0	0	0	NA	NA	0	NA	0	0	NA	0
RLX-incomp_Alyr-B-R4401-Map13	Copia	ALCopia65.7	1	4411749	4412321	5UTR	NA	NA	0	NA	NA	0	0	0	NA	0	0	NA	NA	NA	NA	NA	0	NA	0	NA	0	0	0	NA	0	NA	NA	NA	NA	NA	0	NA	0	NA	NA	0	NA	NA	NA	NA	NA	NA	NA
RLX-comp_Alyr-B-R3669-Map7_reversed	Copia	ALCopia90.1	1	4434297	4434985	5UTR	0	0	0	0	0	0	0	0	0	0	0	0	0	0	0	0	0	0	0	0	0	0	0	NA	0	0	0	0	0	0	0	NA	0	0	0	0	0	NA	NA	0	0	0	0
RLX-comp_Alyr-B-R3669-Map7_reversed	Copia	ALCopia90.1	1	4435009	4435014	5UTR	0	0	0	0	0	0	0	0	NA	0	0	0	0	0	0	0	NA	0	0	0	NA	NA	0	NA	0	0	0	0	0	0	0	0	0	NA	0	0	0	0	0	0	NA	NA	NA
RLX-incomp_Alyr-B-R8005-Map14_reversed	Copia	ALCopia39.1	1	4442217	4442222	intron	0	NA	0	0	0	NA	0	0	0	NA	0	0	NA	0	NA	NA	0	NA	NA	NA	0	0	NA	0	0	0	0	NA	0	0	0	0	NA	NA	NA	NA	0	NA	NA	NA	0	0	0
RLX-comp_Alyr-B-R3669-Map7_reversed	Copia	ALCopia90.1	1	4500792	4501128	part2_up	NA	NA	NA	0	NA	0	NA	0	0	0	0	0	0	0	NA	0	0	0	NA	0	0	0	0	0	0	0	0	NA	0	0	NA	NA	NA	NA	NA	NA	NA	NA	NA	NA	NA	NA	NA
RLX-incomp_Alyr-B-R2002-Map7_reversed	Copia	ALCopia57.1	1	4531467	4532521	5UTR	0	NA	NA	NA	0	NA	0	NA	0	NA	0	0	0	NA	NA	NA	0	0	NA	NA	0	0	0	NA	0	NA	NA	NA	0	NA	0	NA	0	0	0	0	NA	0	NA	NA	NA	NA	NA
RLX-comp_AhalGem-B-R202-Map5	Copia	ALCopia35.1	1	4547729	4547735	exon	0	0	0	0	0	0	0	0	0	0	0	NA	NA	0	0	0	0	0	0	0	0	0	0	0	0	0	0	0	0	0	0	0	0	NA	0	0	0	0	0	0	0	0	NA
RLX-comp_Alyr-B-R3669-Map7_reversed	Copia	ALCopia90.1	1	4612576	4612583	exon	0	0	0	0	0	0	0	0	0	0	0	0	0	0	0	0	0	0	0	0	0	0	0	0	0	0	0	0	0	0	0	0	0	0	0	0	NA	0	NA	NA	0	0	0
RLX-comp_AhalGem-B-R7379-Map5	Copia	ALCopia92.1	1	4637619	4637628	exon	0	NA	NA	0	NA	0	0	0	NA	NA	0	0	0	0	0	0	NA	NA	0	0	0	NA	0	0	1	1	0	0	1	0	0	0	0	NA	0	0	NA	NA	0	NA	NA	NA	NA
RLX-comp_Alyr-B-R1812-Map6_reversed	Copia	ALCopia95.2	1	4652715	4652722	intergenic	NA	NA	NA	NA	NA	NA	0	0	NA	NA	NA	NA	NA	NA	NA	NA	NA	0	NA	NA	NA	0	NA	NA	NA	NA	NA	NA	NA	NA	NA	NA	NA	NA	NA	NA	NA	NA	NA	NA	NA	NA	NA
RLX-comp_Alyr-B-R2738-Map5_reversed	Copia	ALCopia46.2	1	4655196	4655640	5UTR	0	NA	0	NA	0	NA	0	0	NA	NA	0	0	NA	NA	NA	NA	0	0	0	0	0	0	0	NA	0	0	0	NA	0	0	NA	NA	0	0	NA	0	0	NA	NA	NA	NA	NA	NA
RLX-incomp_Alyr-B-G1600-Map8	Copia	ALCopia43.5	1	4706004	4706011	part2_up	0	NA	0	0	0	0	0	0	0	0	0	0	0	0	0	0	1	0	0	0	0	0	0	NA	0	0	0	0	0	0	0	0	0	0	0	0	0	0	0	0	0	0	0
RLX-incomp_AhalGem-B-R6389-Map4	Copia	ALCopia31.1	1	4720624	4720633	part1_up	0	0	0	0	0	0	0	0	0	0	0	0	0	0	0	0	0	0	0	0	0	0	0	0	0	0	0	0	0	0	0	0	NA	0	NA	0	NA	NA	NA	0	0	0	0
RLX-incomp_AhalGem-B-R97-Map20	Copia	ALCopia43.4	1	4783995	4784001	exon	NA	NA	NA	0	0	NA	0	0	0	0	NA	NA	0	NA	0	NA	0	NA	0	0	0	0	0	NA	0	NA	0	NA	0	0	0	0	0	0	NA	NA	NA	0	NA	0	0	NA	NA
RLX-incomp_Alyr-B-R4401-Map13	Copia	ALCopia65.7	1	4786114	4786122	exon	0	NA	NA	NA	0	0	0	0	0	0	0	0	0	0	NA	0	0	0	0	0	0	0	0	0	0	NA	0	NA	0	0	0	NA	0	NA	0	NA	NA	0	0	NA	0	NA	NA
RLX-incomp_AhalGem-B-R382-Map4_reversed	Copia	ALCopia83.1	1	4788250	4788257	part2_up	NA	0	0	NA	0	NA	0	0	0	0	0	0	0	0	NA	0	0	NA	0	0	0	0	0	0	0	0	0	0	0	0	NA	0	0	0	0	0	NA	0	0	0	0	0	0
RLX-incomp-chim_Alyr-B-R644-Map9_reversed	Copia	Copia_new-1818.1	1	4906902	4906910	part1_up	0	0	0	0	0	NA	0	0	0	NA	0	0	0	0	0	0	NA	0	NA	0	0	0	0	NA	0	0	0	0	0	0	0	0	NA	0	0	0	NA	0	NA	0	0	0	0
RLX-incomp_Alyr-B-R8005-Map14_reversed	Copia	ALCopia39.1	1	4930645	4931133	exon	0	0	0	NA	0	0	0	0	NA	NA	NA	0	0	0	NA	0	0	NA	0	0	0	0	0	0	0	0	0	NA	0	0	NA	NA	NA	NA	0	NA	NA	NA	NA	0	NA	NA	NA
RLX-incomp_Alyr-B-R9136-Map5_reversed	Copia	ALCopia24.2	1	4937672	4937678	part2_up	0	0	0	0	0	0	0	0	0	0	0	0	0	0	0	0	0	0	0	0	0	0	0	NA	0	0	0	0	0	0	0	0	0	NA	NA	0	0	NA	0	0	0	NA	0
RLX-incomp_Ah_Castric-B-G534-Map7_reversed	Copia	ATCopia42.1	1	5027005	5027013	part2_up	NA	0	0	0	0	0	0	0	0	0	0	0	0	0	0	0	0	0	0	0	0	0	0	0	0	0	0	NA	0	0	0	0	0	0	0	NA	NA	0	0	0	0	0	NA
RLX-incomp_Alyr-B-R7427-Map6	Copia	ALCopia90.4	1	5034939	5035510	part1_up	NA	NA	NA	NA	NA	0	0	0	0	NA	0	0	0	0	NA	NA	0	0	0	0	0	NA	0	0	0	NA	0	0	0	0	0	NA	NA	NA	NA	NA	NA	NA	NA	0	NA	0	NA
RLX-incomp_AhalGem-B-R3299-Map4_reversed	Copia	ALCopia2.1	1	5100435	5101439	exon	NA	NA	0	0	NA	0	NA	0	0	0	0	0	0	NA	0	NA	0	0	0	0	NA	NA	NA	0	NA	0	NA	NA	NA	NA	NA	NA	NA	NA	NA	NA	NA	NA	NA	NA	NA	NA	NA
RLX-incomp_AhalGem-B-R382-Map4_reversed	Copia	ALCopia83.1	1	5103586	5104047	3UTR	0	NA	0	0	NA	NA	0	0	NA	NA	NA	0	NA	NA	NA	NA	0	NA	0	NA	0	0	0	0	0	0	0	NA	0	0	0	0	0	NA	NA	0	NA	NA	NA	NA	NA	NA	NA
RLX-incomp_Atha-B-R1466-Map3_reversed	Copia	ALCopia38.1	1	5104367	5104963	3UTR	NA	NA	NA	NA	NA	NA	NA	NA	NA	NA	0	NA	NA	NA	NA	NA	NA	NA	NA	NA	NA	0	NA	NA	0	NA	0	NA	0	0	NA	NA	NA	NA	NA	NA	NA	NA	NA	NA	NA	NA	NA
RLX-incomp_Alyr-B-R1737-Map5	Copia	ALCopia16.1	1	5136530	5137106	intergenic	0	0	0	0	0	NA	0	0	0	NA	NA	NA	0	0	NA	NA	0	0	0	0	NA	0	0	0	0	NA	NA	0	NA	0	NA	0	NA	NA	NA	NA	NA	NA	NA	NA	NA	NA	NA
RLX-incomp_Atha-B-R1466-Map3_reversed	Copia	ALCopia38.1	1	5138722	5139325	part2_down	0	0	0	0	0	0	0	0	0	0	0	0	0	0	0	0	0	0	0	0	0	0	0	0	0	0	0	0	0	0	0	0	NA	NA	NA	NA	0	NA	NA	0	0	0	0
RLX-comp_Alyr-B-R2732-Map9_reversed	Copia	ALCopia17.1	1	5200968	5201444	part2_down	NA	NA	0	0	NA	0	1	0	0	0	0	0	0	0	0	0	NA	0	0	0	0	0	0	NA	0	0	0	0	0	0	0	0	0	0	0	NA	0	0	NA	NA	0	0	0
RLX-comp_AhalGem-B-R202-Map5	Copia	ALCopia35.1	1	5203212	5203219	5UTR	0	0	0	0	NA	NA	NA	0	NA	0	0	0	0	0	0	0	0	0	0	0	NA	0	0	0	NA	0	0	0	NA	0	0	NA	0	0	NA	NA	0	NA	NA	0	0	0	NA
RLX-incomp_Alyr-B-R380-Map7	Copia	ALCopia94.1	1	5314153	5314160	part2_up	0	0	0	0	0	0	0	0	0	0	0	0	0	0	0	0	0	0	0	0	0	0	0	0	0	0	0	0	0	0	0	0	0	0	0	0	0	0	0	0	0	0	0
RLX-comp_Alyr-B-R2738-Map5_reversed	Copia	ALCopia46.2	1	5315050	5315479	3UTR	NA	0	0	0	NA	0	NA	NA	NA	0	NA	0	NA	NA	NA	0	NA	NA	NA	NA	NA	0	0	0	0	0	NA	0	0	0	NA	NA	NA	NA	0	NA	NA	NA	NA	0	NA	NA	NA
RLX-comp_Atha-B-R744-Map4	Copia	ALCopia1.1	1	5336243	5337076	3UTR	0	1	0	0	0	0	0	0	NA	0	0	0	0	0	0	0	0	0	0	0	0	0	0	0	0	0	0	0	0	0	0	0	0	NA	0	NA	NA	NA	NA	0	0	NA	NA
RIX-incomp-chim_Ah_Castric-B-R3861-Map8	Copia	ALCopia95.1	1	5430469	5431303	exon	NA	NA	NA	NA	NA	NA	NA	NA	NA	NA	NA	NA	NA	NA	NA	NA	0	NA	0	NA	NA	NA	0	NA	NA	NA	0	0	0	NA	NA	NA	0	0	0	NA	NA	NA	NA	NA	0	NA	NA
RLX-incomp_Ah_Castric-B-G534-Map7_reversed	Copia	ATCopia42.1	1	5434180	5434757	exon	NA	NA	NA	NA	NA	0	NA	0	NA	NA	NA	NA	0	NA	NA	0	0	NA	NA	NA	NA	NA	NA	NA	NA	0	NA	NA	0	NA	NA	NA	NA	NA	0	NA	NA	NA	NA	NA	NA	NA	NA
RLX-comp_Alyr-B-R4690-Map9	Copia	ALCopia3.1	1	5450865	5451231	exon	NA	NA	0	0	1	0	0	0	NA	NA	NA	0	0	NA	0	NA	0	0	0	NA	NA	NA	0	NA	0	0	0	0	0	0	0	NA	NA	NA	NA	NA	NA	NA	NA	NA	NA	0	NA
RLX-incomp_AhalGem-B-R382-Map4_reversed	Copia	ALCopia83.1	1	5458334	5458341	exon	0	0	0	0	0	0	0	0	0	0	0	0	0	0	0	0	0	0	0	0	0	0	0	0	1	0	0	0	0	1	0	0	0	0	0	0	0	0	0	NA	0	NA	NA
RLX-comp_Alyr-B-P308.538-Map6	Copia	ALCopia78.2	1	5461627	5462175	3UTR	0	NA	NA	NA	0	NA	0	0	NA	NA	0	NA	0	NA	NA	NA	NA	NA	NA	0	0	0	NA	NA	NA	NA	NA	NA	NA	NA	NA	NA	0	NA	NA	NA	NA	NA	NA	NA	0	NA	NA
RLX-incomp_Ah_Castric-B-R709-Map4	Copia	ALCopia75.3	1	5514006	5514013	exon	NA	NA	NA	0	NA	0	0	NA	NA	NA	0	NA	0	0	0	NA	NA	0	0	0	0	0	NA	NA	0	0	NA	0	0	0	NA	0	NA	NA	0	0	NA	NA	NA	NA	NA	NA	NA
RLX-comp_AhalGem-B-R292-Map6	Copia	ALCopia45.1	1	5522564	5522571	intergenic	0	NA	0	0	0	NA	0	0	0	0	0	0	0	0	0	0	0	0	0	0	0	0	0	0	0	0	0	0	0	0	0	0	NA	0	0	0	NA	NA	NA	0	0	0	0
RLX-incomp_AhalGem-B-R97-Map20	Copia	ALCopia43.4	1	5542737	5542743	exon	0	0	0	0	0	0	0	0	0	0	0	0	0	0	0	0	0	0	0	0	0	0	0	0	0	0	0	0	0	0	NA	0	0	0	0	0	0	0	0	NA	NA	NA	NA
RLX-incomp_Alyr-B-G57-Map20_reversed	Copia	ALCopia27.17	1	5545362	5545911	part1_up	0	NA	NA	0	NA	NA	0	0	0	NA	0	0	0	0	0	0	0	0	0	NA	1	0	0	0	0	0	0	0	0	0	0	0	NA	NA	0	NA	0	0	NA	NA	NA	NA	0
RLX-comp_Alyr-B-R1501-Map6_reversed	Copia	ALCopia64.1	1	5546313	5546320	exon	0	0	0	0	0	0	0	0	0	0	0	0	0	0	0	0	0	0	0	0	0	0	0	0	0	NA	0	0	0	0	0	0	0	0	0	0	0	0	NA	0	0	0	0
RLX-comp_Alyr-B-G1863-Map5	Copia	ALCopia45.2	1	5562731	5563411	5UTR	NA	NA	NA	NA	NA	0	NA	NA	NA	0	NA	NA	NA	NA	NA	NA	NA	NA	NA	NA	NA	NA	NA	NA	NA	NA	NA	NA	NA	NA	NA	NA	NA	NA	NA	NA	0	NA	NA	0	0	0	0
RLX-comp_Alyr-B-P472.410-Map5	Copia	ALCopia65.2	1	5575058	5575065	part2_up	0	0	0	0	0	0	0	0	0	0	0	0	0	0	0	0	0	0	0	0	0	0	0	0	0	0	0	0	0	0	0	0	NA	NA	NA	NA	NA	NA	NA	0	0	0	0
RLX-incomp_Alyr-B-R2672-Map5	Copia	ALCopia35.5	1	5636042	5636048	exon	0	0	0	0	0	0	0	0	0	0	0	0	0	0	0	0	0	0	0	0	0	0	0	0	0	0	0	0	0	0	0	0	0	NA	0	0	0	0	0	NA	NA	NA	NA
RIX-incomp-chim_Ah_Castric-B-R3861-Map8	Copia	ALCopia95.1	1	5636080	5636086	exon	0	0	0	0	0	0	0	0	0	0	0	0	0	0	0	0	0	0	0	0	0	0	0	0	0	0	0	0	0	0	0	0	0	0	0	0	NA	0	0	NA	0	NA	NA
RLX-incomp_Alyr-B-R2002-Map7_reversed	Copia	ALCopia57.1	1	5656277	5656283	exon	0	0	0	0	0	0	NA	0	0	NA	0	0	0	NA	NA	0	NA	NA	NA	0	0	0	0	NA	NA	0	0	NA	0	0	0	NA	0	0	NA	0	0	0	NA	NA	0	NA	NA
RLX-incomp_Ah_Castric-B-R696-Map13	Copia	ALCopia95.4	1	5748041	5748049	5UTR	0	0	0	0	0	0	0	NA	0	0	0	0	0	0	0	0	0	0	0	0	0	0	0	0	NA	0	0	NA	0	NA	0	0	NA	NA	0	0	0	0	NA	0	0	NA	0
RLX-incomp-chim_Alyr-B-G1925-Map14_reversed	Copia	ALCopia27.5	1	5836114	5836951	5UTR	NA	0	NA	NA	NA	0	NA	NA	NA	NA	NA	NA	0	NA	NA	NA	NA	NA	NA	NA	0	NA	NA	NA	0	NA	0	NA	0	NA	NA	NA	NA	NA	0	0	NA	NA	NA	0	0	NA	NA
RLX-comp_Atha-B-R271-Map3	Copia	ALCopia31A.1	1	5881085	5881533	3UTR	NA	0	1	NA	0	1	0	0	NA	0	0	0	NA	0	NA	NA	0	0	0	0	NA	0	NA	0	NA	0	0	0	0	0	NA	0	0	0	0	NA	NA	0	NA	0	0	NA	NA
RLX-incomp_Ah_Castric-B-R696-Map13	Copia	ALCopia95.4	1	5973930	5974931	3UTR	NA	NA	NA	0	NA	NA	NA	NA	NA	0	NA	0	NA	NA	NA	NA	0	0	0	0	0	0	0	NA	NA	NA	0	NA	NA	NA	0	NA	NA	NA	NA	0	NA	NA	NA	NA	NA	NA	NA
RLX-incomp_Alyr-B-G1600-Map8	Copia	ALCopia43.5	1	5992272	5992278	intron	NA	NA	NA	NA	NA	0	NA	NA	0	NA	NA	0	0	NA	NA	NA	0	NA	0	0	0	0	0	0	0	0	0	0	0	0	NA	0	0	0	0	0	0	NA	0	0	0	0	0
RLX-incomp_Alyr-B-R2002-Map7_reversed	Copia	ALCopia57.1	1	5992698	5992709	exon	0	0	0	0	0	0	0	0	0	0	0	0	0	0	0	NA	0	0	0	0	0	0	0	0	NA	NA	0	0	0	0	0	NA	0	0	0	0	0	0	NA	NA	NA	0	NA
RLX-incomp_Alyr-B-G1600-Map8	Copia	ALCopia43.5	1	5992731	5992738	intron	0	0	0	NA	0	NA	0	0	0	0	0	0	NA	0	0	0	0	NA	0	0	NA	0	0	NA	NA	0	0	NA	0	0	0	NA	NA	0	0	0	0	0	NA	NA	0	0	NA
RLX-comp_Alyr-B-P308.538-Map6	Copia	ALCopia78.2	1	5994725	5994733	intron	NA	0	NA	NA	0	0	0	0	0	0	NA	0	0	0	0	0	0	0	0	0	0	NA	0	0	0	0	0	0	0	0	0	0	1	0	0	0	NA	0	NA	NA	0	NA	NA
RLX-incomp-chim_Alyr-B-G162-Map20_reversed	Copia	ALCopia27.3	1	6145813	6145819	3UTR	NA	NA	0	0	NA	0	0	0	0	0	0	0	0	0	0	0	0	0	0	0	0	0	0	1	0	0	0	0	0	0	0	0	NA	NA	NA	0	0	NA	NA	0	0	0	0
RLX-comp_Alyr-B-R6144-Map5_reversed	Copia	ALCopia17.2	1	6146708	6146713	exon	0	0	0	0	0	0	0	0	0	0	NA	NA	0	0	0	0	0	0	0	0	0	0	0	0	0	0	0	0	0	0	0	0	0	NA	0	0	NA	0	NA	NA	0	NA	NA
RLX-incomp_Alyr-B-R326-Map11_reversed	Copia	ALCopia95.7	1	6173015	6173750	part2_down	0	0	0	0	0	0	0	0	0	NA	0	0	0	0	0	0	0	0	0	0	0	0	0	0	0	0	0	0	NA	0	NA	NA	NA	NA	NA	NA	NA	1	NA	NA	NA	0	NA
RLX-incomp-chim_Alyr-B-R644-Map9_reversed	Copia	Copia_new-1818.1	1	6181754	6182535	5UTR	0	0	0	0	0	0	0	0	0	0	0	0	0	0	0	0	0	NA	0	0	0	0	0	NA	0	0	0	0	0	0	0	NA	0	0	0	NA	0	0	NA	NA	NA	NA	NA
RLX-comp_Alyr-B-R2738-Map5_reversed	Copia	ALCopia46.2	1	6186653	6187558	part2_up	0	0	0	0	0	0	0	0	0	0	0	0	NA	NA	0	0	0	0	0	0	0	0	0	0	1	0	0	0	0	0	0	NA	NA	NA	NA	NA	NA	NA	NA	0	0	0	NA
RLX-incomp_Alyr-B-G57-Map20_reversed	Copia	ALCopia27.17	1	6214832	6215181	part1_down	0	NA	0	0	0	0	0	NA	0	0	0	0	0	0	NA	NA	0	NA	0	NA	NA	NA	0	NA	NA	0	0	NA	NA	0	NA	NA	0	NA	NA	0	0	NA	0	NA	NA	NA	NA
RLX-incomp-chim_Alyr-B-R644-Map9_reversed	Copia	Copia_new-1818.1	1	6237986	6238521	5UTR	0	1	NA	NA	0	NA	0	0	NA	NA	NA	0	NA	1	1	NA	NA	NA	0	0	0	NA	0	NA	0	NA	NA	NA	NA	0	NA	NA	NA	NA	NA	NA	NA	NA	NA	0	NA	NA	NA
RLX-comp_AhalGem-B-R202-Map5	Copia	ALCopia35.1	1	6245593	6245599	part1_up	0	NA	0	0	0	0	0	0	NA	NA	0	0	NA	NA	0	NA	0	0	0	0	0	0	0	0	0	0	0	0	0	0	0	0	NA	NA	NA	NA	0	NA	NA	0	0	0	0
RLX-incomp_AhalGem-B-R97-Map20	Copia	ALCopia43.4	1	6288826	6288834	part2_up	NA	NA	NA	NA	NA	NA	NA	NA	NA	0	NA	0	0	NA	0	NA	0	NA	NA	0	0	0	NA	NA	NA	0	0	0	0	NA	0	NA	NA	NA	NA	NA	NA	NA	NA	0	0	0	0
RLX-comp_Alyr-B-R3669-Map7_reversed	Copia	ALCopia90.1	1	6316156	6316163	exon	NA	0	0	0	0	0	0	0	0	0	0	0	0	0	0	NA	0	1	0	0	0	0	0	NA	0	0	0	0	0	0	0	0	NA	0	0	0	NA	NA	NA	0	NA	NA	NA
RLX-incomp_Alyr-B-R2002-Map7_reversed	Copia	ALCopia57.1	1	6348939	6348945	exon	0	0	0	0	NA	0	0	0	0	0	0	0	NA	0	0	0	0	0	0	0	0	0	0	0	0	0	0	0	0	0	0	0	0	0	0	0	0	0	NA	NA	NA	NA	NA
RLX-incomp_Ah_Castric-B-R2670-Map5_reversed	Copia	ALCopia12.1	1	6479230	6479828	exon	NA	NA	NA	NA	NA	NA	NA	NA	0	NA	NA	NA	0	NA	NA	NA	NA	0	0	NA	NA	NA	0	NA	NA	NA	NA	NA	0	NA	NA	NA	NA	NA	NA	NA	NA	NA	NA	NA	NA	NA	NA
RLX-comp_Alyr-B-R305-Map11_reversed	Copia	ALCopia45.3	1	6484627	6484637	part1_up	0	0	NA	0	NA	0	NA	0	0	0	0	0	0	0	0	0	0	0	0	0	0	0	0	0	0	0	NA	0	0	0	0	0	NA	NA	0	0	0	0	0	NA	0	NA	NA
RLX-comp_Alyr-B-G1863-Map5	Copia	ALCopia45.2	1	6487788	6487796	part2_up	0	0	0	0	0	0	0	0	0	0	0	0	0	0	0	0	0	0	0	0	0	0	0	0	0	0	0	0	0	0	0	0	0	0	0	0	0	0	0	0	0	0	0
RLX-incomp_Alyr-B-R4729-Map5	Copia	ROMANIAT5.6	1	6490888	6491588	5UTR	0	0	NA	NA	0	NA	NA	0	0	NA	0	NA	NA	NA	NA	0	0	0	NA	0	0	0	NA	NA	0	NA	0	0	0	0	0	0	NA	NA	NA	NA	NA	NA	NA	NA	NA	NA	NA
RLX-incomp-chim_Alyr-B-R2737-Map12_reversed	Copia	ROMANIAT5.1	1	6498406	6498834	part2_up	0	NA	NA	NA	NA	0	NA	0	0	NA	0	0	NA	NA	NA	0	NA	NA	0	0	0	0	0	0	NA	NA	0	0	0	0	0	NA	NA	NA	0	NA	NA	NA	NA	NA	0	NA	NA
RLX-incomp_Alyr-B-R7427-Map6	Copia	ALCopia90.4	1	6565094	6565700	intergenic	NA	0	0	0	NA	0	0	NA	0	NA	0	NA	0	0	NA	NA	0	0	0	NA	0	0	0	0	0	0	1	0	0	0	0	0	NA	NA	0	NA	0	0	NA	0	0	0	NA
RLX-comp_AhalGem-B-R202-Map5	Copia	ALCopia35.1	1	6573556	6574036	part2_up	0	0	0	0	0	0	0	0	0	0	NA	0	0	0	0	0	0	NA	0	0	0	0	0	NA	1	0	0	0	0	1	0	0	NA	NA	NA	NA	NA	NA	NA	NA	0	NA	NA
RLX-incomp_Alyr-B-R8005-Map14_reversed	Copia	ALCopia39.1	1	6583761	6583767	3UTR	0	0	0	0	0	0	0	0	0	NA	0	0	0	0	0	0	0	0	0	0	0	0	0	0	0	0	0	0	0	0	0	0	0	0	0	0	0	0	0	0	0	0	0
RLX-incomp_Alyr-B-R326-Map11_reversed	Copia	ALCopia95.7	1	6588104	6588702	3UTR	NA	0	NA	NA	0	0	NA	NA	NA	NA	0	NA	NA	NA	NA	NA	NA	NA	NA	NA	NA	0	NA	NA	0	NA	NA	NA	NA	NA	0	NA	NA	NA	NA	NA	NA	NA	NA	NA	NA	NA	NA
RLX-incomp_Alyr-B-G1600-Map8	Copia	ALCopia43.5	1	6655802	6655809	exon	0	0	0	0	0	0	0	0	0	0	0	0	0	0	0	0	0	0	0	0	0	0	0	0	0	0	0	0	0	0	0	0	0	0	0	0	0	0	0	0	0	NA	0
RLX-incomp-chim_Alyr-B-R644-Map9_reversed	Copia	Copia_new-1818.1	1	6675080	6675579	part1_up	NA	NA	0	NA	0	0	0	0	0	0	0	0	NA	0	0	0	NA	NA	NA	0	0	NA	1	NA	0	0	0	NA	0	0	0	NA	NA	NA	0	NA	NA	NA	NA	0	NA	0	NA
RLX-comp_Atha-B-R271-Map3	Copia	ALCopia31A.1	1	6762308	6763020	5UTR	0	0	0	0	NA	0	0	0	0	0	0	0	0	NA	0	0	0	0	0	0	0	0	0	0	0	NA	0	0	0	0	0	0	0	NA	NA	NA	0	0	NA	0	0	NA	0
RLX-incomp_Alyr-B-R1288-Map8	Copia	ALCopia95.6	1	6832994	6833446	3UTR	NA	NA	0	0	NA	NA	0	0	NA	0	NA	NA	0	0	NA	0	NA	NA	0	NA	0	NA	NA	0	NA	0	NA	NA	NA	0	0	NA	NA	NA	NA	NA	NA	NA	NA	NA	0	NA	NA
RLX-incomp_Alyr-B-R4401-Map13	Copia	ALCopia65.7	1	6860276	6860282	exon	1	0	0	0	0	0	0	0	0	0	0	0	0	0	0	0	0	0	0	0	0	0	0	0	0	0	0	0	0	0	0	NA	NA	NA	0	0	0	NA	0	0	0	NA	NA
RLX-incomp_Alyr-B-R889-Map6_reversed	Copia	ALCopia62.4	1	6925145	6925151	part2_up	0	0	0	0	0	0	0	0	0	0	0	0	0	0	0	0	0	0	0	0	0	0	1	0	0	0	0	0	0	0	0	0	NA	0	0	0	0	0	NA	0	0	0	0
RLX-comp_AhalGem-B-R7379-Map5	Copia	ALCopia92.1	1	6965430	6966051	3UTR	0	0	NA	0	NA	0	NA	0	NA	0	0	NA	0	NA	0	NA	0	0	NA	NA	NA	0	NA	NA	0	0	NA	0	NA	0	0	NA	0	NA	NA	0	0	NA	0	NA	NA	NA	NA
RLX-incomp_Alyr-B-R1737-Map5	Copia	ALCopia16.1	1	7040840	7040848	intron	0	0	0	0	0	0	0	0	0	0	0	0	0	0	0	0	0	0	0	0	0	0	0	0	0	0	0	0	0	0	0	0	0	0	0	0	0	NA	0	NA	0	0	0
RLX-incomp_Alyr-B-R889-Map6_reversed	Copia	ALCopia62.4	1	7107541	7107855	3UTR	NA	NA	NA	NA	1	0	1	0	NA	NA	NA	NA	NA	NA	NA	NA	0	0	NA	NA	0	0	NA	0	NA	NA	NA	0	NA	0	NA	NA	NA	NA	NA	NA	NA	NA	NA	NA	0	NA	NA
RLX-incomp_Alyr-B-R4729-Map5	Copia	ROMANIAT5.6	1	7110571	7110578	part1_down	0	0	0	0	0	0	0	0	0	0	0	0	0	0	0	0	0	0	0	0	0	0	0	0	0	0	0	0	0	0	0	0	0	NA	0	NA	NA	0	NA	0	0	NA	0
RLX-incomp_Alyr-B-G1787-Map5_reversed	Copia	Copia_new-2154.1	1	7174753	7176115	5UTR	0	NA	0	0	0	0	0	0	NA	0	0	0	0	0	0	NA	0	0	0	0	0	0	0	NA	0	0	0	0	0	0	0	0	NA	NA	NA	NA	NA	NA	NA	0	0	0	NA
RLX-comp_Alyr-B-R3838-Map5_reversed	Copia	ALCopia35.3	1	7181672	7181686	5UTR	0	0	0	NA	0	0	0	0	NA	0	0	0	0	0	0	0	0	0	0	0	0	0	0	NA	0	0	0	0	0	NA	0	NA	NA	NA	0	NA	NA	NA	NA	0	0	0	NA
RLX-comp_Alyr-B-G1887-Map12	Copia	ALCopia78.1	1	7279375	7279380	exon	NA	0	0	0	0	0	0	0	0	0	0	0	0	0	0	0	0	0	0	0	0	0	0	0	0	0	0	0	0	0	0	0	0	NA	NA	NA	0	NA	NA	0	0	NA	NA
RLX-incomp_Alyr-B-R969-Map20_reversed	Copia	ENDOVIR1.6	1	7295922	7295928	part2_up	0	0	0	0	0	0	0	0	0	0	0	0	0	0	0	0	0	0	0	0	0	0	0	0	0	0	0	0	0	0	0	0	NA	0	0	0	NA	NA	NA	0	0	0	0
RLX-comp_Alyr-B-R6144-Map5_reversed	Copia	ALCopia17.2	1	7388564	7389112	exon	0	0	NA	NA	0	0	NA	NA	0	0	NA	0	NA	NA	0	0	NA	0	0	NA	0	0	NA	0	NA	NA	0	0	NA	NA	0	0	0	NA	NA	NA	NA	0	NA	NA	0	NA	0
RLX-comp_Alyr-B-P148.661-Map6	Copia	ALCopia65.1	1	7483709	7484237	5UTR	0	0	0	0	0	0	0	0	0	0	0	0	0	0	0	0	0	0	0	0	0	0	0	0	NA	0	0	0	0	0	0	NA	NA	0	0	NA	NA	0	NA	0	NA	NA	0
RLX-comp_AhalGem-B-R202-Map5	Copia	ALCopia35.1	1	7550169	7550175	intron	0	0	0	0	0	0	0	0	NA	0	0	0	0	0	0	0	0	0	0	NA	0	0	0	NA	0	NA	0	NA	0	0	0	0	0	0	0	0	0	0	0	NA	0	0	0
RLX-incomp_Alyr-B-R6904-Map5	Copia	ALCopia93.6	1	7571143	7571505	exon	NA	NA	NA	NA	0	NA	0	NA	NA	NA	0	0	NA	0	NA	NA	NA	NA	0	0	0	0	0	NA	NA	NA	NA	0	0	NA	NA	0	NA	NA	NA	NA	NA	NA	NA	NA	NA	NA	NA
RYX-incomp-chim_Alyr-B-R1182-Map20_reversed	Copia	ALCopia93.7	1	7605114	7605607	5UTR	0	0	NA	0	0	0	NA	NA	0	NA	0	NA	0	NA	0	0	0	0	0	0	0	0	0	NA	0	0	0	0	0	0	0	NA	NA	NA	NA	NA	NA	NA	NA	NA	NA	NA	NA
RLX-comp_Alyr-B-R1501-Map6_reversed	Copia	ALCopia64.1	1	7605779	7605794	5UTR	NA	0	0	NA	0	0	0	NA	0	0	NA	0	0	0	0	0	0	0	0	NA	0	NA	0	NA	0	0	NA	0	0	0	0	NA	0	NA	NA	NA	NA	NA	NA	NA	NA	NA	NA
RLX-comp_Alyr-B-P472.410-Map5	Copia	ALCopia65.2	1	7606013	7606599	exon	NA	NA	0	0	0	0	0	0	0	0	0	0	0	0	0	NA	0	0	0	0	0	0	0	NA	0	0	0	0	0	NA	0	0	NA	0	NA	0	0	NA	NA	0	0	NA	0
RLX-incomp_Alyr-B-R5333-Map5	Copia	Copia_new-2245.1	1	7678272	7678278	exon	0	0	0	0	0	0	0	0	0	0	0	0	0	0	0	0	0	0	0	0	0	0	0	0	0	0	0	0	0	0	0	0	0	0	0	0	0	0	0	NA	0	NA	NA
RLX-incomp_Alyr-B-R6193-Map7_reversed	Copia	ALCopia35.6	1	7719982	7720503	exon	NA	0	0	0	NA	0	NA	NA	NA	NA	NA	NA	0	0	0	NA	0	NA	NA	0	0	0	0	0	0	0	0	0	0	0	0	0	NA	NA	NA	NA	NA	0	NA	NA	0	0	NA
RLX-incomp_Ah_Castric-B-G745-Map6	Copia	ALCopia27.8	1	7808223	7808899	5UTR	NA	0	0	0	NA	NA	NA	0	0	0	NA	0	0	NA	NA	NA	0	0	0	0	0	0	0	0	NA	0	NA	0	0	NA	0	NA	NA	NA	0	NA	0	NA	NA	NA	NA	NA	NA
RLX-incomp_AhalGem-B-R137-Map20	Copia	ROMANIAT5.3	1	7840321	7840741	part1_up	NA	NA	NA	0	NA	0	0	0	NA	0	NA	NA	0	NA	0	0	0	NA	0	NA	0	0	0	0	NA	NA	NA	NA	0	0	NA	NA	NA	NA	NA	NA	NA	NA	NA	0	NA	NA	NA
RLX-incomp_Alyr-B-G147-Map8_reversed	Copia	ALCopia27.13	1	7852435	7852984	3UTR	NA	0	NA	NA	0	NA	NA	0	NA	0	NA	NA	NA	NA	NA	NA	NA	NA	NA	NA	NA	NA	NA	NA	0	0	0	NA	NA	0	NA	NA	NA	NA	NA	NA	NA	NA	NA	NA	NA	NA	NA
RLX-comp_Alyr-B-R6144-Map5_reversed	Copia	ALCopia17.2	1	7853917	7853924	part2_down	0	0	0	NA	0	0	0	0	0	0	NA	0	0	0	NA	NA	0	0	0	0	0	0	0	0	0	0	0	NA	0	0	0	0	NA	NA	0	NA	NA	NA	NA	0	0	0	0
RLX-incomp_Alyr-B-R889-Map6_reversed	Copia	ALCopia62.4	1	7884097	7884103	part2_up	0	0	0	NA	0	0	0	0	NA	0	NA	NA	NA	0	0	0	0	NA	0	0	1	NA	0	0	0	NA	0	0	0	0	0	0	NA	NA	NA	0	0	0	NA	0	0	0	NA
RLX-comp_AhalGem-B-R202-Map5	Copia	ALCopia35.1	1	7936684	7936792	exon	0	0	0	NA	0	0	0	0	0	0	0	0	NA	0	0	NA	0	0	0	0	0	0	0	0	0	0	0	0	0	0	0	0	0	0	0	0	0	0	0	0	0	0	NA
RLX-incomp_Ah_Castric-B-R696-Map13	Copia	ALCopia95.4	1	7977654	7977660	exon	0	0	0	0	0	0	0	0	0	NA	0	0	NA	0	0	0	0	0	0	0	0	0	0	0	0	NA	0	NA	0	0	NA	0	0	0	0	0	0	NA	0	NA	NA	NA	NA
RLX-comp_Alyr-B-G1897-Map5	Copia	ALCopia11.2	1	8212927	8212935	intron	0	0	0	0	0	0	0	0	0	0	0	0	0	0	0	0	0	0	0	0	0	0	0	0	0	0	0	0	0	0	0	0	NA	NA	NA	NA	NA	NA	NA	0	0	NA	0
RLX-comp_Atha-B-R271-Map3	Copia	ALCopia31A.1	1	8361435	8361442	part1_down	0	0	0	NA	0	0	0	0	0	0	NA	0	0	0	0	0	0	0	NA	0	NA	0	0	0	0	0	0	0	0	0	0	0	NA	NA	0	NA	NA	NA	NA	0	0	0	0
RLX-comp_Alyr-B-R1812-Map6_reversed	Copia	ALCopia95.2	1	8362279	8362285	exon	0	NA	0	0	0	0	0	0	0	0	NA	0	0	0	0	0	0	0	0	0	0	0	0	0	0	0	0	0	0	0	0	NA	0	0	0	NA	0	NA	NA	NA	NA	NA	NA
RLX-incomp-chim_Alyr-B-R644-Map9_reversed	Copia	Copia_new-1818.1	1	8372178	8372659	part2_up	NA	NA	1	0	NA	NA	1	NA	NA	0	NA	NA	NA	NA	NA	NA	0	NA	0	NA	0	0	1	NA	0	NA	0	NA	0	NA	NA	NA	NA	NA	NA	NA	NA	NA	NA	0	0	NA	NA
RLX-incomp-chim_Alyr-B-R2668-Map17	Copia	ALCopia22.1	1	8414213	8414556	part2_down	NA	NA	NA	NA	NA	NA	NA	NA	NA	NA	NA	NA	NA	0	NA	NA	NA	NA	0	NA	0	NA	0	NA	NA	NA	0	0	NA	NA	0	NA	NA	NA	NA	0	NA	0	NA	0	0	NA	NA
RLX-comp_Alyr-B-G1897-Map5	Copia	ALCopia11.2	1	8414718	8414726	part2_down	0	0	0	0	0	0	0	0	0	0	0	NA	0	0	NA	0	0	0	0	0	0	0	0	0	0	0	0	0	0	0	0	NA	0	0	0	0	0	0	0	0	0	0	0
RIX-incomp-chim_Ah_Castric-B-R3861-Map8	Copia	ALCopia95.1	1	8433315	8433321	intergenic	0	0	0	0	0	0	0	0	0	0	0	0	0	0	NA	0	0	0	0	0	0	0	0	0	0	0	0	0	0	0	0	0	0	NA	0	0	0	0	0	0	NA	0	0
RLX-incomp_Atha-B-R80-Map20_reversed	Copia	ALCopia28.3	1	8459615	8459622	intergenic	NA	0	0	0	0	0	0	0	0	0	0	0	0	0	0	NA	0	0	0	0	0	0	0	0	0	0	0	0	0	0	0	0	NA	NA	0	0	NA	NA	NA	NA	NA	NA	NA
RLX-comp_AhalGem-B-R7379-Map5	Copia	ALCopia92.1	1	8462425	8462430	intergenic	0	0	0	0	0	0	0	0	0	NA	NA	0	0	0	0	0	0	0	0	0	0	0	0	0	0	0	0	0	0	0	0	0	NA	0	0	NA	0	0	NA	0	0	0	0
RLX-comp_Alyr-B-R3669-Map7_reversed	Copia	ALCopia90.1	1	8472029	8472034	part2_up	0	0	0	0	0	0	0	0	0	0	0	0	0	0	0	0	0	0	NA	0	0	0	0	0	0	0	0	0	0	0	0	0	NA	0	0	NA	0	0	NA	0	0	0	0
RLX-incomp_Ah_Castric-B-G534-Map7_reversed	Copia	ATCopia42.1	1	8522040	8523166	5UTR	NA	NA	NA	NA	0	0	NA	0	NA	NA	0	NA	0	0	NA	0	NA	NA	NA	0	0	NA	NA	NA	0	NA	NA	NA	0	NA	0	NA	NA	NA	NA	NA	NA	NA	NA	NA	NA	NA	NA
RLX-comp_Alyr-B-R1849-Map6_reversed	Copia	ALCopia38B.2	1	8650367	8652105	5UTR	0	NA	NA	0	0	0	0	0	NA	NA	NA	NA	NA	NA	0	NA	NA	0	NA	NA	NA	NA	NA	NA	NA	NA	NA	NA	0	NA	NA	NA	NA	NA	NA	0	NA	NA	NA	NA	0	NA	NA
RLX-comp_Atha-B-R744-Map4	Copia	ALCopia1.1	1	8655703	8656263	part2_down	0	0	NA	0	0	0	0	0	0	0	0	0	0	0	0	0	0	0	0	0	0	0	0	NA	0	0	NA	NA	0	0	0	0	NA	NA	NA	NA	0	NA	NA	0	0	0	0
RLX-incomp_Alyr-B-R2002-Map7_reversed	Copia	ALCopia57.1	1	8716159	8716776	exon	NA	0	0	0	0	0	0	0	0	0	0	0	0	0	0	0	0	0	0	0	0	0	0	NA	0	0	0	0	0	0	0	0	0	0	0	0	0	0	0	NA	NA	NA	NA
RLX-incomp_Atha-B-R1466-Map3_reversed	Copia	ALCopia38.1	1	8731979	8733012	exon	NA	NA	NA	NA	0	NA	0	NA	NA	NA	NA	NA	NA	0	NA	NA	NA	NA	NA	NA	NA	NA	NA	NA	0	0	NA	NA	0	0	0	NA	0	NA	0	0	NA	NA	NA	NA	NA	NA	NA
RLX-comp_Alyr-B-P131.674-Map10	Copia	ALCopia75.2	1	8752927	8752934	exon	NA	NA	NA	NA	NA	0	0	0	0	0	0	NA	0	0	NA	NA	0	0	NA	0	0	0	0	0	NA	NA	NA	NA	0	NA	NA	0	0	0	NA	0	NA	0	NA	NA	NA	NA	NA
RLX-incomp_Alyr-B-R1709-Map6_reversed	Copia	ALCopia90.3	1	8754972	8755419	exon	0	NA	NA	0	NA	0	0	0	0	NA	0	0	0	0	NA	0	0	NA	0	0	0	0	0	0	NA	0	0	NA	0	0	0	0	NA	NA	NA	NA	NA	NA	NA	NA	0	NA	NA
RLX-incomp_Alyr-B-G1600-Map8	Copia	ALCopia43.5	1	8766229	8766236	exon	0	0	0	0	0	0	0	0	0	0	0	0	0	0	NA	0	0	0	0	0	0	0	0	0	0	NA	0	0	0	0	0	NA	0	0	NA	NA	0	0	NA	0	0	NA	NA
RLX-incomp_Alyr-B-R1288-Map8	Copia	ALCopia95.6	1	8889233	8889240	5UTR	0	0	NA	0	0	NA	0	0	0	NA	NA	0	0	NA	NA	0	0	0	0	0	0	0	0	NA	0	0	0	0	0	0	0	0	0	0	NA	NA	NA	0	NA	0	NA	0	NA
RLX-comp_Alyr-B-R6144-Map5_reversed	Copia	ALCopia17.2	1	8932220	8933400	part1_up	1	0	0	0	0	0	0	0	NA	0	NA	NA	0	0	0	0	0	0	0	0	NA	0	0	NA	0	0	0	0	0	0	0	0	NA	NA	NA	NA	NA	NA	NA	0	0	0	NA
RLX-incomp_Alyr-B-R8005-Map14_reversed	Copia	ALCopia39.1	1	8937459	8938465	5UTR	NA	NA	NA	NA	NA	0	0	0	NA	NA	NA	NA	NA	0	NA	0	0	NA	0	NA	NA	0	0	NA	NA	NA	0	NA	NA	NA	NA	NA	NA	0	0	0	0	NA	NA	0	NA	NA	NA
RLX-incomp_Alyr-B-R2002-Map7_reversed	Copia	ALCopia57.1	1	8945359	8946282	5UTR	NA	NA	NA	NA	NA	NA	NA	0	NA	NA	NA	NA	NA	NA	NA	NA	NA	NA	NA	0	0	NA	0	NA	NA	NA	NA	0	NA	NA	0	NA	NA	NA	NA	NA	NA	0	NA	NA	0	NA	NA
RLX-comp_Alyr-B-G1863-Map5	Copia	ALCopia45.2	1	9002460	9002467	intergenic	0	0	0	0	0	0	0	0	0	0	0	0	0	0	0	0	0	0	0	0	0	1	0	0	0	0	0	0	0	0	0	0	NA	NA	0	NA	NA	NA	NA	0	0	0	0
RLX-incomp_AhalGem-B-R3299-Map4_reversed	Copia	ALCopia2.1	1	9013009	9013014	part2_up	0	NA	0	NA	0	NA	0	NA	0	0	0	0	0	0	NA	0	NA	NA	0	0	NA	0	0	NA	0	0	0	0	0	0	0	0	NA	0	NA	0	NA	0	NA	0	0	0	0
RLX-incomp_AhalGem-B-R2639-Map6_reversed	Copia	ENDOVIR1.3	1	9043928	9044334	part1_down	NA	NA	0	0	NA	0	0	0	NA	NA	NA	NA	0	NA	NA	NA	NA	NA	0	0	NA	0	NA	NA	0	0	0	0	0	0	0	NA	NA	NA	0	NA	NA	NA	NA	NA	0	NA	NA
RLX-incomp_Atha-B-R1466-Map3_reversed	Copia	ALCopia38.1	1	9047571	9048392	intergenic	0	0	0	0	0	0	0	0	0	0	0	0	NA	0	NA	0	0	0	0	0	NA	NA	0	0	NA	NA	0	NA	NA	NA	NA	0	NA	NA	NA	NA	NA	NA	NA	NA	NA	NA	NA
RLX-comp_Atha-B-R755-Map7	Copia	ALCopia63.1	1	9099782	9099789	exon	0	0	0	0	0	0	0	0	0	0	0	0	0	0	0	0	0	0	0	0	0	0	0	0	0	0	0	0	0	0	0	NA	0	0	0	0	0	0	0	0	NA	NA	NA
RLX-incomp_Ah_Castric-B-R6162-Map4	Copia	Copia_new-1924.1	1	9112579	9112585	exon	NA	0	0	0	0	0	0	0	NA	NA	0	0	NA	0	0	NA	0	0	0	0	0	0	0	NA	0	NA	0	0	0	0	0	0	0	0	0	0	0	NA	NA	NA	NA	NA	NA
RLX-incomp_Alyr-B-R1709-Map6_reversed	Copia	ALCopia90.3	1	9122086	9122726	5UTR	NA	NA	0	NA	0	NA	0	0	NA	NA	NA	0	NA	NA	NA	NA	NA	0	NA	0	0	0	0	NA	NA	0	0	0	0	0	0	0	NA	NA	0	0	NA	NA	NA	NA	NA	NA	NA
RYX-incomp-chim_AhalGem-B-R6744-Map5	Copia	ALCopia6.2	1	9158081	9158089	exon	NA	0	0	0	0	0	0	0	0	0	0	NA	0	NA	0	0	NA	0	0	0	0	0	0	0	0	NA	0	NA	0	0	0	NA	0	0	0	0	0	0	0	NA	NA	NA	NA
RLX-incomp_AhalGem-B-R3842-Map4	Copia	ALCopia93.2	1	9158163	9158171	exon	0	0	0	0	0	0	0	0	NA	NA	0	0	0	NA	0	0	0	0	0	0	0	0	0	0	0	0	0	0	0	0	0	0	0	0	0	0	0	0	0	NA	NA	NA	NA
RLX-incomp_AhalGem-B-R5508-Map7	Copia	ALCopia54.3	1	9158488	9158494	exon	NA	0	0	0	0	0	0	0	0	0	0	NA	0	0	0	0	0	0	0	0	0	0	NA	0	0	0	0	0	0	0	0	0	0	0	0	0	0	0	0	NA	0	NA	NA
RLX-incomp_Alyr-B-R5275-Map11_reversed	Copia	ALCopia27.26	1	9163889	9163897	3UTR	0	0	0	NA	0	NA	0	0	0	0	0	0	0	NA	0	0	0	0	0	0	0	0	0	0	0	0	0	0	0	0	0	NA	0	0	0	0	0	0	0	0	0	NA	NA
RLX-incomp_Alyr-B-R2002-Map7_reversed	Copia	ALCopia57.1	1	9174379	9174664	part2_up	NA	0	0	NA	0	NA	NA	0	0	0	0	NA	NA	NA	NA	0	0	NA	NA	NA	NA	NA	NA	NA	0	NA	0	NA	0	NA	NA	NA	NA	NA	NA	NA	NA	NA	NA	NA	0	NA	NA
RLX-incomp_Alyr-B-R2002-Map7_reversed	Copia	ALCopia57.1	1	9174731	9174738	part2_up	0	0	0	0	0	0	0	NA	0	0	NA	0	NA	NA	0	0	0	0	0	0	0	0	0	0	NA	NA	0	0	0	NA	0	NA	NA	0	0	NA	0	NA	0	NA	NA	NA	NA
RLX-incomp_Alyr-B-R4031-Map17	Copia	ALCopia95.9	1	9180884	9180891	part2_up	0	0	0	0	0	0	0	0	0	0	0	0	0	0	0	0	0	0	0	0	0	0	0	0	0	0	0	0	0	0	0	0	NA	0	0	0	0	0	NA	0	0	0	NA
RLX-incomp_Alyr-B-R1737-Map5	Copia	ALCopia16.1	1	9211841	9211848	part2_up	0	NA	NA	0	0	NA	NA	0	NA	NA	NA	NA	NA	NA	NA	NA	NA	NA	NA	NA	0	NA	NA	NA	0	NA	0	NA	NA	NA	NA	NA	NA	NA	NA	NA	NA	NA	NA	0	0	0	NA
RLX-incomp-chim_Alyr-B-G1849-Map8_reversed	Copia	ENDOVIR1.1	1	9231552	9232592	5UTR	NA	0	NA	0	NA	NA	0	0	NA	0	NA	NA	0	NA	NA	0	0	0	0	0	0	0	0	NA	0	0	NA	0	0	NA	0	NA	NA	0	0	0	NA	0	NA	NA	NA	NA	NA
RLX-comp_Alyr-B-G1881-Map5	Copia	ALCopia54.1	1	9255267	9255844	5UTR	0	NA	NA	NA	0	NA	0	NA	0	NA	NA	0	0	0	0	0	0	0	0	0	NA	0	NA	NA	0	0	0	NA	0	0	0	NA	NA	0	NA	NA	NA	NA	NA	NA	NA	NA	NA
RLX-incomp_Alyr-B-R6470-Map6	Copia	ALCopia53.1	1	9259751	9259756	intron	0	0	0	0	0	0	0	0	0	0	0	0	0	0	0	0	0	0	0	0	0	0	0	0	0	0	0	0	0	0	NA	0	0	0	0	0	0	NA	0	NA	0	NA	0
RLX-comp_AhalGem-B-R202-Map5	Copia	ALCopia35.1	1	9296728	9296734	part2_down	NA	0	NA	NA	NA	0	0	0	NA	0	0	0	0	0	0	NA	0	0	0	0	0	0	0	NA	NA	0	0	NA	0	NA	0	NA	0	NA	NA	0	NA	NA	NA	0	0	0	0
RLX-incomp_Alyr-B-R3870-Map6_reversed	Copia	ALCopia62.2	1	9296737	9297332	part2_down	NA	NA	NA	NA	NA	0	NA	NA	NA	NA	NA	NA	NA	NA	NA	NA	NA	NA	NA	NA	NA	NA	0	NA	NA	NA	NA	NA	1	NA	NA	NA	NA	NA	NA	0	NA	NA	NA	0	NA	NA	NA
RLX-incomp_Alyr-B-R7210-Map5_reversed	Copia	ALCopia68.1	1	9306163	9307228	3UTR	NA	NA	NA	NA	NA	NA	NA	NA	NA	NA	NA	NA	0	NA	NA	NA	0	NA	NA	NA	NA	1	NA	NA	NA	NA	NA	0	0	NA	NA	NA	NA	NA	NA	NA	NA	NA	NA	NA	NA	NA	NA
RLX-incomp_Alyr-B-R1737-Map5	Copia	ALCopia16.1	1	9352291	9352298	exon	0	0	0	0	0	0	0	0	0	NA	0	0	0	0	0	0	0	0	0	0	0	0	0	0	0	0	0	0	0	0	0	0	0	0	0	0	0	0	0	NA	0	NA	NA
RLX-incomp_Alyr-B-R3870-Map6_reversed	Copia	ALCopia62.2	1	9383273	9383279	exon	NA	NA	0	0	NA	0	0	0	0	0	NA	0	0	0	0	0	NA	NA	0	0	0	0	0	NA	0	0	0	0	0	0	0	0	0	0	0	0	NA	0	0	NA	NA	NA	NA
RLX-comp_Alyr-B-R2738-Map5_reversed	Copia	ALCopia46.2	1	9431277	9431283	part2_up	0	0	0	0	0	0	0	0	0	NA	NA	0	0	0	0	0	0	0	0	0	0	0	0	0	0	0	0	0	0	0	0	0	NA	NA	0	0	0	0	NA	0	0	0	0
RLX-comp_AhalGem-B-R552-Map14_reversed	Copia	ALCopia75.1	1	9458607	9459044	part2_up	NA	NA	0	NA	NA	0	0	NA	NA	NA	0	NA	NA	NA	NA	NA	NA	0	NA	NA	0	NA	0	NA	NA	NA	0	0	NA	NA	NA	NA	NA	NA	NA	NA	NA	NA	NA	NA	NA	NA	NA
RLX-comp_Alyr-B-R6144-Map5_reversed	Copia	ALCopia17.2	1	9462717	9463513	part2_up	0	NA	0	0	NA	0	NA	NA	NA	NA	NA	NA	NA	NA	NA	0	NA	NA	0	NA	NA	NA	NA	NA	0	NA	0	NA	0	0	NA	NA	NA	NA	0	NA	NA	NA	NA	NA	NA	NA	NA
RLX-incomp_Ah_Castric-B-G745-Map6	Copia	ALCopia27.8	1	9488976	9488983	part2_up	0	0	0	0	0	0	0	NA	0	0	0	0	0	0	0	0	0	0	0	0	0	0	0	0	0	0	0	0	0	0	0	0	NA	0	NA	NA	NA	0	NA	0	0	NA	0
RLX-incomp_Alyr-B-R4401-Map13	Copia	ALCopia65.7	1	9504728	9505935	5UTR	0	0	0	0	NA	0	0	NA	0	NA	0	0	0	0	0	NA	NA	0	0	0	0	0	0	NA	0	0	0	NA	0	NA	0	NA	NA	NA	1	0	NA	0	NA	0	NA	NA	NA
RLX-comp_Alyr-B-G1887-Map12	Copia	ALCopia78.1	1	9598596	9598602	part1_down	0	0	NA	0	0	NA	0	NA	0	NA	NA	NA	NA	0	NA	0	0	NA	0	0	0	0	0	NA	0	NA	0	NA	0	0	0	0	NA	0	0	NA	NA	NA	NA	NA	0	0	NA
RLX-incomp_Alyr-B-R1288-Map8	Copia	ALCopia95.6	1	9659898	9659909	part2_up	0	0	0	0	0	0	0	0	0	0	0	0	0	0	0	0	0	0	0	0	0	0	0	NA	0	0	0	0	0	0	0	0	NA	0	0	0	NA	0	0	0	0	0	0
RLX-incomp_Alyr-B-G57-Map20_reversed	Copia	ALCopia27.17	1	9661515	9661521	part2_up	0	0	0	1	0	0	0	0	NA	NA	0	0	0	0	NA	0	0	0	0	0	0	0	0	0	0	0	0	0	0	0	0	0	NA	NA	NA	NA	NA	NA	NA	0	0	0	0
RLX-incomp_Alyr-B-G57-Map20_reversed	Copia	ALCopia27.17	1	9664348	9664356	part2_down	0	0	0	0	NA	0	0	0	0	0	0	0	0	NA	0	0	0	0	0	0	0	0	0	0	0	0	0	0	0	0	0	0	0	NA	NA	NA	NA	NA	NA	0	0	0	0
RLX-incomp_Alyr-B-R2002-Map7_reversed	Copia	ALCopia57.1	1	9689852	9689858	intron	0	0	0	0	0	0	0	0	0	0	0	0	0	0	0	0	0	0	0	0	0	0	0	0	0	0	0	0	0	0	0	0	0	0	0	0	NA	0	NA	0	0	0	0
RLX-comp_Alyr-B-R1849-Map6_reversed	Copia	ALCopia38B.2	1	9689934	9690425	exon	0	NA	NA	NA	0	NA	0	0	0	NA	0	0	0	0	0	0	0	0	NA	0	0	0	0	NA	1	0	1	0	0	1	0	0	0	NA	NA	0	NA	NA	NA	NA	NA	NA	NA
RLX-incomp_Alyr-B-R2002-Map7_reversed	Copia	ALCopia57.1	1	9727226	9727233	intron	0	0	0	0	0	0	0	0	0	0	0	0	NA	0	NA	0	0	0	0	0	0	0	0	0	0	NA	NA	0	0	0	NA	NA	0	0	0	0	0	0	NA	NA	0	NA	NA
RLX-comp_Alyr-B-G1881-Map5	Copia	ALCopia54.1	1	9732302	9733031	part1_down	0	0	0	0	0	0	0	0	0	0	0	0	0	0	0	0	0	0	0	0	0	0	0	NA	0	0	0	0	0	0	0	0	NA	0	NA	0	NA	NA	NA	0	0	0	NA
RLX-comp_Alyr-B-R3838-Map5_reversed	Copia	ALCopia35.3	1	9809255	9809261	exon	NA	0	NA	0	0	0	0	NA	NA	NA	0	NA	NA	NA	NA	NA	NA	NA	NA	NA	NA	NA	NA	NA	NA	0	NA	NA	NA	0	0	NA	0	0	0	NA	NA	0	NA	NA	NA	NA	NA
RLX-incomp_AhalGem-B-R7455-Map5_reversed	Copia	ALCopia63.2	1	9817345	9817352	3UTR	NA	0	0	0	0	0	0	0	0	NA	NA	NA	0	0	0	0	0	0	0	0	0	0	0	0	0	0	0	0	0	0	0	NA	0	0	0	0	0	NA	NA	NA	0	NA	NA
RLX-incomp_Alyr-B-R1737-Map5	Copia	ALCopia16.1	1	9819032	9819529	exon	NA	0	0	NA	NA	NA	0	0	NA	NA	NA	NA	0	NA	NA	NA	NA	0	NA	0	NA	0	NA	0	0	NA	NA	NA	0	0	0	0	NA	NA	0	NA	NA	NA	NA	NA	NA	NA	NA
RLX-comp_Alyr-B-R1840-Map6	Copia	ALCopia38B.1	1	9821047	9821427	5UTR	0	NA	NA	NA	0	NA	0	NA	0	0	0	NA	0	0	NA	0	0	0	0	0	0	0	0	0	0	0	0	0	0	0	0	0	0	NA	0	0	NA	NA	NA	NA	NA	NA	NA
RLX-incomp_Alyr-B-R6585-Map5	Copia	ALCopia62.3	1	9828418	9829077	exon	NA	0	0	0	NA	0	NA	NA	NA	NA	NA	0	NA	NA	NA	NA	NA	NA	NA	NA	0	NA	NA	NA	0	0	NA	NA	0	0	0	NA	NA	NA	NA	NA	NA	NA	NA	NA	NA	NA	NA
RLX-incomp_Ah_Castric-B-G745-Map6	Copia	ALCopia27.8	1	9833204	9834296	5UTR	0	0	0	0	0	NA	0	0	NA	NA	0	0	0	0	0	0	NA	0	NA	0	0	NA	0	NA	0	0	0	0	0	0	NA	0	NA	NA	NA	NA	NA	NA	NA	NA	NA	NA	NA
RLX-incomp_Alyr-B-G1600-Map8	Copia	ALCopia43.5	1	9838604	9838612	exon	NA	0	0	0	0	0	0	0	0	NA	NA	0	0	0	0	NA	NA	0	NA	0	0	0	0	NA	0	0	NA	0	0	0	0	0	0	0	0	0	0	0	0	NA	NA	NA	NA
RLX-incomp_Alyr-B-R1737-Map5	Copia	ALCopia16.1	1	9864329	9864334	intron	0	0	0	0	0	0	0	0	0	0	0	0	0	0	NA	0	0	0	0	0	0	0	0	0	0	NA	0	NA	0	0	0	0	0	0	0	NA	0	0	NA	0	0	0	NA
RLX-incomp_Alyr-B-R326-Map11_reversed	Copia	ALCopia95.7	1	9881052	9881059	exon	NA	0	NA	0	0	0	0	0	NA	0	NA	0	0	0	NA	NA	0	0	0	0	0	0	0	NA	0	0	0	0	0	0	0	0	0	0	0	0	0	0	NA	NA	NA	NA	NA
RLX-comp_Atha-B-R271-Map3	Copia	ALCopia31A.1	1	9960950	9960958	part2_up	0	0	0	0	0	0	0	0	0	0	0	0	0	0	1	0	0	0	0	0	0	0	0	NA	0	0	0	0	0	0	0	0	NA	0	NA	0	NA	0	0	0	0	0	0
RLX-incomp_Alyr-B-R1737-Map5	Copia	ALCopia16.1	1	9961697	9961704	intergenic	0	0	0	0	0	0	0	0	0	0	0	0	0	0	0	0	0	0	0	0	0	0	0	0	0	0	0	0	NA	0	0	0	NA	NA	0	NA	NA	0	NA	0	0	0	NA
RIX-incomp-chim_Ah_Castric-B-R3861-Map8	Copia	ALCopia95.1	1	9983295	9983301	intergenic	0	0	0	0	0	0	0	0	0	0	0	0	0	0	NA	0	0	0	0	0	0	0	0	0	0	0	0	0	0	0	0	0	NA	NA	NA	0	NA	NA	0	0	0	0	0
RLX-incomp_Alyr-B-R6585-Map5	Copia	ALCopia62.3	1	9999401	10000165	3UTR	NA	NA	NA	NA	NA	NA	0	NA	NA	NA	NA	NA	NA	0	NA	NA	NA	NA	NA	0	0	0	0	NA	NA	NA	NA	NA	NA	0	0	0	NA	NA	NA	NA	NA	NA	NA	NA	NA	NA	NA
RLX-incomp_Alyr-B-R6585-Map5	Copia	ALCopia62.3	1	10021831	10022338	intergenic	0	NA	0	NA	0	0	0	0	0	NA	0	0	0	NA	NA	NA	NA	0	NA	0	0	NA	0	NA	0	0	0	0	0	0	0	0	NA	NA	NA	NA	NA	NA	NA	0	0	0	0
RLX-incomp_Ah_Castric-B-R696-Map13	Copia	ALCopia95.4	1	10109869	10110854	part2_up	0	NA	NA	NA	NA	0	NA	1	NA	NA	NA	NA	NA	0	NA	NA	NA	NA	NA	NA	NA	0	NA	NA	1	1	NA	1	NA	NA	0	1	NA	0	0	NA	0	NA	NA	0	NA	NA	NA
RLX-incomp_Alyr-B-G1600-Map8	Copia	ALCopia43.5	1	10146402	10146408	exon	NA	NA	0	NA	0	NA	NA	NA	NA	0	NA	0	0	NA	NA	NA	0	0	NA	0	NA	NA	NA	NA	0	0	NA	NA	0	NA	NA	0	0	NA	0	NA	NA	NA	NA	NA	NA	NA	NA
RLX-comp_Alyr-B-G1887-Map12	Copia	ALCopia78.1	1	10148659	10149389	3UTR	0	0	0	0	0	0	0	0	NA	0	0	NA	NA	NA	0	0	0	0	0	0	0	0	0	0	0	0	0	0	0	0	NA	0	NA	NA	NA	0	NA	NA	NA	NA	NA	NA	NA
RLX-comp_AhalGem-B-R1175-Map7_reversed	Copia	ALCopia11.1	1	10155316	10155948	5UTR	0	NA	0	0	NA	0	0	0	NA	NA	0	NA	0	0	0	0	NA	0	NA	0	0	0	0	0	0	0	0	0	0	0	0	NA	NA	NA	NA	0	NA	NA	NA	NA	NA	0	NA
RLX-comp_Alyr-B-R1812-Map6_reversed	Copia	ALCopia95.2	1	10168901	10169537	3UTR	NA	NA	NA	0	0	0	0	NA	NA	NA	NA	0	NA	0	NA	NA	0	0	0	NA	NA	NA	NA	NA	0	NA	0	NA	NA	NA	NA	NA	0	NA	NA	NA	NA	NA	NA	NA	NA	NA	NA
RLX-comp_Atha-B-R271-Map3	Copia	ALCopia31A.1	1	10194565	10194913	intergenic	NA	NA	0	0	NA	NA	NA	0	NA	NA	NA	NA	NA	NA	NA	NA	NA	0	NA	NA	0	NA	NA	NA	0	NA	0	0	0	NA	0	0	NA	NA	NA	NA	NA	NA	NA	NA	0	NA	NA
RLX-incomp_AhalGem-B-R382-Map4_reversed	Copia	ALCopia83.1	1	10239337	10240020	5UTR	NA	0	NA	0	NA	0	0	0	0	0	NA	0	0	0	0	NA	NA	0	NA	0	0	0	0	NA	NA	NA	0	0	0	0	0	0	NA	NA	NA	NA	NA	NA	NA	0	NA	NA	NA
RLX-incomp_AhalGem-B-R1066-Map11	Copia	META1.1	1	10256843	10257649	5UTR	NA	NA	0	0	NA	NA	NA	NA	NA	NA	NA	NA	NA	NA	NA	NA	0	NA	0	0	0	0	NA	NA	0	0	NA	NA	0	NA	NA	NA	NA	NA	NA	NA	NA	NA	NA	NA	NA	NA	NA
RLX-incomp_Alyr-B-R2002-Map7_reversed	Copia	ALCopia57.1	1	10259595	10259601	exon	0	0	0	0	0	0	0	0	0	0	0	0	0	0	0	0	0	0	0	0	0	NA	0	NA	0	0	0	0	0	0	0	0	0	0	0	0	0	0	0	NA	0	NA	NA
RLX-comp_Alyr-B-P131.674-Map10	Copia	ALCopia75.2	1	10271451	10271457	part2_up	0	0	0	0	0	0	0	0	0	0	0	0	0	0	0	0	0	0	0	0	0	0	0	0	0	0	0	0	0	0	0	0	NA	0	0	NA	0	NA	NA	0	0	0	0
RLX-comp_AhalGem-B-R3376-Map4	Copia	ALCopia62.1	1	10273158	10273963	exon	NA	0	0	NA	0	NA	NA	NA	NA	NA	0	NA	NA	NA	NA	NA	0	NA	0	NA	NA	NA	0	NA	NA	NA	NA	NA	NA	NA	NA	NA	NA	NA	NA	NA	NA	NA	NA	NA	NA	NA	NA
RLX-incomp_Alyr-B-R8353-Map8_reversed	Copia	ALCopia50.1	1	10287072	10287089	part2_down	0	0	0	NA	0	NA	0	0	NA	0	0	0	NA	0	0	0	0	0	0	0	NA	0	0	0	0	0	0	NA	0	0	NA	0	0	NA	0	0	0	0	NA	0	0	0	0
RLX-incomp_Ah_Castric-B-R696-Map13	Copia	ALCopia95.4	1	10287269	10287275	part2_down	0	0	0	0	0	NA	0	0	0	0	NA	0	0	0	0	0	0	0	0	0	0	0	0	0	0	NA	NA	0	NA	0	0	NA	0	0	0	0	0	0	NA	NA	0	NA	0
RLX-comp_AhalGem-B-R292-Map6	Copia	ALCopia45.1	1	10288028	10288035	part2_down	0	NA	0	0	0	0	1	0	0	0	0	NA	0	0	0	0	0	0	0	0	0	0	0	0	0	0	0	NA	0	0	0	0	0	0	0	0	0	0	0	NA	0	0	0
RLX-incomp_Alyr-B-R2002-Map7_reversed	Copia	ALCopia57.1	1	10354686	10355385	3UTR	NA	NA	NA	0	NA	NA	0	NA	NA	NA	0	0	NA	NA	NA	NA	NA	0	0	NA	0	0	NA	0	0	NA	0	NA	0	0	0	0	NA	NA	NA	NA	NA	NA	NA	NA	NA	NA	NA
RLX-incomp_AhalGem-B-R382-Map4_reversed	Copia	ALCopia83.1	1	10370465	10371076	part1_down	NA	1	NA	NA	1	NA	NA	NA	NA	NA	NA	NA	0	NA	NA	NA	NA	NA	NA	NA	NA	NA	NA	NA	0	NA	NA	0	NA	0	NA	NA	NA	NA	NA	NA	NA	NA	NA	0	0	NA	NA
RLX-comp_Alyr-B-R1849-Map6_reversed	Copia	ALCopia38B.2	1	10380317	10380323	intron	0	0	0	0	0	0	0	0	0	0	0	0	0	0	0	0	0	0	0	0	0	0	0	0	0	0	0	0	0	0	0	0	0	0	0	0	0	0	0	NA	NA	0	NA
RLX-incomp_Alyr-B-R7427-Map6	Copia	ALCopia90.4	1	10391146	10391855	3UTR	NA	0	NA	NA	0	0	NA	0	NA	NA	NA	NA	NA	0	NA	NA	NA	0	0	0	NA	NA	0	NA	0	NA	NA	NA	NA	NA	NA	NA	NA	NA	NA	NA	NA	NA	NA	NA	NA	NA	NA
RLX-comp_AhalGem-B-R4661-Map5_reversed	Copia	ALCopia13.1	1	10439561	10439567	part1_up	0	0	NA	0	0	0	0	0	0	0	0	0	0	0	0	0	0	0	0	0	0	0	0	0	0	0	0	0	0	0	0	0	NA	NA	NA	NA	NA	NA	0	0	0	0	0
RLX-comp_Alyr-B-P308.538-Map6	Copia	ALCopia78.2	1	10440138	10440982	exon	0	0	0	0	0	0	0	0	0	0	0	0	NA	NA	0	0	0	NA	0	0	0	0	0	NA	0	0	0	NA	0	0	0	0	NA	NA	NA	NA	NA	NA	NA	NA	NA	NA	NA
RLX-incomp_Alyr-B-R326-Map11_reversed	Copia	ALCopia95.7	1	10473377	10473384	5UTR	0	0	NA	0	0	0	0	NA	NA	NA	0	0	0	0	0	0	0	NA	0	NA	NA	NA	0	0	NA	NA	NA	NA	NA	NA	NA	NA	NA	NA	NA	NA	NA	NA	NA	NA	NA	NA	NA
RLX-comp_Alyr-B-G1897-Map5	Copia	ALCopia11.2	1	10477491	10478237	5UTR	NA	NA	0	0	0	0	0	0	0	0	0	0	0	0	0	0	NA	0	0	0	0	0	0	0	0	NA	0	0	0	0	0	0	NA	NA	0	NA	NA	NA	NA	NA	NA	NA	NA
RLX-comp_Alyr-B-P308.538-Map6	Copia	ALCopia78.2	1	10485938	10485952	part2_down	NA	0	0	0	0	0	0	0	0	NA	0	0	0	0	0	0	0	0	NA	0	0	0	0	NA	0	0	0	0	0	0	0	0	NA	NA	0	0	0	NA	NA	0	NA	NA	NA
RLX-comp_Alyr-B-G1887-Map12	Copia	ALCopia78.1	1	10528457	10528464	5UTR	NA	0	0	0	0	0	0	0	0	NA	0	0	0	0	NA	0	NA	0	0	0	0	0	0	0	0	0	0	0	0	NA	0	NA	NA	0	0	NA	NA	NA	NA	NA	0	NA	NA
RLX-comp_Alyr-B-G1863-Map5	Copia	ALCopia45.2	1	10587848	10587855	intron	0	0	0	0	NA	0	0	0	0	0	0	0	0	0	0	0	0	0	0	0	0	0	0	0	NA	0	0	0	0	NA	0	NA	NA	0	0	NA	0	NA	NA	0	0	0	NA
RLX-incomp_AhalGem-B-R1574-Map5_reversed	Copia	ALCopia65.4	1	10611669	10611675	part2_up	0	0	0	0	0	0	0	0	0	0	0	0	0	0	NA	0	0	0	0	0	0	0	0	0	0	0	0	0	0	0	0	0	0	0	NA	0	NA	NA	NA	NA	0	0	0
RLX-comp_Atha-B-R744-Map4	Copia	ALCopia1.1	1	10632614	10632960	5UTR	0	0	NA	0	NA	0	0	NA	NA	0	0	0	NA	NA	NA	NA	NA	NA	0	0	0	0	NA	NA	0	0	NA	0	NA	0	NA	NA	0	NA	NA	NA	NA	NA	NA	NA	NA	NA	NA
RLX-incomp_Alyr-B-G1600-Map8	Copia	ALCopia43.5	1	10651372	10651378	exon	0	0	0	0	0	0	0	0	0	0	0	0	0	0	0	0	0	0	0	0	0	0	0	0	0	0	0	0	NA	NA	0	0	0	0	0	0	0	0	0	NA	0	0	NA
RLX-comp_Alyr-B-G1863-Map5	Copia	ALCopia45.2	1	10672022	10672305	exon	NA	NA	0	NA	NA	NA	0	0	NA	NA	NA	0	0	NA	NA	0	NA	NA	NA	NA	0	NA	NA	NA	NA	0	0	NA	0	NA	0	0	NA	NA	NA	NA	NA	NA	NA	NA	NA	NA	NA
RLX-incomp_Alyr-B-G1600-Map8	Copia	ALCopia43.5	1	10729230	10729238	exon	0	0	NA	0	0	0	0	0	0	0	0	0	NA	0	NA	0	0	0	0	0	0	0	0	0	0	0	0	0	0	0	0	0	0	NA	0	0	0	0	0	0	0	0	0
RLX-incomp_Alyr-B-R6585-Map5	Copia	ALCopia62.3	1	10741572	10742292	3UTR	0	0	0	0	0	0	0	0	NA	NA	0	0	NA	NA	NA	NA	NA	NA	0	0	0	0	0	NA	NA	NA	0	0	NA	NA	0	NA	NA	0	NA	NA	NA	NA	NA	NA	0	NA	NA
RLX-incomp_Alyr-B-R980-Map20	Copia	ALCopia43.7	1	10889611	10890322	3UTR	NA	NA	NA	0	NA	NA	0	NA	NA	NA	NA	NA	NA	NA	NA	NA	0	NA	0	0	0	NA	NA	NA	0	0	NA	NA	NA	NA	NA	0	NA	NA	NA	NA	NA	NA	NA	NA	NA	NA	NA
RLX-comp_Alyr-B-R2486-Map16	Copia	ALCopia35.2	1	10901931	10902508	exon	NA	NA	NA	NA	NA	0	NA	NA	NA	NA	NA	NA	NA	0	NA	NA	0	0	0	NA	NA	NA	0	0	NA	0	0	NA	NA	1	NA	NA	NA	NA	NA	NA	NA	NA	NA	NA	NA	NA	NA
RLX-incomp_Alyr-B-R4394-Map10_reversed	Copia	ALCopia20.3	1	10952478	10952786	exon	0	NA	NA	0	0	0	0	0	NA	NA	NA	0	0	0	NA	NA	0	0	0	0	0	0	0	NA	NA	0	NA	NA	NA	NA	NA	NA	NA	NA	0	0	NA	NA	NA	NA	NA	NA	NA
RLX-comp_AhalGem-B-R7379-Map5	Copia	ALCopia92.1	1	10974620	10975298	exon	0	0	NA	0	0	0	NA	0	0	NA	NA	NA	0	0	NA	NA	NA	NA	NA	NA	0	NA	0	NA	0	0	0	NA	NA	0	NA	NA	NA	0	NA	NA	NA	0	NA	NA	NA	NA	NA
RLX-incomp_Alyr-B-R6585-Map5	Copia	ALCopia62.3	1	11014651	11015462	3UTR	NA	NA	NA	NA	NA	0	NA	0	NA	NA	NA	NA	NA	NA	NA	NA	NA	NA	1	NA	NA	NA	NA	0	NA	NA	NA	0	NA	NA	NA	NA	NA	NA	NA	NA	NA	NA	NA	NA	NA	NA	NA
RLX-comp_Alyr-B-R305-Map11_reversed	Copia	ALCopia45.3	1	11022526	11022532	part2_down	0	0	0	0	0	0	0	0	0	0	0	0	0	0	0	0	0	0	0	0	0	0	0	0	0	0	0	0	0	0	0	0	NA	0	0	NA	NA	0	0	0	0	0	0
RLX-incomp_Alyr-B-R1737-Map5	Copia	ALCopia16.1	1	11025462	11025469	exon	0	0	0	0	0	0	0	0	0	0	0	0	0	0	0	0	0	0	0	0	0	0	0	0	0	0	0	0	0	0	0	0	0	0	0	0	0	0	0	NA	0	NA	0
RLX-incomp_Alyr-B-G57-Map20_reversed	Copia	ALCopia27.17	1	11029282	11029288	part1_up	NA	NA	0	NA	0	NA	0	0	NA	NA	NA	NA	NA	0	NA	NA	0	0	NA	0	0	0	NA	NA	0	0	0	0	0	0	NA	0	0	NA	NA	NA	NA	0	0	0	NA	NA	0
RLX-comp_AhalGem-B-R552-Map14_reversed	Copia	ALCopia75.1	1	11134318	11135118	5UTR	0	0	NA	NA	1	NA	NA	0	NA	NA	0	NA	NA	NA	NA	NA	NA	NA	NA	NA	NA	NA	NA	NA	NA	NA	0	NA	NA	NA	NA	NA	NA	NA	NA	NA	NA	0	NA	NA	NA	NA	NA
RLX-incomp_Alyr-B-R1060-Map7	Copia	ALCopia93.3	1	11159274	11159282	intergenic	NA	NA	NA	0	NA	NA	0	NA	NA	0	NA	NA	0	NA	0	NA	NA	NA	0	0	0	NA	NA	NA	NA	NA	0	NA	NA	NA	NA	NA	NA	NA	NA	0	0	NA	NA	NA	NA	0	NA
RLX-comp_Alyr-B-R2141-Map9_reversed	Copia	ALCopia49.1	1	11165962	11165967	part2_down	0	0	0	NA	NA	0	0	0	0	0	0	NA	0	0	0	0	0	0	0	0	0	0	0	0	0	NA	0	NA	0	1	0	NA	NA	0	NA	0	NA	NA	0	0	0	0	0
RLX-comp_Alyr-B-R3669-Map7_reversed	Copia	ALCopia90.1	1	11179864	11180286	exon	0	0	0	0	0	0	0	0	0	0	0	0	0	0	0	NA	0	0	0	0	0	0	0	0	0	0	0	0	0	0	0	0	0	0	0	0	NA	0	NA	0	0	NA	NA
RLX-comp_Alyr-B-P131.674-Map10	Copia	ALCopia75.2	1	11230565	11231313	part2_up	NA	0	NA	NA	0	0	0	NA	NA	0	NA	0	NA	NA	NA	NA	NA	NA	NA	NA	NA	NA	NA	NA	NA	NA	0	0	0	NA	0	NA	NA	NA	NA	NA	NA	NA	NA	NA	NA	0	0
RLX-comp_Alyr-B-G1919-Map5	Copia	ALCopia93.1	1	11278379	11279204	part1_up	NA	NA	0	NA	0	0	0	0	NA	0	0	NA	0	0	0	0	NA	0	0	NA	0	0	NA	NA	0	0	0	NA	0	NA	0	0	NA	NA	NA	NA	NA	0	NA	NA	NA	0	0
RIX-incomp-chim_Ah_Castric-B-R3861-Map8	Copia	ALCopia95.1	1	11279845	11279852	exon	0	0	0	0	0	0	0	0	0	0	0	0	0	0	0	0	0	0	0	0	0	0	0	0	0	0	0	0	0	0	0	0	0	0	0	0	NA	0	0	NA	NA	0	0
RLX-incomp_Alyr-B-R5333-Map5	Copia	Copia_new-2245.1	1	11327114	11327987	exon	NA	NA	NA	0	NA	NA	NA	0	NA	NA	NA	0	0	0	NA	NA	NA	NA	NA	NA	0	0	NA	0	NA	0	NA	NA	0	NA	NA	NA	NA	NA	0	NA	NA	NA	NA	NA	NA	NA	NA
RLX-incomp_Alyr-B-R6585-Map5	Copia	ALCopia62.3	1	11372571	11373222	exon	NA	0	NA	NA	NA	0	0	NA	0	NA	NA	NA	NA	0	0	NA	NA	NA	0	NA	0	1	NA	NA	NA	NA	NA	NA	0	NA	0	NA	NA	NA	NA	NA	NA	0	NA	NA	NA	NA	NA
RLX-comp_Alyr-B-P148.661-Map6	Copia	ALCopia65.1	1	11429536	11429541	part2_down	NA	NA	NA	NA	NA	NA	0	NA	NA	NA	NA	NA	NA	0	NA	NA	NA	NA	NA	NA	NA	NA	NA	NA	0	NA	0	0	NA	0	0	0	NA	NA	NA	NA	NA	0	NA	NA	NA	NA	NA
RLX-incomp_AhalGem-B-R449-Map9_reversed	Copia	ALCopia95.5	1	11432220	11432549	exon	NA	0	NA	0	0	NA	0	0	NA	NA	NA	NA	NA	NA	0	NA	NA	NA	NA	0	NA	NA	NA	NA	0	NA	NA	NA	NA	0	0	NA	0	NA	0	0	NA	NA	NA	NA	NA	NA	NA
RLX-comp_Alyr-B-R2568-Map7_reversed	Copia	ALCopia54.2	1	11456039	11456045	exon	0	0	0	0	0	0	0	0	0	0	0	0	0	0	0	0	NA	0	0	0	0	0	0	0	0	0	0	0	0	0	0	0	0	0	0	0	0	0	NA	0	0	0	0
RLX-incomp_Alyr-B-R9136-Map5_reversed	Copia	ALCopia24.2	1	11521620	11521626	intergenic	NA	NA	0	NA	NA	NA	0	0	0	NA	0	0	0	0	0	NA	0	0	0	NA	0	0	0	0	NA	NA	0	0	0	0	NA	0	NA	NA	0	0	0	0	NA	0	0	0	NA
RLX-comp_AhalGem-B-R202-Map5	Copia	ALCopia35.1	1	11522640	11522653	intergenic	0	NA	NA	0	NA	0	NA	NA	0	0	NA	0	NA	NA	NA	NA	0	0	0	0	0	0	0	0	NA	0	0	NA	NA	0	1	NA	NA	NA	0	NA	NA	0	NA	NA	0	NA	NA
RLX-comp_Alyr-B-R4690-Map9	Copia	ALCopia3.1	1	11525611	11525617	intergenic	0	0	0	0	0	0	NA	0	0	NA	0	0	0	NA	0	NA	0	0	0	0	0	0	0	0	0	0	0	NA	1	0	0	NA	NA	0	0	0	0	0	NA	0	0	0	0
RYX-incomp-chim_AhalGem-B-R6744-Map5	Copia	ALCopia6.2	1	11526971	11527629	part1_up	0	NA	NA	NA	0	NA	NA	NA	NA	0	NA	0	0	NA	0	NA	NA	NA	0	0	0	0	NA	0	NA	NA	0	0	0	0	NA	0	NA	NA	NA	NA	0	0	0	0	0	0	0
RLX-incomp_Alyr-B-R7210-Map5_reversed	Copia	ALCopia68.1	1	11531316	11531322	intergenic	0	0	0	0	0	0	0	0	NA	NA	0	NA	NA	0	0	0	0	0	0	0	0	0	0	0	0	NA	0	NA	NA	0	NA	0	NA	NA	0	0	0	NA	0	0	0	0	0
RLX-comp_Alyr-B-R1812-Map6_reversed	Copia	ALCopia95.2	1	11606989	11607933	part2_up	0	0	0	0	0	0	0	NA	0	NA	0	0	0	0	0	0	0	0	0	0	0	0	0	NA	0	NA	0	0	0	0	0	0	NA	NA	0	NA	NA	NA	NA	0	0	0	NA
RLX-incomp-chim_Alyr-B-R644-Map9_reversed	Copia	Copia_new-1818.1	1	11611131	11612149	exon	NA	NA	0	NA	NA	0	NA	0	NA	0	0	NA	NA	NA	NA	NA	NA	NA	0	NA	NA	NA	0	0	NA	0	NA	NA	0	0	0	NA	NA	NA	NA	NA	NA	0	NA	NA	NA	NA	NA
RLX-comp_Atha-B-R271-Map3	Copia	ALCopia31A.1	1	11644902	11645291	part2_up	NA	NA	NA	NA	NA	0	NA	0	NA	NA	NA	NA	NA	NA	NA	NA	NA	0	NA	0	0	0	0	NA	0	0	0	NA	0	NA	0	NA	NA	NA	NA	NA	NA	NA	NA	0	0	NA	NA
RLX-incomp_AhalGem-B-R7455-Map5_reversed	Copia	ALCopia63.2	1	11656178	11656184	intron	NA	NA	0	NA	NA	0	0	NA	NA	NA	NA	NA	NA	NA	0	NA	0	NA	NA	0	NA	NA	0	NA	NA	0	0	NA	0	0	NA	NA	0	0	0	0	NA	NA	NA	NA	NA	0	NA
RLX-incomp_Ah_Castric-B-R696-Map13	Copia	ALCopia95.4	1	11678959	11678966	exon	0	0	0	0	0	0	0	0	0	0	0	0	0	0	0	0	0	0	0	0	0	0	0	0	0	0	0	0	NA	0	0	0	NA	0	NA	NA	NA	NA	NA	0	NA	NA	0
RLX-incomp_Alyr-B-R969-Map20_reversed	Copia	ENDOVIR1.6	1	11679729	11679735	intron	0	0	0	0	NA	0	0	0	0	NA	0	0	0	NA	NA	0	NA	0	0	0	NA	0	0	NA	0	0	0	NA	NA	0	NA	0	0	NA	NA	0	0	0	0	0	0	NA	NA
RLX-incomp_Alyr-B-R1737-Map5	Copia	ALCopia16.1	1	11687557	11688242	part2_down	NA	0	0	NA	NA	0	NA	0	NA	NA	0	NA	0	NA	NA	0	0	0	0	0	0	1	1	NA	0	0	0	NA	0	NA	NA	NA	0	NA	0	NA	NA	NA	NA	NA	0	0	NA
RLX-incomp_AhalGem-B-R5508-Map7	Copia	ALCopia54.3	1	11692550	11693018	part2_up	0	NA	0	0	0	0	0	0	0	NA	0	0	0	0	0	0	0	0	0	0	0	0	0	0	0	0	0	0	0	0	0	0	0	0	0	NA	0	0	NA	0	0	0	0
RLX-comp_Alyr-B-R2141-Map9_reversed	Copia	ALCopia49.1	1	11693311	11693317	part2_down	0	0	0	0	0	0	0	0	0	0	0	0	0	0	0	0	0	0	0	0	0	0	0	0	0	0	0	0	0	0	0	0	NA	0	0	0	0	0	NA	0	0	0	NA
RLX-incomp-chim_Alyr-B-R644-Map9_reversed	Copia	Copia_new-1818.1	1	11774678	11774682	part2_up	0	0	0	0	0	0	0	0	1	0	0	0	0	0	1	0	0	0	0	0	1	0	0	1	1	0	0	0	0	0	0	0	NA	0	0	0	0	0	0	NA	NA	NA	NA
RLX-comp_Alyr-B-G1863-Map5	Copia	ALCopia45.2	1	11779992	11779998	3UTR	0	0	0	0	0	0	0	0	0	0	0	0	0	0	0	0	0	0	0	0	0	0	0	0	0	0	0	0	0	0	0	0	NA	NA	0	0	0	NA	0	NA	0	0	NA
RLX-comp_Atha-B-R744-Map4	Copia	ALCopia1.1	1	11820302	11820313	exon	0	0	0	0	0	0	0	0	0	NA	0	0	0	0	0	0	0	0	0	0	0	0	0	0	0	0	0	0	0	0	0	0	0	0	0	0	NA	0	NA	NA	0	NA	0
RLX-comp_AhalGem-B-R292-Map6	Copia	ALCopia45.1	1	11844412	11844417	part2_up	NA	0	0	0	0	0	0	0	0	NA	0	0	0	NA	0	0	0	0	0	0	0	0	0	NA	0	0	0	0	0	0	0	0	0	NA	0	0	NA	0	NA	NA	0	NA	NA
RLX-incomp_Ah_Castric-B-G534-Map7_reversed	Copia	ATCopia42.1	1	11850582	11851416	exon	NA	NA	NA	NA	NA	NA	0	0	NA	NA	NA	NA	NA	NA	NA	1	NA	0	NA	NA	NA	NA	0	NA	0	NA	0	NA	NA	NA	NA	NA	NA	NA	NA	NA	NA	NA	NA	NA	NA	NA	NA
RLX-comp_Alyr-B-R1849-Map6_reversed	Copia	ALCopia38B.2	1	11883208	11883785	3UTR	0	NA	NA	NA	0	NA	0	0	0	NA	NA	NA	0	NA	0	0	0	NA	NA	NA	NA	NA	NA	NA	NA	0	NA	0	0	NA	NA	0	NA	NA	NA	NA	NA	NA	NA	NA	NA	NA	NA
RIX-incomp-chim_Ah_Castric-B-R3861-Map8	Copia	ALCopia95.1	1	11904828	11904834	intron	0	0	0	0	0	0	0	0	0	NA	NA	NA	0	NA	NA	0	0	NA	0	0	0	0	0	0	NA	NA	NA	0	NA	NA	0	NA	0	0	0	0	NA	NA	0	0	NA	NA	NA
RLX-incomp_Alyr-B-G57-Map20_reversed	Copia	ALCopia27.17	1	11917414	11917420	part1_up	NA	NA	0	0	NA	0	0	0	0	0	0	0	0	0	0	0	0	0	0	0	0	0	0	NA	0	0	NA	0	0	NA	0	0	NA	NA	0	NA	NA	NA	NA	NA	0	0	0
RLX-incomp_Alyr-B-R6585-Map5	Copia	ALCopia62.3	1	12006923	12006929	intron	0	0	0	NA	NA	0	0	0	0	0	0	0	0	0	0	NA	0	0	0	NA	0	0	0	NA	0	0	0	NA	0	0	0	0	0	0	0	0	0	NA	0	0	0	0	0
RLX-incomp_Ah_Castric-B-R5607-Map4_reversed	Copia	Copia_new-1922.1	1	12027747	12027753	part1_down	0	0	0	0	0	0	0	0	0	0	NA	0	0	0	0	0	NA	0	NA	0	NA	1	0	NA	0	0	NA	0	NA	NA	NA	NA	0	0	0	0	0	0	NA	0	0	0	NA
RLX-incomp_Ah_Castric-B-R5607-Map4_reversed	Copia	Copia_new-1922.1	1	12027760	12028325	3UTR	NA	NA	NA	NA	NA	NA	NA	NA	NA	NA	NA	NA	NA	1	0	NA	NA	NA	NA	NA	NA	NA	NA	NA	0	NA	0	NA	0	0	0	NA	NA	NA	0	NA	0	NA	NA	0	NA	NA	NA
RLX-comp_Alyr-B-P148.661-Map6	Copia	ALCopia65.1	1	12044798	12044803	part2_up	0	0	NA	0	0	NA	NA	NA	NA	NA	NA	NA	NA	NA	NA	NA	NA	0	NA	NA	NA	NA	NA	NA	NA	NA	NA	NA	NA	NA	0	NA	NA	NA	NA	NA	NA	NA	NA	NA	NA	NA	NA
RLX-incomp_AhalGem-B-R2639-Map6_reversed	Copia	ENDOVIR1.3	1	12125823	12126206	exon	NA	0	0	0	0	0	0	0	0	0	0	0	0	NA	NA	0	0	0	NA	0	0	0	0	NA	0	0	0	0	0	0	0	0	NA	NA	0	NA	NA	NA	NA	NA	0	NA	NA
RLX-incomp_Alyr-B-R6153-Map10	Copia	ALCopia20.4	1	12178486	12179059	part1_up	NA	0	0	NA	NA	0	NA	0	0	NA	NA	NA	0	NA	NA	NA	NA	NA	0	NA	0	0	NA	NA	0	0	NA	NA	NA	NA	0	0	NA	0	NA	NA	NA	0	NA	0	0	0	NA
RIX-incomp-chim_Ah_Castric-B-R3861-Map8	Copia	ALCopia95.1	1	12183435	12183440	intergenic	0	NA	0	0	0	0	0	0	0	0	0	0	0	0	0	0	0	0	0	0	0	0	0	NA	NA	NA	0	0	0	0	0	0	NA	NA	0	NA	NA	NA	0	0	0	0	0
RLX-comp_AhalGem-B-R7379-Map5	Copia	ALCopia92.1	1	12183919	12184400	part2_up	NA	NA	NA	NA	0	0	NA	0	NA	NA	NA	NA	NA	NA	NA	NA	1	NA	1	NA	NA	1	0	NA	NA	NA	NA	NA	NA	NA	NA	NA	NA	NA	NA	NA	NA	NA	NA	NA	NA	NA	NA
RLX-incomp_Alyr-B-G1600-Map8	Copia	ALCopia43.5	1	12298545	12298552	part2_down	NA	0	NA	0	0	0	0	0	0	0	0	0	0	0	0	0	0	0	0	0	0	0	0	NA	0	0	0	0	0	0	0	0	0	0	0	0	0	0	0	0	0	0	0
RLX-comp_Alyr-B-G1863-Map5	Copia	ALCopia45.2	1	12314236	12314244	part2_up	0	NA	NA	0	0	0	NA	NA	0	0	0	NA	NA	0	0	0	NA	NA	NA	0	0	0	0	NA	NA	NA	NA	NA	NA	0	NA	NA	0	0	0	0	NA	NA	NA	0	0	NA	NA
RLX-comp_Alyr-B-G1863-Map5	Copia	ALCopia45.2	1	12314395	12314402	part2_up	0	NA	NA	0	0	0	NA	NA	0	0	0	0	0	0	0	0	NA	0	0	0	0	0	0	0	NA	NA	NA	NA	NA	0	NA	NA	0	0	0	0	0	0	0	NA	NA	NA	NA
RLX-comp_AhalGem-B-R1175-Map7_reversed	Copia	ALCopia11.1	1	12391467	12391474	exon	0	NA	0	0	NA	0	0	0	0	NA	0	0	0	0	NA	0	0	0	0	0	0	0	0	0	0	0	0	0	0	0	0	0	0	0	0	0	0	0	0	0	NA	NA	NA
RLX-incomp_Alyr-B-R2002-Map7_reversed	Copia	ALCopia57.1	1	12402285	12402712	5UTR	NA	NA	NA	NA	NA	0	0	0	NA	NA	0	NA	0	0	NA	0	0	NA	0	NA	0	0	0	NA	0	0	0	0	0	0	0	0	0	0	0	NA	NA	NA	NA	NA	NA	NA	NA
RLX-comp_Alyr-B-R2486-Map16	Copia	ALCopia35.2	1	12463754	12463760	part2_down	0	0	0	0	0	0	0	0	0	0	0	0	0	0	NA	0	0	0	0	0	0	0	0	0	0	0	0	0	0	0	0	0	NA	NA	0	0	0	NA	NA	0	0	0	0
RLX-comp_Alyr-B-R305-Map11_reversed	Copia	ALCopia45.3	1	12513054	12513554	exon	0	NA	NA	0	0	0	0	0	NA	NA	NA	0	NA	0	NA	0	NA	0	0	NA	0	1	0	NA	0	0	0	0	0	0	NA	NA	NA	NA	0	NA	NA	NA	NA	NA	0	NA	NA
RLX-incomp_Alyr-B-G147-Map8_reversed	Copia	ALCopia27.13	1	12549488	12549493	intergenic	0	0	0	0	0	0	0	0	NA	0	0	0	0	0	0	0	0	0	0	0	0	0	NA	0	0	0	0	0	0	0	0	0	NA	NA	0	NA	0	NA	NA	0	0	NA	NA
RLX-comp_Alyr-B-R305-Map11_reversed	Copia	ALCopia45.3	1	12558601	12558607	exon	0	NA	0	0	0	0	0	0	0	0	0	0	0	0	0	0	0	0	0	0	0	0	0	0	0	0	0	0	0	0	0	0	0	NA	0	0	NA	0	0	0	0	0	NA
RLX-comp_Alyr-B-R1849-Map6_reversed	Copia	ALCopia38B.2	1	12602525	12602531	5UTR	0	0	0	0	0	0	0	0	0	0	0	0	0	0	0	0	0	0	0	0	0	0	0	0	0	0	0	0	0	0	0	0	NA	0	0	0	0	0	0	0	0	0	0
RLX-comp_Alyr-B-R6144-Map5_reversed	Copia	ALCopia17.2	1	12615719	12615726	3UTR	0	0	0	0	0	0	0	0	0	0	0	0	0	0	0	0	NA	0	0	NA	0	0	NA	NA	0	0	0	0	0	0	0	0	NA	NA	NA	NA	NA	0	NA	0	0	NA	0
RLX-comp_AhalGem-B-R3376-Map4	Copia	ALCopia62.1	1	12617402	12617407	part2_up	0	0	0	0	0	0	0	0	0	0	0	0	0	0	0	0	0	0	0	0	0	0	0	0	0	0	0	0	0	0	0	0	0	NA	0	0	NA	NA	NA	0	0	0	0
RLX-incomp_Alyr-B-R2005-Map13_reversed	Copia	ALCopia27.21	1	12651326	12651332	intron	0	0	NA	0	0	NA	0	NA	NA	NA	1	1	1	1	0	NA	0	NA	NA	0	NA	NA	0	0	0	0	0	0	0	0	0	0	0	NA	0	0	NA	NA	NA	0	0	0	0
RLX-incomp_Alyr-B-R3244-Map8	Copia	ALCopia27.22	1	12658739	12659173	5UTR	NA	NA	0	0	NA	0	NA	0	NA	0	NA	0	0	NA	NA	NA	0	0	1	0	1	1	0	NA	NA	NA	0	NA	0	NA	NA	NA	NA	NA	NA	NA	NA	NA	NA	NA	0	NA	NA
RLX-incomp_Alyr-B-R3870-Map6_reversed	Copia	ALCopia62.2	1	12659600	12660307	3UTR	0	0	0	NA	NA	0	0	0	NA	NA	0	NA	NA	NA	0	0	NA	NA	0	0	0	0	0	0	NA	0	0	0	0	0	NA	NA	0	0	0	NA	0	NA	NA	NA	0	NA	NA
RLX-comp_AhalGem-B-R7379-Map5	Copia	ALCopia92.1	1	12660413	12660421	exon	0	0	0	0	0	0	0	0	0	0	0	0	0	0	0	0	0	0	0	0	0	0	0	0	0	0	0	0	0	0	0	0	0	0	0	0	0	0	0	0	0	0	0
RLX-incomp_Ah_Castric-B-R696-Map13	Copia	ALCopia95.4	1	12667852	12667859	part2_down	0	0	0	0	0	0	0	0	NA	0	0	0	0	0	NA	NA	0	0	NA	0	1	0	0	1	0	0	0	0	0	NA	0	NA	0	NA	0	NA	0	0	NA	0	0	0	0
RLX-incomp_Alyr-B-R2002-Map7_reversed	Copia	ALCopia57.1	1	12683149	12683156	intron	NA	NA	0	0	NA	NA	0	NA	NA	NA	0	0	NA	NA	0	NA	0	0	NA	NA	0	NA	0	NA	0	NA	0	0	0	0	0	0	0	0	NA	NA	NA	NA	0	NA	NA	NA	NA
RLX-comp_Alyr-B-R1849-Map6_reversed	Copia	ALCopia38B.2	1	12709070	12709462	5UTR	NA	NA	NA	0	0	NA	NA	NA	NA	NA	NA	0	0	NA	0	0	0	NA	NA	0	0	NA	0	NA	0	NA	NA	0	NA	NA	NA	NA	0	0	NA	0	NA	NA	NA	NA	NA	NA	NA
RLX-incomp_Alyr-B-R8353-Map8_reversed	Copia	ALCopia50.1	1	12718085	12718091	3UTR	0	0	0	0	0	0	0	0	0	0	0	0	0	0	0	0	0	0	0	0	0	0	0	NA	0	0	0	0	0	0	0	NA	0	0	0	0	NA	0	0	0	0	0	0
RLX-incomp-chim_Alyr-B-R644-Map9_reversed	Copia	Copia_new-1818.1	1	12747849	12748426	3UTR	NA	NA	0	NA	0	0	0	0	NA	NA	NA	NA	NA	NA	NA	NA	NA	0	NA	NA	0	0	NA	NA	NA	0	NA	NA	0	NA	0	NA	0	NA	0	NA	NA	NA	NA	NA	0	NA	NA
RLX-comp_Alyr-B-R3838-Map5_reversed	Copia	ALCopia35.3	1	12774367	12774373	part2_up	0	0	0	0	0	0	0	0	0	0	0	0	0	0	NA	0	0	0	0	0	0	0	0	0	0	0	0	0	0	0	0	0	NA	0	NA	0	0	NA	NA	0	0	0	0
RLX-incomp_Alyr-B-R9136-Map5_reversed	Copia	ALCopia24.2	1	12815320	12815961	part2_up	0	0	0	0	0	0	0	0	NA	NA	0	0	0	NA	NA	NA	0	NA	0	NA	0	0	NA	NA	0	NA	0	0	0	0	0	0	NA	0	0	0	0	NA	0	0	0	0	0
RLX-incomp_Ah_Castric-B-R709-Map4	Copia	ALCopia75.3	1	12818355	12818889	part2_down	NA	NA	0	NA	0	0	0	0	NA	NA	1	NA	1	NA	0	NA	0	NA	0	NA	0	0	0	0	0	NA	NA	NA	NA	0	0	NA	NA	NA	NA	0	0	NA	NA	NA	0	NA	NA
RLX-comp_Alyr-B-G1897-Map5	Copia	ALCopia11.2	1	12823379	12824185	exon	NA	NA	NA	NA	NA	NA	0	0	NA	NA	0	NA	NA	NA	NA	NA	NA	0	NA	0	NA	0	NA	NA	0	0	0	NA	0	NA	0	0	NA	NA	NA	NA	NA	NA	NA	NA	NA	NA	NA
RLX-incomp_Alyr-B-R3274-Map16_reversed	Copia	ALCopia27.23	1	12848137	12848894	part1_up	0	0	0	0	0	0	0	0	0	0	0	0	0	0	0	0	0	0	0	0	0	0	0	0	1	0	0	0	0	0	0	0	0	0	0	NA	NA	NA	NA	0	0	0	0
RLX-incomp_Alyr-B-R180-Map20_reversed	Copia	ALCopia42.1	1	12873053	12873060	part2_up	0	0	0	0	0	0	0	NA	NA	NA	0	0	0	NA	0	0	0	0	0	0	0	0	0	NA	0	0	0	0	0	0	0	0	NA	NA	NA	NA	0	0	0	0	0	0	NA
RLX-incomp_Alyr-B-R3870-Map6_reversed	Copia	ALCopia62.2	1	12873122	12873652	part2_up	NA	0	NA	NA	NA	NA	NA	NA	NA	NA	NA	NA	NA	NA	NA	NA	NA	NA	NA	NA	0	NA	0	NA	NA	NA	0	NA	0	NA	NA	NA	NA	NA	0	NA	NA	NA	NA	NA	NA	NA	0
RLX-comp_Alyr-B-G1863-Map5	Copia	ALCopia45.2	1	12886517	12887078	intergenic	0	NA	NA	0	NA	0	NA	NA	0	NA	NA	NA	0	0	0	NA	0	NA	0	0	0	0	0	0	NA	NA	NA	NA	0	0	NA	0	NA	NA	NA	NA	NA	NA	NA	NA	0	NA	NA
RLX-incomp_AhalGem-B-R382-Map4_reversed	Copia	ALCopia83.1	1	12894019	12894689	part2_up	NA	0	NA	0	0	0	0	0	0	0	0	NA	NA	0	0	NA	0	NA	NA	0	0	0	0	NA	0	0	0	0	NA	0	0	0	NA	NA	0	0	NA	0	NA	0	0	0	0
RLX-comp_Alyr-B-R305-Map11_reversed	Copia	ALCopia45.3	1	12969147	12969724	3UTR	NA	0	NA	0	0	NA	NA	0	NA	NA	NA	NA	NA	0	0	0	NA	0	0	0	NA	0	0	NA	0	NA	0	NA	NA	0	0	0	NA	NA	NA	NA	NA	NA	NA	NA	NA	NA	NA
RLX-incomp_AhalGem-B-R382-Map4_reversed	Copia	ALCopia83.1	1	12991932	12992568	5UTR	0	NA	NA	NA	NA	NA	NA	0	NA	1	NA	NA	NA	NA	NA	NA	NA	NA	0	NA	NA	NA	0	NA	NA	NA	NA	0	NA	NA	NA	NA	NA	NA	NA	NA	0	NA	0	0	0	0	NA
RLX-comp_Alyr-B-R3669-Map7_reversed	Copia	ALCopia90.1	1	13083962	13084566	part1_up	NA	NA	NA	NA	0	0	NA	0	NA	NA	NA	0	0	NA	0	NA	NA	0	0	NA	0	NA	NA	NA	0	NA	NA	NA	NA	0	0	NA	NA	NA	NA	NA	NA	NA	NA	NA	0	NA	NA
RLX-comp_Alyr-B-P308.538-Map6	Copia	ALCopia78.2	1	13086611	13087500	3UTR	NA	0	0	0	0	0	0	0	0	0	0	0	0	0	0	0	0	0	0	0	0	0	0	0	0	0	0	NA	0	0	0	NA	0	0	0	0	NA	0	0	NA	0	NA	NA
RLX-incomp_Alyr-B-R1709-Map6_reversed	Copia	ALCopia90.3	1	13148460	13148610	part2_down	NA	0	0	NA	0	0	0	NA	0	0	NA	0	NA	0	0	0	0	NA	0	1	0	NA	0	NA	NA	NA	NA	NA	NA	NA	NA	NA	NA	NA	NA	NA	NA	NA	NA	NA	0	0	NA
RIX-incomp-chim_Ah_Castric-B-R3861-Map8	Copia	ALCopia95.1	1	13149974	13149980	part2_down	NA	0	0	0	0	0	0	0	NA	0	0	0	0	0	0	0	0	0	0	0	0	0	0	NA	0	0	0	0	0	0	0	0	NA	0	NA	NA	NA	NA	NA	0	0	0	0
RLX-comp_Alyr-B-G1887-Map12	Copia	ALCopia78.1	1	13156312	13156318	exon	0	NA	0	0	0	NA	0	0	0	NA	0	0	0	0	0	0	0	0	0	0	0	0	0	0	0	0	0	0	0	0	0	0	0	0	0	0	0	0	0	0	0	NA	NA
RLX-comp_Atha-B-R744-Map4	Copia	ALCopia1.1	1	13166386	13167236	5UTR	NA	NA	NA	NA	NA	NA	NA	NA	NA	NA	0	NA	NA	NA	NA	NA	0	0	NA	0	NA	NA	0	NA	NA	NA	0	NA	NA	NA	0	NA	NA	NA	NA	NA	NA	NA	NA	NA	NA	NA	NA
RLX-comp_Alyr-B-G1863-Map5	Copia	ALCopia45.2	1	13257231	13257237	3UTR	0	0	0	0	0	0	0	0	0	0	0	0	0	0	0	0	0	0	0	0	0	0	0	0	0	0	0	0	0	0	0	0	NA	NA	NA	NA	NA	NA	NA	0	0	0	NA
RLX-comp_Alyr-B-R3669-Map7_reversed	Copia	ALCopia90.1	1	13286723	13286733	part1_down	0	0	NA	0	0	0	0	0	NA	0	0	NA	0	NA	0	0	0	NA	0	0	0	0	NA	NA	NA	0	0	NA	0	NA	NA	NA	NA	NA	NA	NA	0	NA	NA	NA	NA	NA	NA
RLX-incomp_Alyr-B-R7427-Map6	Copia	ALCopia90.4	1	13306075	13306614	part2_up	0	NA	NA	NA	NA	0	NA	NA	NA	NA	NA	0	0	NA	NA	NA	NA	NA	0	NA	0	NA	0	NA	NA	0	NA	0	0	NA	NA	0	NA	NA	NA	NA	NA	NA	NA	0	0	NA	NA
RLX-incomp_Atha-B-R1105-Map4_reversed	Copia	ALCopia66.2	1	13325192	13325205	part2_up	0	0	0	NA	0	0	0	NA	0	0	NA	NA	0	NA	NA	NA	0	NA	0	0	0	0	0	NA	0	0	0	0	0	0	0	0	0	0	0	NA	NA	0	NA	0	0	NA	0
RLX-incomp_AhalGem-B-R382-Map4_reversed	Copia	ALCopia83.1	1	13387241	13387249	part2_up	NA	0	NA	0	0	0	0	0	0	0	0	0	0	0	0	0	0	0	0	0	0	0	0	0	0	0	0	0	0	0	0	0	NA	NA	0	NA	0	0	0	0	0	0	0
RLX-comp_Alyr-B-G1881-Map5	Copia	ALCopia54.1	1	13391660	13391667	part2_down	0	0	0	0	0	NA	0	0	0	0	0	NA	0	0	0	0	0	0	0	NA	1	0	0	0	0	0	0	0	0	0	0	0	NA	0	0	NA	NA	NA	NA	0	0	0	0
RLX-incomp-chim_Alyr-B-R2649-Map5_reversed	Copia	ALCopia65.3	1	13397797	13398779	5UTR	NA	NA	NA	NA	0	NA	NA	NA	NA	NA	NA	NA	NA	NA	NA	NA	0	NA	NA	0	NA	NA	1	NA	NA	NA	NA	NA	0	0	NA	NA	NA	NA	NA	NA	NA	NA	NA	0	0	NA	NA
RLX-comp_Atha-B-R744-Map4	Copia	ALCopia1.1	1	13432236	13432243	part2_up	0	0	0	0	0	0	0	0	0	0	0	0	0	0	0	0	0	0	0	0	NA	0	0	0	0	NA	0	0	0	0	0	0	NA	NA	0	NA	0	NA	NA	0	0	0	0
RLX-comp_Alyr-B-R1849-Map6_reversed	Copia	ALCopia38B.2	1	13505266	13505766	intergenic	NA	0	0	0	0	0	0	0	0	0	0	0	0	0	0	0	0	0	0	0	0	0	0	0	0	NA	0	0	NA	0	0	0	NA	NA	0	NA	NA	0	NA	0	0	0	0
RLX-incomp_Alyr-B-G1600-Map8	Copia	ALCopia43.5	1	13685684	13686314	part2_down	NA	NA	0	0	NA	0	NA	NA	NA	NA	NA	NA	NA	NA	NA	NA	NA	NA	NA	NA	NA	NA	NA	NA	NA	0	NA	0	0	0	0	NA	NA	NA	NA	NA	NA	NA	NA	NA	NA	NA	NA
RLX-comp_Alyr-B-G1897-Map5	Copia	ALCopia11.2	1	13730551	13731057	3UTR	NA	NA	NA	NA	NA	NA	NA	NA	NA	NA	0	NA	0	NA	NA	NA	NA	NA	0	NA	NA	NA	NA	NA	0	NA	1	NA	NA	NA	NA	NA	NA	NA	NA	NA	NA	NA	NA	NA	NA	NA	NA
RLX-comp_Alyr-B-R2568-Map7_reversed	Copia	ALCopia54.2	1	13789429	13790384	exon	NA	NA	NA	NA	NA	NA	NA	NA	NA	NA	NA	NA	NA	NA	NA	0	NA	1	NA	NA	NA	NA	NA	NA	0	0	0	NA	0	0	NA	NA	NA	NA	0	NA	NA	0	NA	NA	NA	NA	NA
RLX-comp_Alyr-B-R6144-Map5_reversed	Copia	ALCopia17.2	1	13831398	13832232	5UTR	NA	NA	NA	NA	0	0	0	0	NA	NA	0	0	0	NA	NA	0	0	0	0	0	0	NA	0	0	0	0	0	0	0	0	0	NA	NA	NA	NA	NA	0	NA	NA	0	NA	0	NA
RLX-comp_Alyr-B-R305-Map11_reversed	Copia	ALCopia45.3	1	13865625	13865631	exon	NA	NA	0	0	0	0	0	0	0	0	0	0	0	0	NA	NA	0	0	0	NA	0	0	0	NA	0	NA	0	0	0	0	0	0	0	NA	0	0	NA	0	NA	NA	NA	NA	NA
RLX-comp_AhalGem-B-R7379-Map5	Copia	ALCopia92.1	1	13867991	13868585	intergenic	0	0	0	0	0	0	0	0	NA	NA	NA	0	0	NA	NA	NA	0	0	0	0	0	0	0	NA	0	0	0	0	0	0	0	0	NA	0	NA	0	NA	NA	NA	NA	0	NA	0
RLX-incomp_Alyr-B-R4031-Map17	Copia	ALCopia95.9	1	13877205	13877821	5UTR	NA	NA	0	0	0	0	NA	NA	NA	0	NA	NA	NA	NA	NA	NA	NA	NA	0	NA	0	0	0	0	NA	NA	0	NA	0	NA	NA	NA	NA	NA	NA	NA	NA	NA	NA	NA	NA	NA	NA
RLX-comp_Alyr-B-P148.661-Map6	Copia	ALCopia65.1	1	13894413	13894420	exon	0	0	0	0	0	0	0	0	NA	0	0	0	0	0	0	0	0	0	0	0	0	0	0	0	0	0	0	0	0	0	0	NA	0	0	0	NA	0	NA	NA	NA	0	NA	NA
RLX-comp_Alyr-B-R3669-Map7_reversed	Copia	ALCopia90.1	1	13924260	13924276	intergenic	0	0	0	NA	NA	NA	NA	0	NA	0	0	NA	NA	NA	NA	0	0	0	0	0	0	NA	0	0	NA	NA	NA	NA	0	0	0	0	NA	NA	NA	0	NA	0	NA	0	NA	0	NA
RLX-comp_Alyr-B-R3669-Map7_reversed	Copia	ALCopia90.1	1	13924670	13925501	intergenic	0	NA	NA	NA	NA	NA	NA	NA	NA	NA	NA	NA	NA	NA	NA	NA	NA	NA	NA	NA	0	NA	0	NA	0	NA	NA	NA	0	NA	0	0	NA	NA	NA	NA	NA	NA	NA	0	NA	NA	NA
RLX-incomp_Alyr-B-R3870-Map6_reversed	Copia	ALCopia62.2	1	13984838	13985218	intergenic	NA	NA	0	NA	0	0	0	NA	NA	NA	0	NA	NA	NA	NA	NA	NA	NA	0	NA	0	NA	NA	NA	NA	NA	0	NA	NA	0	NA	NA	NA	NA	NA	NA	NA	NA	NA	NA	NA	NA	NA
RLX-incomp_Alyr-B-R4729-Map5	Copia	ROMANIAT5.6	1	13987921	13988186	part2_up	NA	NA	NA	NA	NA	NA	NA	NA	NA	NA	NA	NA	NA	0	NA	0	0	NA	0	0	0	NA	0	NA	NA	NA	0	NA	NA	NA	NA	NA	NA	NA	NA	NA	NA	NA	NA	0	0	NA	NA
RLX-incomp_Alyr-B-R6470-Map6	Copia	ALCopia53.1	1	14010211	14010470	3UTR	NA	0	1	NA	NA	0	NA	0	NA	NA	NA	NA	NA	NA	NA	1	NA	1	NA	0	NA	1	NA	0	NA	1	1	NA	1	NA	1	NA	NA	NA	0	NA	NA	NA	NA	NA	NA	NA	NA
RLX-incomp_AhalGem-B-R7455-Map5_reversed	Copia	ALCopia63.2	1	14018478	14018485	part2_up	0	0	0	0	0	0	0	0	0	NA	0	1	0	0	0	0	0	0	0	0	0	0	0	0	0	0	0	0	0	NA	0	0	0	NA	NA	NA	0	NA	NA	0	0	NA	NA
RIX-incomp-chim_Ah_Castric-B-R3861-Map8	Copia	ALCopia95.1	1	14046428	14046434	part2_up	0	NA	0	0	NA	0	0	0	0	NA	NA	0	NA	0	0	NA	1	NA	NA	NA	NA	NA	1	NA	0	0	0	0	0	0	0	0	0	NA	0	NA	NA	0	NA	0	0	0	0
RLX-comp_Alyr-B-R5166-Map5	Copia	ALCopia45.4	1	14113829	14113835	exon	0	0	0	0	0	0	0	0	0	0	0	0	0	0	0	0	0	0	0	0	0	0	0	0	0	0	0	0	0	0	0	0	0	0	0	0	0	0	0	0	0	0	0
RLX-comp_Alyr-B-R6144-Map5_reversed	Copia	ALCopia17.2	1	14132514	14132520	3UTR	1	NA	0	0	1	1	0	0	0	0	0	0	0	0	0	0	0	0	0	0	0	0	0	0	0	0	0	0	0	0	0	0	NA	0	0	0	0	NA	NA	0	0	0	0
RLX-comp_Alyr-B-R4690-Map9	Copia	ALCopia3.1	1	14180084	14180092	part1_up	NA	0	0	0	NA	0	0	0	0	0	0	0	NA	0	NA	0	0	0	0	0	0	0	0	0	NA	NA	NA	NA	NA	NA	NA	NA	0	NA	0	0	0	NA	NA	NA	NA	NA	NA
RLX-comp_Alyr-B-G1887-Map12	Copia	ALCopia78.1	1	14191891	14191897	exon	0	0	0	0	0	0	NA	NA	NA	0	0	0	0	NA	NA	NA	0	0	0	0	0	0	0	0	0	0	0	0	0	0	0	NA	0	0	0	0	0	0	0	NA	0	NA	0
RLX-comp_Alyr-B-R6144-Map5_reversed	Copia	ALCopia17.2	1	14196571	14197320	part1_up	NA	NA	NA	NA	0	NA	NA	NA	NA	NA	NA	NA	NA	NA	NA	NA	NA	NA	NA	NA	NA	NA	NA	NA	NA	NA	0	0	NA	0	NA	0	NA	NA	NA	NA	NA	NA	NA	NA	NA	NA	NA
RLX-incomp_Alyr-B-G436-Map7	Copia	ALCopia78.3	1	14238222	14238228	intron	0	NA	NA	0	NA	0	NA	NA	NA	0	0	NA	NA	0	0	NA	NA	0	0	0	0	NA	NA	0	NA	NA	NA	NA	NA	NA	NA	NA	NA	NA	NA	NA	NA	NA	NA	0	0	0	NA
RLX-incomp_AhalGem-B-R449-Map9_reversed	Copia	ALCopia95.5	1	14297029	14297036	intron	0	0	NA	0	0	0	0	0	0	0	0	0	0	0	0	0	0	0	0	0	0	0	0	NA	NA	NA	0	0	0	NA	0	0	0	0	0	0	0	0	0	NA	NA	NA	NA
RLX-comp_Alyr-B-G1887-Map12	Copia	ALCopia78.1	1	14352173	14352179	exon	NA	0	0	0	0	0	0	0	0	0	0	0	NA	0	NA	0	0	0	0	0	0	0	0	NA	NA	0	0	0	0	NA	0	NA	0	0	0	0	0	0	NA	NA	NA	NA	NA
RLX-incomp_AhalGem-B-R2639-Map6_reversed	Copia	ENDOVIR1.3	1	14361115	14361122	part2_up	NA	NA	0	0	NA	NA	NA	0	NA	NA	NA	0	NA	0	0	NA	0	NA	0	0	0	NA	0	NA	NA	0	0	0	0	NA	NA	NA	NA	NA	NA	NA	NA	NA	NA	0	0	0	0
RLX-incomp_Alyr-B-R4729-Map5	Copia	ROMANIAT5.6	1	14397089	14397548	intergenic	NA	0	NA	0	0	NA	NA	0	NA	0	NA	0	0	0	NA	1	0	NA	NA	NA	0	NA	0	NA	0	NA	0	0	NA	NA	NA	NA	NA	0	0	NA	NA	NA	NA	0	NA	NA	0
RLX-incomp_Atha-B-R80-Map20_reversed	Copia	ALCopia28.3	1	14401373	14401438	intergenic	0	NA	0	0	0	0	0	NA	0	0	0	0	0	0	0	0	0	0	0	0	0	0	0	0	0	0	0	0	NA	0	0	0	NA	NA	0	NA	NA	NA	NA	0	0	NA	0
RLX-comp_AhalGem-B-R1175-Map7_reversed	Copia	ALCopia11.1	1	14460180	14460516	part2_up	NA	NA	NA	NA	NA	NA	NA	NA	0	NA	NA	NA	NA	NA	NA	NA	NA	NA	NA	NA	0	0	0	NA	NA	NA	NA	NA	NA	0	NA	NA	NA	NA	NA	NA	NA	NA	NA	0	0	NA	NA
RLX-incomp_AhalGem-B-R382-Map4_reversed	Copia	ALCopia83.1	1	14472567	14473122	part2_down	NA	NA	NA	0	0	0	0	0	NA	NA	NA	NA	0	NA	NA	NA	NA	0	0	NA	NA	NA	0	NA	NA	NA	NA	NA	0	NA	0	NA	NA	NA	NA	NA	NA	NA	NA	NA	NA	NA	NA
RLX-comp_Alyr-B-R3838-Map5_reversed	Copia	ALCopia35.3	1	14473933	14473941	intergenic	0	0	0	0	NA	0	0	0	0	0	0	0	0	0	0	NA	0	0	0	0	0	0	0	NA	NA	0	0	NA	0	0	0	NA	0	0	NA	NA	0	NA	NA	NA	0	0	0
RLX-comp_Alyr-B-R2732-Map9_reversed	Copia	ALCopia17.1	1	14474190	14474198	intergenic	0	0	NA	0	0	0	0	0	0	NA	0	0	0	0	0	0	0	0	NA	NA	0	0	0	0	0	0	0	0	0	0	0	0	NA	NA	0	NA	NA	0	NA	0	0	0	0
RLX-incomp_Alyr-B-R969-Map20_reversed	Copia	ENDOVIR1.6	1	14486336	14486484	part1_down	NA	NA	0	NA	NA	NA	NA	0	0	0	0	0	0	0	NA	0	NA	0	0	0	0	NA	0	NA	NA	0	NA	NA	NA	NA	NA	0	NA	0	NA	NA	NA	NA	NA	NA	0	NA	NA
RLX-incomp_Alyr-B-R7427-Map6	Copia	ALCopia90.4	1	14505648	14505654	exon	NA	0	0	0	0	0	0	0	NA	NA	0	0	0	0	NA	0	0	0	0	0	0	0	0	0	0	0	0	0	0	0	0	0	0	NA	0	0	0	0	0	NA	0	NA	NA
RLX-incomp_AhalGem-B-R382-Map4_reversed	Copia	ALCopia83.1	1	14525183	14525189	exon	0	0	0	0	0	0	0	0	0	0	0	NA	0	0	NA	NA	0	0	0	0	0	0	0	0	0	0	0	0	0	0	0	0	0	0	0	0	NA	0	0	0	0	0	0
RLX-comp_Alyr-B-P472.410-Map5	Copia	ALCopia65.2	1	14525319	14525325	exon	0	0	0	0	0	0	0	0	0	NA	0	0	0	0	0	0	0	0	0	0	0	0	0	0	0	0	0	0	0	0	NA	0	0	0	0	NA	0	0	0	NA	NA	NA	NA
RLX-incomp_Alyr-B-R716-Map8_reversed	Copia	ALCopia20.5	1	14539967	14539972	part2_up	0	0	0	0	0	0	0	0	NA	NA	NA	0	NA	NA	0	0	NA	0	0	0	0	0	0	0	0	0	NA	0	NA	0	0	NA	NA	NA	NA	NA	0	0	NA	NA	0	NA	NA
RLX-comp_Alyr-B-R2141-Map9_reversed	Copia	ALCopia49.1	1	14542760	14542766	exon	0	0	0	0	0	0	0	0	0	0	0	0	0	0	0	0	NA	0	0	0	0	0	0	NA	0	0	NA	0	NA	0	0	0	NA	NA	NA	NA	0	0	0	NA	NA	NA	NA
RLX-incomp_Ah_Castric-B-G745-Map6	Copia	ALCopia27.8	1	14614075	14614077	part2_up	0	NA	NA	0	0	0	0	0	0	0	1	0	0	NA	NA	0	1	0	NA	NA	0	0	0	0	NA	NA	0	NA	0	0	0	NA	NA	0	NA	NA	NA	NA	NA	NA	NA	NA	0
RLX-comp_Alyr-B-R305-Map11_reversed	Copia	ALCopia45.3	1	14628811	14628818	exon	NA	0	0	0	0	0	NA	0	0	0	0	0	0	0	NA	0	0	0	0	0	0	0	0	NA	NA	0	NA	NA	NA	0	0	NA	NA	0	NA	NA	NA	NA	NA	0	NA	0	NA
RLX-incomp_Alyr-B-R326-Map11_reversed	Copia	ALCopia95.7	1	14718127	14718135	intergenic	0	0	0	0	0	0	0	0	0	0	0	1	1	0	0	NA	0	0	0	0	0	0	0	NA	0	NA	0	0	NA	0	NA	0	NA	NA	NA	NA	NA	NA	NA	0	0	NA	NA
RLX-incomp_AhalGem-B-R3299-Map4_reversed	Copia	ALCopia2.1	1	14719459	14720455	intergenic	NA	NA	NA	NA	NA	NA	NA	NA	NA	0	NA	NA	NA	NA	NA	NA	NA	NA	NA	NA	NA	NA	NA	NA	NA	NA	0	0	NA	NA	0	NA	NA	NA	NA	NA	NA	NA	NA	NA	NA	NA	NA
RYX-incomp-chim_Alyr-B-R1182-Map20_reversed	Copia	ALCopia93.7	1	14736947	14736955	exon	NA	NA	0	NA	NA	NA	NA	NA	0	NA	0	NA	NA	0	0	0	NA	NA	0	NA	0	NA	0	NA	NA	NA	NA	0	NA	NA	NA	NA	NA	NA	0	0	0	0	0	NA	0	NA	NA
RLX-incomp_AhalGem-B-R449-Map9_reversed	Copia	ALCopia95.5	1	14737072	14737492	exon	NA	NA	NA	NA	NA	NA	NA	NA	NA	NA	0	NA	NA	0	NA	NA	NA	NA	NA	NA	0	NA	0	NA	0	NA	NA	0	NA	NA	NA	0	NA	NA	NA	0	0	0	NA	NA	NA	NA	NA
RLX-incomp_Alyr-B-R6153-Map10	Copia	ALCopia20.4	1	14801133	14801797	part2_up	0	NA	NA	NA	NA	NA	NA	0	NA	0	NA	NA	NA	NA	NA	NA	NA	NA	NA	NA	NA	0	NA	NA	NA	NA	NA	NA	NA	NA	NA	NA	NA	NA	NA	NA	NA	NA	NA	NA	0	NA	NA
RLX-comp_Alyr-B-R6144-Map5_reversed	Copia	ALCopia17.2	1	14813353	14814032	3UTR	NA	NA	0	1	NA	NA	NA	NA	NA	0	NA	NA	NA	NA	NA	NA	NA	NA	NA	NA	NA	NA	0	NA	NA	NA	NA	NA	NA	NA	NA	NA	NA	NA	0	NA	NA	0	NA	NA	0	NA	NA
RLX-incomp_Alyr-B-R8353-Map8_reversed	Copia	ALCopia50.1	1	14816308	14816816	part1_up	0	0	0	NA	0	0	0	0	0	0	0	NA	0	0	NA	0	NA	0	0	0	0	0	0	0	NA	NA	0	0	NA	NA	NA	0	NA	NA	NA	NA	NA	NA	NA	NA	0	0	0
RLX-incomp_Ah_Castric-B-G534-Map7_reversed	Copia	ATCopia42.1	1	14836884	14837612	3UTR	NA	NA	NA	NA	NA	NA	0	0	NA	0	0	NA	0	NA	0	0	0	NA	0	0	NA	0	NA	NA	0	0	0	0	0	0	0	0	0	0	0	0	NA	0	0	0	0	0	0
RLX-incomp_Alyr-B-R2002-Map7_reversed	Copia	ALCopia57.1	1	14841034	14841041	3UTR	0	0	0	NA	0	0	NA	0	0	0	0	0	0	0	NA	NA	0	0	0	NA	0	0	0	NA	NA	NA	NA	NA	0	NA	NA	NA	NA	NA	NA	NA	NA	NA	NA	NA	NA	NA	NA
RLX-incomp_Alyr-B-G1600-Map8	Copia	ALCopia43.5	1	14842696	14842704	part1_up	0	0	0	0	0	0	0	0	0	0	0	0	0	0	0	0	0	0	0	0	0	0	0	0	0	0	0	0	0	0	0	0	0	0	0	0	NA	0	0	NA	0	NA	0
RLX-comp_Alyr-B-G1881-Map5	Copia	ALCopia54.1	1	14862457	14863241	intergenic	NA	NA	0	NA	NA	0	NA	0	NA	0	NA	NA	NA	NA	NA	0	NA	0	NA	0	0	0	0	NA	NA	NA	NA	NA	NA	NA	NA	0	NA	NA	NA	NA	NA	NA	NA	NA	0	NA	NA
RLX-incomp_Alyr-B-R1060-Map7	Copia	ALCopia93.3	1	14903866	14903873	exon	0	0	0	0	0	0	0	0	NA	0	0	0	0	0	0	0	0	0	NA	0	1	0	0	0	0	0	0	0	0	0	0	0	0	0	0	NA	NA	NA	NA	0	0	0	0
RLX-incomp_Alyr-B-R8005-Map14_reversed	Copia	ALCopia39.1	1	15047947	15048440	exon	NA	NA	NA	0	NA	0	0	NA	NA	NA	0	NA	0	NA	NA	NA	NA	0	0	0	0	0	0	NA	NA	NA	0	0	NA	0	NA	NA	NA	NA	NA	NA	NA	NA	NA	NA	NA	NA	NA
RYX-incomp-chim_Alyr-B-R1182-Map20_reversed	Copia	ALCopia93.7	1	15126329	15126336	intergenic	0	0	0	0	0	0	0	0	0	NA	0	0	0	0	0	0	0	0	0	1	0	1	0	0	0	0	0	0	0	0	0	0	NA	0	NA	NA	NA	NA	NA	0	0	0	0
RLX-comp_Alyr-B-G1863-Map5	Copia	ALCopia45.2	1	15173176	15173698	exon	NA	NA	NA	NA	NA	0	0	NA	0	NA	0	0	NA	NA	NA	NA	0	0	NA	NA	0	NA	0	NA	NA	NA	NA	NA	NA	NA	0	NA	NA	NA	NA	NA	NA	NA	NA	NA	0	NA	NA
RLX-comp_Alyr-B-R6144-Map5_reversed	Copia	ALCopia17.2	1	15184460	15184467	exon	0	0	0	0	0	0	NA	0	0	0	0	0	0	0	0	NA	0	0	0	0	0	0	0	0	NA	NA	0	0	0	NA	NA	0	0	NA	0	0	0	0	NA	NA	0	NA	NA
RLX-comp_Alyr-B-G1881-Map5	Copia	ALCopia54.1	1	15199128	15199443	5UTR	0	0	0	0	0	0	0	0	NA	0	NA	NA	0	0	NA	0	0	NA	0	0	0	0	0	0	0	0	0	NA	0	0	0	0	NA	NA	NA	NA	NA	NA	NA	NA	0	NA	NA
RLX-incomp_Alyr-B-R969-Map20_reversed	Copia	ENDOVIR1.6	1	15201874	15201880	intron	0	NA	0	0	0	0	0	0	NA	NA	NA	0	NA	NA	NA	NA	0	0	0	0	0	NA	0	0	0	0	NA	NA	0	0	0	0	0	NA	NA	NA	NA	NA	0	0	0	0	0
RLX-comp_Atha-B-R744-Map4	Copia	ALCopia1.1	1	15202031	15202672	5UTR	NA	NA	NA	0	NA	NA	NA	NA	NA	NA	0	NA	NA	NA	NA	NA	NA	NA	0	0	0	0	0	NA	NA	0	NA	NA	0	0	0	0	NA	NA	NA	NA	NA	NA	NA	0	0	0	NA
RLX-comp_Alyr-B-P308.538-Map6	Copia	ALCopia78.2	1	15226109	15226729	exon	NA	NA	NA	NA	0	NA	NA	0	NA	NA	0	NA	NA	NA	NA	NA	NA	0	NA	NA	0	NA	0	NA	0	NA	NA	NA	NA	NA	0	NA	0	0	0	0	NA	0	NA	NA	NA	NA	NA
RLX-incomp_Alyr-B-R8353-Map8_reversed	Copia	ALCopia50.1	1	15243150	15243156	3UTR	0	0	0	0	0	0	0	0	0	0	0	NA	0	0	0	0	0	0	0	0	0	0	0	0	NA	0	0	0	0	0	0	0	0	0	0	0	0	0	0	0	0	0	0
RLX-comp_Alyr-B-P131.674-Map10	Copia	ALCopia75.2	1	15250594	15250601	exon	0	0	0	0	0	0	0	0	0	0	0	0	0	0	0	0	0	0	0	0	0	0	0	0	0	0	0	0	0	0	0	0	0	0	0	0	0	0	0	0	0	0	0
RLX-comp_Atha-B-R744-Map4	Copia	ALCopia1.1	1	15251416	15251423	intron	0	0	0	0	0	0	0	0	0	0	0	0	0	0	0	0	0	0	0	0	0	0	0	NA	0	0	0	0	0	0	0	0	0	0	0	0	0	0	0	NA	NA	NA	NA
RLX-comp_Alyr-B-R305-Map11_reversed	Copia	ALCopia45.3	1	15253074	15253872	3UTR	NA	0	0	0	0	0	1	0	0	0	0	0	0	0	NA	0	NA	0	0	0	0	0	NA	NA	0	0	0	0	0	0	NA	0	0	0	0	0	0	0	0	NA	NA	NA	NA
RLX-comp_Alyr-B-R6144-Map5_reversed	Copia	ALCopia17.2	1	15254825	15255296	5UTR	0	NA	NA	0	0	0	0	0	NA	0	0	NA	NA	NA	NA	0	0	NA	NA	NA	NA	NA	0	0	0	0	NA	NA	NA	0	0	NA	0	NA	0	NA	NA	NA	NA	NA	0	NA	NA
RLX-comp_Alyr-B-G1897-Map5	Copia	ALCopia11.2	1	15277723	15277730	part2_down	0	0	NA	NA	0	0	NA	0	0	0	0	NA	NA	0	NA	NA	NA	0	0	0	0	0	0	NA	0	0	0	NA	0	NA	0	0	0	0	0	0	0	0	0	NA	0	0	0
RLX-incomp_Alyr-B-R326-Map11_reversed	Copia	ALCopia95.7	1	15285243	15285250	part1_down	0	NA	NA	0	0	0	0	0	0	NA	0	0	NA	NA	0	NA	0	0	0	0	0	0	0	0	0	0	0	0	0	0	NA	0	NA	0	NA	NA	0	NA	NA	0	0	NA	0
RLX-comp_Alyr-B-R2141-Map9_reversed	Copia	ALCopia49.1	1	15331288	15331780	exon	0	0	0	0	NA	0	0	0	0	NA	0	NA	0	0	0	NA	NA	NA	0	0	0	0	0	NA	0	0	0	0	0	0	0	0	NA	NA	NA	NA	NA	NA	NA	0	0	NA	NA
RLX-incomp_Alyr-B-R7427-Map6	Copia	ALCopia90.4	1	15350528	15350534	part2_up	NA	NA	NA	NA	NA	NA	NA	NA	0	0	0	0	NA	0	0	0	0	0	0	NA	0	0	NA	0	NA	NA	0	NA	NA	0	NA	0	NA	NA	NA	NA	NA	NA	NA	NA	NA	NA	NA
RLX-incomp_Alyr-B-R969-Map20_reversed	Copia	ENDOVIR1.6	1	15352506	15352513	part1_down	0	0	0	0	0	0	0	0	NA	0	0	0	NA	0	NA	0	0	0	0	0	0	0	0	0	0	0	0	0	0	0	0	0	NA	NA	NA	NA	NA	NA	NA	NA	0	NA	NA
RLX-incomp-chim_Alyr-B-R644-Map9_reversed	Copia	Copia_new-1818.1	1	15354840	15354846	part2_up	0	0	0	0	NA	0	0	0	0	NA	0	NA	NA	0	0	0	NA	0	0	0	0	NA	0	0	0	0	0	0	0	0	0	0	NA	0	0	NA	NA	NA	NA	0	0	0	0
RLX-incomp_Alyr-B-R3870-Map6_reversed	Copia	ALCopia62.2	1	15490556	15490562	part2_down	0	0	0	0	0	0	0	0	NA	0	0	0	0	0	0	0	0	0	0	0	0	0	0	0	0	NA	0	0	0	0	NA	0	NA	0	0	NA	0	NA	0	0	0	0	NA
RLX-incomp_Alyr-B-R969-Map20_reversed	Copia	ENDOVIR1.6	1	15503026	15503032	5UTR	0	0	0	0	0	0	0	0	0	0	0	0	0	0	0	0	0	0	0	0	0	0	0	0	0	0	0	0	0	0	0	0	0	0	0	0	NA	NA	0	0	0	0	0
RLX-incomp_Ah_Castric-B-G745-Map6	Copia	ALCopia27.8	1	15507839	15508582	part1_down	NA	NA	NA	NA	NA	NA	NA	NA	NA	NA	NA	NA	NA	NA	NA	NA	0	0	NA	NA	NA	NA	NA	NA	0	NA	NA	NA	NA	NA	NA	NA	NA	0	0	0	NA	NA	NA	NA	NA	NA	NA
RLX-comp_Alyr-B-R1812-Map6_reversed	Copia	ALCopia95.2	1	15518195	15518202	exon	NA	NA	0	NA	NA	NA	NA	0	NA	NA	0	0	NA	NA	NA	0	NA	0	NA	NA	NA	NA	NA	0	0	NA	0	0	0	0	0	NA	0	0	0	NA	NA	0	0	0	0	0	NA
RLX-comp_AhalGem-B-R4661-Map5_reversed	Copia	ALCopia13.1	1	15518819	15518826	exon	0	0	0	0	0	0	0	0	0	0	0	0	NA	0	0	0	0	0	0	0	0	0	0	0	0	0	0	NA	0	0	0	0	0	0	0	NA	0	NA	0	0	NA	NA	NA
RLX-incomp_AhalGem-B-R7455-Map5_reversed	Copia	ALCopia63.2	1	15522311	15522317	exon	0	0	NA	0	0	0	0	NA	0	0	0	NA	0	0	0	0	NA	0	0	0	0	0	0	0	0	0	0	0	NA	0	0	0	0	0	0	NA	NA	0	0	NA	0	NA	NA
RIX-incomp-chim_Ah_Castric-B-R3861-Map8	Copia	ALCopia95.1	1	15523553	15523559	exon	0	0	NA	0	NA	0	0	0	NA	NA	0	0	NA	0	NA	NA	NA	0	0	0	0	0	0	NA	0	0	0	0	0	0	0	0	0	0	0	NA	0	NA	0	NA	0	NA	NA
RLX-comp_Alyr-B-R3669-Map7_reversed	Copia	ALCopia90.1	1	15568076	15568082	exon	NA	NA	NA	0	NA	NA	NA	0	0	0	NA	0	0	NA	0	0	0	0	0	1	0	NA	NA	NA	NA	NA	NA	NA	NA	NA	NA	NA	0	0	0	NA	NA	NA	0	NA	NA	NA	NA
RLX-incomp_Alyr-B-R1737-Map5	Copia	ALCopia16.1	1	15589526	15589534	part2_up	0	NA	0	NA	0	0	0	0	NA	0	0	0	0	0	0	0	0	NA	NA	0	NA	0	0	NA	0	0	0	0	0	0	0	0	NA	NA	NA	0	NA	0	NA	NA	0	0	0
RLX-incomp_AhalGem-B-R5508-Map7	Copia	ALCopia54.3	1	15590546	15590551	exon	0	NA	NA	NA	NA	0	0	0	0	NA	0	0	NA	NA	NA	0	0	NA	NA	NA	0	0	0	0	0	0	0	0	0	0	0	0	0	NA	0	0	NA	0	0	NA	NA	NA	NA
RLX-incomp_AhalGem-B-R449-Map9_reversed	Copia	ALCopia95.5	1	15591135	15591640	exon	0	NA	0	0	0	0	0	0	0	0	0	0	0	0	0	0	0	0	NA	0	0	0	0	0	0	NA	0	0	NA	NA	NA	NA	NA	0	0	0	0	0	NA	NA	NA	NA	NA
RLX-comp_Alyr-B-R2732-Map9_reversed	Copia	ALCopia17.1	1	15599097	15599103	part1_down	0	0	0	0	0	0	0	0	NA	NA	NA	0	0	0	0	NA	0	0	0	NA	NA	0	0	NA	0	NA	0	0	0	0	0	0	0	NA	0	0	NA	0	0	0	0	0	NA
RLX-incomp_AhalGem-B-R382-Map4_reversed	Copia	ALCopia83.1	1	15620784	15621529	5UTR	NA	NA	NA	NA	0	NA	NA	0	NA	NA	NA	NA	NA	NA	NA	NA	NA	NA	NA	NA	NA	NA	NA	NA	0	0	0	NA	NA	0	NA	NA	NA	0	NA	NA	0	NA	NA	NA	0	NA	NA
RLX-incomp_Alyr-B-R4401-Map13	Copia	ALCopia65.7	1	15630607	15630954	exon	0	NA	NA	NA	NA	NA	0	NA	0	NA	NA	0	NA	0	0	NA	NA	NA	NA	0	NA	NA	NA	NA	0	0	0	0	NA	NA	0	NA	NA	NA	0	0	NA	0	NA	0	0	NA	NA
RLX-incomp_Alyr-B-R969-Map20_reversed	Copia	ENDOVIR1.6	1	15671429	15671437	intron	NA	NA	0	0	0	NA	0	0	NA	NA	NA	0	NA	0	NA	NA	0	0	0	NA	0	NA	NA	NA	0	0	0	0	0	0	0	NA	0	0	0	0	0	0	0	0	NA	0	0
RLX-incomp_Ah_Castric-B-G534-Map7_reversed	Copia	ATCopia42.1	1	15688275	15688280	part2_up	NA	NA	0	NA	NA	NA	NA	NA	NA	NA	NA	NA	NA	NA	NA	0	0	NA	NA	NA	NA	NA	NA	0	NA	NA	NA	NA	0	1	0	0	NA	0	0	0	0	0	NA	0	0	0	0
RLX-incomp_Alyr-B-R1737-Map5	Copia	ALCopia16.1	1	15748342	15749139	part1_up	NA	NA	NA	0	NA	NA	NA	NA	NA	NA	0	0	NA	NA	NA	NA	NA	0	0	0	NA	NA	NA	NA	NA	NA	0	0	0	NA	0	NA	NA	0	0	0	NA	NA	0	0	0	NA	NA
RLX-incomp_Alyr-B-R969-Map20_reversed	Copia	ENDOVIR1.6	1	15762761	15762768	intron	NA	NA	NA	NA	NA	NA	NA	NA	NA	NA	NA	NA	NA	NA	NA	NA	0	NA	NA	NA	NA	0	0	NA	0	0	0	0	0	0	0	0	NA	NA	NA	NA	NA	NA	NA	NA	NA	NA	NA
RLX-incomp_Alyr-B-G1600-Map8	Copia	ALCopia43.5	1	15783939	15783946	intron	NA	NA	0	0	0	0	0	0	0	0	0	0	0	0	0	0	0	0	0	0	0	0	0	0	0	0	0	0	0	0	0	0	NA	NA	0	0	0	0	NA	0	0	0	0
RLX-incomp_AhalGem-B-R96-Map7	Copia	ALCopia43.3	1	15798986	15798993	part1_down	0	0	0	0	0	0	0	0	0	0	0	0	0	0	0	0	0	0	NA	0	NA	0	0	0	1	0	0	0	0	0	0	1	NA	NA	NA	NA	0	0	0	NA	NA	NA	NA
RLX-incomp_Atha-B-R1466-Map3_reversed	Copia	ALCopia38.1	1	15800916	15801369	part1_down	0	0	0	NA	0	0	NA	0	0	NA	0	0	0	0	0	0	NA	0	0	0	0	0	0	NA	0	0	0	0	0	NA	NA	0	NA	NA	NA	NA	0	NA	0	0	0	NA	NA
RLX-comp_Alyr-B-R1849-Map6_reversed	Copia	ALCopia38B.2	1	15801369	15801393	part1_down	0	NA	0	0	0	0	0	0	NA	0	0	NA	0	0	0	NA	0	NA	0	0	0	0	0	NA	0	0	0	0	0	0	0	0	NA	NA	NA	NA	0	NA	0	NA	NA	NA	NA
RLX-incomp_Ah_Castric-B-G534-Map7_reversed	Copia	ATCopia42.1	1	15808131	15808215	part2_down	0	0	NA	NA	NA	NA	NA	0	NA	NA	NA	NA	0	NA	0	0	0	0	0	0	0	0	0	NA	0	0	0	0	NA	0	0	0	0	0	0	0	0	0	0	0	0	NA	NA
RIX-incomp-chim_Ah_Castric-B-R3861-Map8	Copia	ALCopia95.1	1	15808264	15808272	part2_down	0	0	0	0	0	0	0	0	0	0	0	NA	0	0	0	0	0	0	0	0	0	0	0	0	0	0	0	0	0	0	0	0	0	0	0	0	NA	0	0	0	0	0	NA
RLX-incomp_Atha-B-R1466-Map3_reversed	Copia	ALCopia38.1	1	15814079	15814084	part2_down	NA	0	0	NA	0	0	NA	0	0	NA	0	0	0	0	0	NA	0	0	0	0	0	0	0	0	0	0	0	0	0	0	0	0	0	0	0	0	0	0	0	NA	NA	NA	NA
RLX-incomp_Alyr-B-R6585-Map5	Copia	ALCopia62.3	1	15814379	15814385	part2_down	NA	0	0	NA	0	0	0	0	0	NA	0	0	0	0	0	NA	0	0	0	0	0	0	0	0	0	0	NA	NA	NA	NA	0	NA	NA	NA	NA	NA	NA	NA	NA	0	0	0	0
RLX-incomp_Alyr-B-R326-Map11_reversed	Copia	ALCopia95.7	1	15816464	15816615	part2_up	0	0	0	NA	0	0	NA	0	NA	NA	NA	0	NA	0	NA	NA	NA	0	0	NA	NA	1	0	NA	0	0	0	NA	0	0	0	0	NA	NA	NA	NA	NA	NA	NA	0	0	NA	0
RLX-comp_Alyr-B-G1887-Map12	Copia	ALCopia78.1	1	15817078	15817083	part2_up	0	0	NA	NA	NA	0	0	0	0	0	0	0	0	0	0	0	0	0	0	0	0	0	0	0	0	0	0	0	0	0	0	0	NA	0	NA	0	NA	NA	0	0	0	0	NA
RLX-incomp_Alyr-B-R4401-Map13	Copia	ALCopia65.7	1	15820590	15821106	part2_up	NA	NA	NA	NA	NA	NA	NA	NA	NA	NA	NA	NA	NA	NA	NA	NA	NA	NA	NA	NA	NA	NA	NA	NA	0	0	0	0	0	0	0	NA	NA	NA	NA	NA	NA	NA	NA	NA	NA	NA	NA
RLX-comp_Alyr-B-R1501-Map6_reversed	Copia	ALCopia64.1	1	15822605	15822611	intron	0	0	0	0	0	0	0	0	0	0	0	0	0	0	0	0	0	0	0	0	0	0	0	0	0	0	0	0	0	0	0	0	0	0	0	0	0	1	NA	0	0	0	0
RLX-comp_AhalGem-B-R292-Map6	Copia	ALCopia45.1	1	15838205	15838211	exon	NA	0	0	0	NA	0	0	0	NA	NA	0	0	0	NA	NA	0	0	0	0	0	0	NA	0	NA	0	0	0	0	0	0	0	0	0	NA	0	0	0	0	NA	0	NA	0	NA
RLX-comp_Alyr-B-R2486-Map16	Copia	ALCopia35.2	1	15839041	15839046	exon	0	1	1	0	1	0	0	NA	NA	NA	NA	0	0	0	NA	NA	NA	0	NA	0	NA	0	NA	0	NA	0	NA	0	0	0	NA	NA	0	NA	NA	NA	NA	0	NA	NA	NA	NA	NA
RLX-incomp_AhalGem-B-R382-Map4_reversed	Copia	ALCopia83.1	1	15839808	15839814	3UTR	0	NA	0	0	0	0	0	0	0	0	0	0	0	0	0	0	0	0	0	0	0	0	0	0	0	NA	0	0	0	0	0	0	0	0	NA	NA	NA	0	0	NA	NA	0	NA
RLX-comp_AhalGem-B-R552-Map14_reversed	Copia	ALCopia75.1	1	15840686	15840735	3UTR	NA	NA	NA	NA	NA	NA	NA	NA	NA	NA	NA	NA	NA	NA	NA	NA	NA	NA	NA	NA	NA	NA	NA	NA	0	0	NA	NA	0	0	1	0	NA	NA	NA	NA	NA	0	NA	NA	NA	NA	NA
RLX-comp_Alyr-B-R2738-Map5_reversed	Copia	ALCopia46.2	1	15843387	15843393	part1_down	NA	NA	NA	NA	NA	NA	NA	NA	NA	NA	NA	NA	NA	NA	NA	NA	NA	NA	NA	NA	NA	NA	NA	NA	0	0	0	0	0	0	NA	0	NA	NA	NA	NA	NA	NA	NA	NA	NA	NA	NA
RLX-comp_Alyr-B-G1863-Map5	Copia	ALCopia45.2	1	15921717	15922269	intergenic	NA	0	0	0	0	0	NA	NA	0	0	0	NA	0	0	0	0	0	0	0	0	0	0	NA	0	NA	0	0	NA	0	0	0	0	NA	NA	NA	0	NA	NA	NA	NA	0	0	NA
RLX-incomp-chim_Alyr-B-G1849-Map8_reversed	Copia	ENDOVIR1.1	1	15957011	15957018	exon	0	0	0	0	0	0	0	0	0	0	0	0	0	0	0	0	0	0	0	0	0	0	0	0	0	0	0	0	0	0	0	0	0	0	0	0	NA	0	NA	0	0	0	0
RLX-incomp_Ah_Castric-B-G534-Map7_reversed	Copia	ATCopia42.1	1	15993054	15993060	part2_up	0	0	NA	0	0	0	0	0	0	0	0	0	0	0	0	0	0	0	NA	0	0	0	0	NA	0	0	0	0	0	0	0	NA	0	0	NA	NA	0	NA	NA	0	0	NA	NA
RLX-incomp_AhalGem-B-R5508-Map7	Copia	ALCopia54.3	1	16036870	16036887	part2_up	NA	NA	NA	NA	NA	NA	NA	NA	NA	NA	NA	NA	NA	NA	NA	NA	NA	NA	NA	NA	NA	NA	NA	NA	0	1	0	NA	NA	NA	NA	NA	NA	NA	NA	NA	NA	NA	NA	NA	NA	NA	NA
RLX-incomp_Alyr-B-R969-Map20_reversed	Copia	ENDOVIR1.6	1	16047397	16047404	3UTR	NA	NA	NA	NA	NA	NA	NA	NA	NA	NA	NA	NA	NA	NA	NA	NA	NA	NA	NA	NA	NA	NA	NA	NA	1	NA	1	NA	NA	NA	NA	NA	NA	NA	NA	NA	NA	NA	NA	NA	NA	NA	NA
RLX-comp_Alyr-B-P148.661-Map6	Copia	ALCopia65.1	1	16141094	16141102	exon	NA	0	0	0	0	0	0	0	0	NA	NA	0	0	0	0	0	0	0	0	0	0	0	0	0	0	0	0	NA	0	0	0	0	0	0	0	0	0	0	0	0	0	NA	NA
RLX-incomp_Alyr-B-R1737-Map5	Copia	ALCopia16.1	1	16152660	16152667	exon	0	NA	0	0	0	0	0	0	0	0	NA	0	0	0	0	NA	NA	0	0	NA	0	0	0	NA	0	0	0	0	0	0	0	0	0	NA	0	NA	NA	0	0	0	0	NA	NA
RLX-comp_Alyr-B-G1887-Map12	Copia	ALCopia78.1	1	16309604	16309610	intron	0	0	0	0	NA	0	0	0	NA	0	NA	NA	NA	NA	0	0	0	0	NA	0	0	0	0	NA	0	0	0	NA	0	0	0	NA	0	0	0	0	0	0	0	NA	0	NA	NA
RLX-comp_AhalGem-B-R3376-Map4	Copia	ALCopia62.1	1	16322910	16323550	intergenic	NA	NA	0	NA	NA	NA	NA	NA	0	NA	0	NA	0	0	NA	NA	NA	NA	NA	NA	NA	NA	NA	NA	0	0	0	NA	0	NA	0	0	NA	NA	NA	NA	NA	0	0	0	0	0	0
RLX-comp_AhalGem-B-R292-Map6	Copia	ALCopia45.1	1	16337262	16337270	exon	NA	0	0	0	0	0	0	0	NA	0	0	0	0	0	0	NA	0	0	0	0	0	0	0	0	0	0	NA	0	NA	0	0	0	0	0	0	0	NA	0	0	NA	0	NA	NA
RLX-incomp_Alyr-B-R2002-Map7_reversed	Copia	ALCopia57.1	1	16337862	16337868	exon	0	0	0	0	0	0	0	0	0	0	0	0	0	0	0	0	0	0	0	0	0	0	0	0	0	0	0	0	0	0	0	0	0	0	0	0	NA	NA	0	NA	NA	NA	NA
RLX-incomp_Atha-B-R1466-Map3_reversed	Copia	ALCopia38.1	1	16338567	16338877	exon	NA	NA	0	NA	NA	0	0	0	NA	NA	NA	NA	NA	NA	NA	NA	0	NA	0	NA	NA	0	0	NA	NA	NA	0	NA	NA	NA	0	0	NA	NA	NA	0	NA	NA	NA	NA	NA	NA	NA
RLX-incomp_AhalGem-B-R137-Map20	Copia	ROMANIAT5.3	1	16345644	16345651	part1_up	0	0	0	0	0	0	0	0	0	0	0	0	0	0	0	0	0	0	0	NA	0	0	0	NA	NA	0	0	0	0	NA	0	0	0	0	0	0	NA	0	0	0	0	0	0
RLX-comp_Alyr-B-R1501-Map6_reversed	Copia	ALCopia64.1	1	16402358	16402365	intergenic	0	0	0	0	0	0	0	0	0	0	0	NA	NA	NA	NA	0	0	0	0	0	0	0	0	0	NA	0	0	NA	0	0	0	0	NA	NA	NA	0	NA	0	NA	0	0	0	0
RLX-comp_AhalGem-B-R292-Map6	Copia	ALCopia45.1	1	16409033	16409490	intergenic	0	0	0	0	NA	0	0	0	NA	NA	NA	0	0	0	NA	0	NA	NA	0	NA	0	0	0	NA	0	0	NA	NA	NA	0	NA	0	0	NA	0	NA	NA	NA	NA	NA	NA	NA	NA
RLX-comp_Alyr-B-G1881-Map5	Copia	ALCopia54.1	1	16413177	16414134	intergenic	NA	NA	NA	NA	NA	NA	0	NA	NA	NA	NA	NA	0	0	NA	NA	0	0	NA	NA	NA	NA	NA	NA	0	NA	NA	NA	NA	NA	NA	NA	NA	NA	NA	NA	NA	NA	NA	NA	NA	NA	NA
RLX-comp_AhalGem-B-R202-Map5	Copia	ALCopia35.1	1	16431948	16431954	exon	NA	NA	NA	NA	NA	NA	NA	NA	NA	NA	NA	NA	NA	NA	NA	NA	NA	0	0	NA	NA	NA	NA	NA	0	0	0	0	0	0	0	0	0	0	0	0	NA	NA	0	NA	NA	NA	NA
RLX-incomp-chim_Alyr-B-G1912-Map8	Copia	ALCopia27.4	1	16565096	16565103	5UTR	0	0	0	NA	0	NA	0	0	NA	NA	NA	0	NA	0	NA	0	NA	NA	NA	NA	NA	NA	NA	NA	0	NA	NA	NA	0	0	NA	0	0	0	0	NA	NA	0	NA	0	0	0	0
RLX-incomp_Alyr-B-R8005-Map14_reversed	Copia	ALCopia39.1	1	16607006	16607250	exon	NA	NA	1	NA	0	NA	NA	NA	NA	NA	NA	NA	0	NA	NA	NA	NA	NA	NA	NA	NA	NA	NA	NA	0	NA	NA	NA	NA	NA	NA	0	NA	NA	NA	NA	NA	NA	NA	NA	NA	NA	NA
RLX-comp_Alyr-B-R6144-Map5_reversed	Copia	ALCopia17.2	1	16664180	16664186	exon	NA	0	0	0	0	0	0	0	0	0	0	0	0	0	0	0	NA	0	0	0	0	0	0	0	0	0	0	0	0	0	0	0	0	0	0	NA	0	NA	0	0	0	0	0
RLX-incomp_Alyr-B-R980-Map20	Copia	ALCopia43.7	1	16670335	16670341	exon	0	0	0	0	0	0	0	0	0	0	0	0	0	0	0	0	0	NA	0	0	0	0	0	NA	0	NA	NA	0	0	0	0	NA	NA	NA	NA	NA	NA	NA	NA	0	0	NA	NA
RLX-incomp_AhalGem-B-R137-Map20	Copia	ROMANIAT5.3	1	16694655	16695302	5UTR	0	NA	NA	NA	0	0	0	0	0	NA	NA	NA	NA	NA	NA	NA	0	NA	0	NA	0	0	NA	NA	NA	NA	NA	NA	NA	NA	0	NA	0	NA	NA	NA	NA	NA	NA	NA	NA	NA	NA
RLX-incomp-chim_Alyr-B-R5008-Map6_reversed	Copia	ALCopia66.1	1	16718555	16719129	exon	NA	NA	NA	NA	NA	NA	NA	NA	NA	NA	NA	NA	0	NA	NA	NA	NA	NA	0	NA	0	NA	NA	NA	NA	0	0	0	NA	0	NA	NA	NA	NA	NA	NA	NA	NA	NA	NA	0	NA	NA
RLX-comp_Alyr-B-R3838-Map5_reversed	Copia	ALCopia35.3	1	16731280	16731286	intergenic	0	0	0	0	0	0	0	0	NA	NA	0	0	0	0	0	NA	0	0	0	0	0	0	0	NA	0	0	0	0	NA	0	NA	0	0	0	0	0	0	0	NA	0	0	0	NA
RLX-comp_Alyr-B-R1849-Map6_reversed	Copia	ALCopia38B.2	1	16790093	16790098	intergenic	NA	NA	0	NA	NA	NA	0	NA	NA	NA	0	NA	NA	0	NA	NA	NA	0	0	0	0	0	0	NA	NA	0	0	NA	0	NA	1	NA	NA	NA	NA	NA	NA	NA	NA	NA	NA	NA	NA
RLX-comp_Alyr-B-P148.661-Map6	Copia	ALCopia65.1	1	16795479	16796094	part2_down	NA	NA	NA	0	NA	0	NA	NA	NA	NA	0	NA	NA	NA	NA	NA	0	NA	NA	0	0	0	0	NA	NA	NA	NA	NA	0	NA	NA	NA	NA	NA	NA	NA	NA	NA	NA	0	0	NA	NA
RLX-comp_Alyr-B-G1881-Map5	Copia	ALCopia54.1	1	16807463	16807468	part2_up	0	0	NA	0	0	0	0	0	0	0	0	0	0	0	0	0	0	0	0	0	0	0	0	0	0	0	0	0	0	0	0	0	NA	0	0	0	NA	0	NA	0	NA	0	0
RLX-comp_AhalGem-B-R202-Map5	Copia	ALCopia35.1	1	16873072	16873078	part2_down	NA	0	NA	NA	NA	NA	0	NA	0	NA	NA	0	0	0	NA	NA	NA	0	0	NA	NA	0	0	0	0	0	NA	NA	NA	NA	NA	0	NA	0	0	0	NA	NA	NA	NA	NA	NA	NA
RLX-incomp_AhalGem-B-R2250-Map6_reversed	Copia	ALCopia45.5	1	17003001	17003008	3UTR	0	0	NA	NA	NA	0	NA	NA	NA	0	0	NA	NA	NA	NA	NA	NA	NA	0	NA	NA	NA	NA	0	NA	NA	NA	NA	NA	NA	NA	NA	NA	NA	NA	NA	NA	NA	NA	NA	NA	NA	NA
RLX-incomp_AhalGem-B-R3299-Map4_reversed	Copia	ALCopia2.1	1	17024578	17024585	part1_up	0	0	0	0	0	0	0	0	0	0	0	0	0	0	0	0	0	0	0	0	0	0	0	0	0	0	0	0	NA	NA	0	0	NA	0	0	NA	NA	NA	NA	NA	NA	NA	NA
RLX-incomp_Alyr-B-R1737-Map5	Copia	ALCopia16.1	1	17025065	17025071	part2_up	0	0	0	0	0	0	0	0	0	0	0	0	0	0	0	NA	0	0	0	0	0	0	0	0	0	0	0	0	NA	0	0	NA	NA	0	NA	0	NA	0	NA	0	0	0	0
RLX-comp_AhalGem-B-R7379-Map5	Copia	ALCopia92.1	1	17042237	17042568	exon	NA	NA	0	0	0	0	NA	0	NA	NA	NA	NA	NA	NA	NA	NA	NA	NA	NA	NA	0	NA	0	NA	NA	0	NA	NA	0	NA	0	NA	NA	NA	NA	0	NA	0	NA	NA	NA	NA	NA
RLX-incomp_AhalGem-B-G887-Map4_reversed	Copia	ALCopia76.1	1	17044013	17044020	part2_up	NA	0	0	0	0	NA	0	NA	NA	0	0	0	0	0	0	0	0	0	0	NA	0	0	0	NA	0	0	0	NA	0	0	NA	NA	NA	NA	NA	NA	0	NA	NA	0	0	0	NA
RLX-comp_Alyr-B-R4690-Map9	Copia	ALCopia3.1	1	17055031	17055033	part1_down	NA	NA	NA	NA	NA	NA	1	0	NA	0	0	0	0	0	NA	0	NA	0	NA	0	NA	NA	0	NA	NA	NA	NA	0	NA	NA	NA	NA	NA	0	0	0	0	0	0	NA	NA	NA	NA
RLX-comp_Alyr-B-R822-Map8_reversed	Copia	ALCopia37.1	1	17080685	17081465	3UTR	NA	0	NA	0	0	NA	0	NA	NA	NA	NA	0	NA	NA	NA	NA	NA	NA	NA	NA	NA	0	NA	NA	0	NA	0	0	NA	NA	0	NA	0	NA	NA	NA	NA	NA	NA	NA	NA	NA	NA
RLX-incomp-chim_Alyr-B-R644-Map9_reversed	Copia	Copia_new-1818.1	1	17100585	17100590	part2_down	NA	NA	1	NA	NA	NA	NA	NA	NA	NA	NA	0	NA	NA	NA	0	NA	NA	NA	NA	NA	1	NA	NA	0	0	NA	NA	NA	NA	NA	0	NA	0	0	NA	NA	NA	NA	NA	NA	NA	NA
RIX-incomp-chim_Ah_Castric-B-R3861-Map8	Copia	ALCopia95.1	1	17111759	17111766	part1_down	0	NA	0	0	0	0	0	0	0	0	0	0	0	0	0	0	0	0	0	0	0	0	0	0	0	0	0	0	0	0	0	0	0	0	NA	0	0	NA	NA	0	0	0	NA
RLX-comp_Alyr-B-P148.661-Map6	Copia	ALCopia65.1	1	17115580	17115586	3UTR	NA	0	0	NA	NA	NA	0	0	NA	0	0	0	0	NA	NA	NA	0	0	0	NA	0	NA	NA	NA	0	NA	NA	NA	0	NA	0	0	NA	NA	NA	0	NA	0	NA	NA	NA	0	NA
RLX-incomp_Alyr-B-R3244-Map8	Copia	ALCopia27.22	1	17160970	17161524	part2_up	NA	NA	NA	NA	0	NA	0	0	NA	0	NA	NA	NA	NA	NA	0	NA	0	NA	NA	NA	NA	NA	NA	NA	NA	NA	NA	0	NA	NA	NA	NA	NA	NA	NA	NA	NA	NA	NA	NA	NA	NA
RLX-incomp_AhalGem-B-R449-Map9_reversed	Copia	ALCopia95.5	1	17385983	17385989	intergenic	0	0	0	0	NA	0	0	NA	0	0	NA	0	0	NA	0	0	NA	0	0	0	0	0	0	0	0	0	NA	0	NA	0	0	NA	0	NA	NA	NA	NA	NA	0	0	0	0	0
RLX-incomp_Alyr-B-R6193-Map7_reversed	Copia	ALCopia35.6	1	17570042	17570047	part2_up	0	1	0	0	0	0	0	0	NA	0	0	0	1	0	0	0	0	0	0	NA	NA	0	0	NA	0	0	0	0	0	0	0	0	NA	0	NA	NA	NA	NA	NA	0	0	0	0
RLX-incomp_AhalGem-B-R1853-Map4_reversed	Copia	ALCopia21.2	1	17588621	17588979	part2_down	NA	NA	NA	NA	NA	NA	NA	NA	NA	NA	NA	NA	NA	NA	NA	NA	NA	NA	0	NA	NA	NA	0	NA	NA	NA	NA	NA	NA	NA	NA	NA	NA	NA	NA	NA	NA	NA	NA	NA	NA	NA	NA
RLX-comp_Alyr-B-R6144-Map5_reversed	Copia	ALCopia17.2	1	17592267	17592438	exon	0	NA	NA	NA	NA	NA	NA	0	NA	NA	NA	NA	0	NA	NA	NA	NA	NA	NA	NA	NA	NA	0	NA	0	0	0	0	0	NA	NA	NA	NA	NA	NA	NA	NA	0	NA	NA	NA	NA	NA
RLX-comp_AhalGem-B-R202-Map5	Copia	ALCopia35.1	1	17759211	17759218	5UTR	0	0	NA	0	0	0	0	0	0	0	0	0	0	0	0	0	0	NA	0	0	0	0	0	0	0	0	0	0	0	0	0	0	NA	0	0	0	0	NA	0	0	0	0	0
RLX-incomp_Alyr-B-R5275-Map11_reversed	Copia	ALCopia27.26	1	17779410	17779417	part2_down	0	0	0	0	1	0	0	1	0	0	0	0	0	0	NA	NA	0	0	0	0	0	0	0	0	0	0	0	0	0	0	0	0	NA	NA	0	NA	NA	0	NA	0	0	0	0
RLX-incomp_Ah_Castric-B-R696-Map13	Copia	ALCopia95.4	1	17785943	17785948	intergenic	0	0	0	0	0	0	NA	NA	0	0	0	0	0	0	NA	0	NA	NA	0	0	NA	0	0	NA	0	NA	0	NA	NA	0	0	0	NA	NA	0	0	NA	NA	NA	0	0	0	NA
RLX-comp_AhalGem-B-R7379-Map5	Copia	ALCopia92.1	1	17865315	17865322	part2_up	NA	0	NA	NA	0	NA	0	0	NA	0	0	NA	NA	0	NA	NA	0	0	0	0	0	0	0	0	NA	NA	NA	1	NA	NA	NA	NA	0	NA	0	NA	NA	NA	NA	0	NA	0	0
RLX-comp_AhalGem-B-R4661-Map5_reversed	Copia	ALCopia13.1	1	17874372	17875145	intergenic	NA	NA	NA	0	0	NA	0	NA	NA	NA	0	0	NA	0	NA	NA	NA	0	0	0	0	NA	0	0	NA	0	0	NA	0	0	0	0	NA	NA	NA	NA	NA	NA	NA	0	0	0	0
RLX-incomp_AhalGem-B-R3299-Map4_reversed	Copia	ALCopia2.1	1	17965153	17965161	intron	0	0	NA	0	0	NA	0	0	NA	0	NA	NA	NA	0	NA	0	0	0	NA	NA	0	NA	0	0	NA	NA	0	NA	NA	0	NA	0	NA	0	NA	0	NA	NA	NA	NA	NA	NA	NA
RLX-incomp-chim_Alyr-B-R644-Map9_reversed	Copia	Copia_new-1818.1	1	17987818	17988235	intergenic	0	NA	NA	0	NA	0	NA	0	NA	0	NA	NA	NA	0	NA	NA	NA	NA	0	NA	NA	NA	0	NA	NA	NA	NA	NA	NA	NA	NA	NA	NA	NA	NA	1	NA	NA	NA	0	0	NA	NA
RLX-incomp_Alyr-B-R6193-Map7_reversed	Copia	ALCopia35.6	1	18070276	18070284	part2_down	0	0	0	0	1	0	NA	0	NA	0	0	NA	NA	0	NA	NA	0	NA	0	NA	1	NA	0	1	NA	0	0	NA	0	0	NA	NA	NA	NA	NA	NA	NA	NA	NA	NA	NA	NA	NA
RLX-incomp_Alyr-B-R326-Map11_reversed	Copia	ALCopia95.7	1	18072218	18072224	intergenic	NA	0	0	NA	NA	NA	0	NA	0	NA	NA	NA	NA	0	0	0	0	NA	NA	0	0	0	0	NA	0	NA	NA	NA	NA	0	NA	0	0	0	0	0	NA	0	0	NA	NA	NA	NA
RLX-incomp_Ah_Castric-B-G534-Map7_reversed	Copia	ATCopia42.1	1	18134707	18135075	intergenic	NA	NA	NA	NA	0	0	NA	0	0	NA	NA	NA	0	NA	NA	NA	NA	NA	NA	0	0	0	0	NA	0	0	0	NA	0	0	NA	NA	NA	NA	NA	NA	NA	NA	NA	NA	0	NA	NA
RLX-comp_Alyr-B-G1863-Map5	Copia	ALCopia45.2	1	18137293	18137935	intergenic	0	NA	0	0	NA	0	NA	NA	0	0	NA	0	0	NA	NA	0	NA	0	0	NA	0	NA	NA	NA	0	NA	NA	NA	NA	NA	NA	NA	NA	NA	NA	NA	NA	NA	NA	NA	0	NA	NA
RLX-incomp_Alyr-B-R1302-Map15_reversed	Copia	ALCopia27.19	1	18229425	18229432	intergenic	0	0	0	0	0	0	0	0	NA	0	NA	NA	NA	0	NA	NA	0	NA	NA	0	0	0	0	NA	NA	NA	0	0	NA	0	0	0	NA	NA	NA	NA	NA	NA	NA	0	0	0	0
RLX-incomp_Alyr-B-R3870-Map6_reversed	Copia	ALCopia62.2	1	18275777	18276507	intergenic	0	NA	0	NA	0	0	NA	0	NA	0	0	0	0	0	0	0	0	0	0	0	0	0	0	NA	0	0	0	0	0	0	0	0	NA	0	NA	NA	NA	NA	NA	0	0	0	NA
RLX-incomp_Alyr-B-R326-Map11_reversed	Copia	ALCopia95.7	1	18426775	18427492	intergenic	0	0	0	0	NA	0	0	0	0	0	0	0	0	0	NA	NA	0	NA	0	0	0	NA	0	NA	NA	0	NA	0	0	1	NA	0	NA	NA	NA	NA	0	0	NA	NA	NA	NA	NA
RLX-incomp_Alyr-B-R2005-Map13_reversed	Copia	ALCopia27.21	1	18427880	18427887	intergenic	0	0	0	0	NA	0	0	0	0	NA	0	0	0	0	0	0	0	0	0	NA	0	0	0	0	0	0	0	0	0	0	0	0	NA	NA	NA	NA	NA	NA	NA	0	NA	0	NA
RLX-comp_Alyr-B-R2141-Map9_reversed	Copia	ALCopia49.1	1	18433225	18433232	exon	NA	0	NA	0	NA	0	0	0	0	0	0	0	0	0	0	NA	0	0	0	0	0	0	0	0	0	0	0	0	0	0	0	0	0	0	0	0	0	0	0	0	NA	NA	0
RLX-incomp_Alyr-B-R889-Map6_reversed	Copia	ALCopia62.4	1	18433310	18433535	exon	0	0	NA	0	0	0	0	0	NA	0	NA	0	NA	NA	0	0	NA	0	0	NA	NA	0	0	NA	0	0	NA	NA	NA	NA	NA	0	NA	NA	NA	0	NA	NA	NA	0	NA	NA	NA
RLX-incomp_Alyr-B-R3870-Map6_reversed	Copia	ALCopia62.2	1	18434098	18434115	intron	0	0	0	0	0	0	0	0	0	NA	0	0	0	0	0	0	0	0	0	0	0	0	0	0	0	0	0	0	0	0	0	0	0	0	0	0	0	0	0	NA	NA	NA	NA
RLX-comp_Alyr-B-R6144-Map5_reversed	Copia	ALCopia17.2	1	18442046	18443021	part1_up	NA	NA	0	0	0	0	NA	1	NA	0	0	NA	0	NA	NA	0	NA	0	0	NA	0	0	NA	NA	0	NA	NA	NA	0	NA	NA	NA	NA	NA	NA	NA	NA	0	NA	0	NA	NA	NA
RLX-incomp_Ah_Castric-B-G534-Map7_reversed	Copia	ATCopia42.1	1	21675956	21675963	part2_down	NA	0	0	NA	0	0	NA	0	0	0	0	0	NA	NA	NA	0	0	0	0	0	NA	0	0	NA	0	0	0	0	0	0	0	0	NA	NA	0	NA	NA	0	NA	0	0	NA	NA
RLX-incomp_Alyr-B-R2005-Map13_reversed	Copia	ALCopia27.21	1	21699804	21699809	part2_up	0	0	0	NA	0	0	0	0	NA	0	0	0	0	0	0	0	0	0	0	0	0	0	0	0	0	NA	NA	NA	0	0	0	NA	NA	NA	NA	NA	NA	NA	NA	0	NA	0	0
RLX-incomp_Ah_Castric-B-R2670-Map5_reversed	Copia	ALCopia12.1	1	21809638	21809644	intergenic	0	0	0	0	0	0	0	NA	0	NA	0	NA	0	0	NA	0	NA	0	0	0	0	NA	NA	NA	0	0	NA	NA	0	NA	0	NA	0	0	NA	NA	NA	NA	NA	NA	NA	NA	NA
RLX-comp_Alyr-B-R1812-Map6_reversed	Copia	ALCopia95.2	1	21811873	21811879	intergenic	NA	0	0	0	NA	0	NA	0	0	0	NA	NA	0	0	0	0	0	0	0	0	0	0	0	0	0	0	0	0	0	NA	0	0	0	0	NA	0	NA	NA	NA	NA	NA	NA	NA
RLX-incomp_Alyr-B-R1737-Map5	Copia	ALCopia16.1	1	21814227	21814233	5UTR	NA	NA	NA	0	NA	NA	0	NA	NA	NA	NA	NA	NA	0	NA	0	0	0	NA	0	0	0	NA	0	0	NA	NA	0	NA	0	NA	NA	NA	NA	NA	0	0	NA	NA	NA	NA	NA	NA
RLX-incomp-chim_Atha-B-R1443-Map10_reversed	Copia	Copia_new-1821.1	1	21822829	21823109	intergenic	NA	NA	NA	NA	NA	NA	NA	NA	NA	0	NA	NA	NA	0	NA	NA	NA	0	NA	NA	NA	NA	NA	NA	NA	NA	NA	NA	NA	0	NA	0	NA	NA	NA	NA	NA	NA	NA	NA	NA	NA	NA
RLX-incomp_AhalGem-B-R97-Map20	Copia	ALCopia43.4	1	21967350	21967357	exon	0	0	0	NA	0	0	0	1	0	0	0	0	0	NA	0	0	0	0	0	0	0	0	1	0	0	0	0	1	0	0	0	0	0	0	0	0	0	0	0	NA	0	NA	0
RLX-comp_AhalGem-B-R292-Map6	Copia	ALCopia45.1	1	22127319	22127326	exon	NA	0	0	0	0	0	0	0	0	0	0	0	0	0	NA	0	0	NA	0	0	NA	0	0	0	0	0	0	NA	0	NA	0	NA	0	0	0	NA	NA	0	NA	0	0	0	NA
RLX-comp_AhalGem-B-R292-Map6	Copia	ALCopia45.1	1	22127741	22127747	exon	0	0	0	0	NA	NA	0	0	0	0	0	NA	NA	0	0	0	0	0	0	0	0	0	0	0	NA	0	0	1	NA	NA	0	0	NA	0	NA	0	NA	NA	NA	NA	NA	NA	NA
RLX-incomp-chim_Alyr-B-G162-Map20_reversed	Copia	ALCopia27.3	1	22177128	22177136	3UTR	NA	NA	NA	NA	0	NA	0	0	NA	0	0	0	0	0	0	NA	0	NA	NA	NA	NA	0	0	NA	0	NA	0	NA	0	0	0	NA	NA	NA	NA	NA	NA	NA	NA	0	0	0	NA
RLX-comp_Alyr-B-R2141-Map9_reversed	Copia	ALCopia49.1	1	22263183	22263572	3UTR	NA	NA	0	NA	0	0	NA	NA	NA	0	NA	NA	NA	0	0	NA	0	0	NA	NA	NA	0	NA	NA	NA	NA	0	NA	0	0	NA	0	NA	0	0	NA	NA	0	NA	0	0	NA	NA
RLX-comp_Alyr-B-P131.674-Map10	Copia	ALCopia75.2	1	22264204	22264210	exon	0	NA	0	0	0	0	0	0	0	0	0	NA	0	0	0	0	0	0	0	0	0	0	0	0	0	0	0	0	0	0	0	0	0	0	0	0	NA	0	0	0	NA	NA	NA
RLX-incomp_AhalGem-B-R382-Map4_reversed	Copia	ALCopia83.1	1	22307701	22308172	part2_up	0	NA	NA	0	0	0	0	0	0	0	NA	0	0	0	0	0	NA	NA	0	NA	NA	0	0	0	0	1	0	0	0	1	0	NA	NA	NA	NA	NA	NA	NA	NA	0	NA	0	0
RLX-incomp_AhalGem-B-R3299-Map4_reversed	Copia	ALCopia2.1	1	22320655	22321243	part2_up	0	0	0	NA	0	0	0	0	0	0	0	0	0	0	0	0	0	0	0	0	0	0	0	NA	0	0	0	0	0	0	0	0	NA	0	0	0	0	NA	0	0	0	0	0
RLX-comp_AhalGem-B-R1175-Map7_reversed	Copia	ALCopia11.1	1	22371457	22371463	exon	NA	NA	1	1	1	0	0	1	1	0	0	0	0	0	0	0	1	NA	1	NA	0	0	0	0	0	0	0	0	0	0	0	0	0	NA	0	0	NA	0	0	NA	NA	NA	NA
RLX-comp_Alyr-B-P308.538-Map6	Copia	ALCopia78.2	1	22476897	22476905	exon	0	0	0	0	0	0	0	0	0	0	0	0	0	0	0	0	0	0	0	0	0	0	0	0	0	0	0	0	0	0	0	0	0	0	0	0	0	0	0	0	0	0	0
RLX-comp_Alyr-B-P308.538-Map6	Copia	ALCopia78.2	1	22614366	22614371	part1_down	0	NA	NA	NA	0	0	0	0	0	0	0	NA	NA	NA	NA	NA	0	0	0	0	NA	0	0	NA	NA	0	0	NA	0	0	0	NA	NA	NA	NA	0	NA	NA	NA	0	NA	NA	0
RLX-comp_AhalGem-B-R552-Map14_reversed	Copia	ALCopia75.1	1	22698874	22699438	part2_up	NA	NA	NA	NA	NA	NA	NA	NA	NA	NA	NA	NA	NA	NA	NA	NA	NA	NA	NA	NA	0	NA	NA	NA	NA	0	NA	0	NA	NA	0	NA	NA	NA	NA	NA	NA	NA	NA	NA	NA	NA	NA
RLX-comp_Alyr-B-R3838-Map5_reversed	Copia	ALCopia35.3	1	22737192	22737198	part2_up	0	0	0	0	0	0	0	0	0	0	0	0	0	0	0	0	0	0	0	0	0	0	0	0	0	NA	0	0	0	0	0	0	NA	0	0	0	0	0	NA	0	0	0	0
RLX-incomp_Alyr-B-R969-Map20_reversed	Copia	ENDOVIR1.6	1	22737873	22737880	intergenic	0	0	0	0	0	0	0	0	0	0	0	0	0	0	0	0	0	NA	0	0	0	0	0	0	0	0	0	0	0	0	0	0	NA	0	0	0	0	NA	0	0	0	0	0
RLX-comp_Alyr-B-G1863-Map5	Copia	ALCopia45.2	1	22789410	22789416	intergenic	NA	0	NA	NA	0	0	NA	0	NA	NA	0	NA	0	0	NA	0	NA	NA	0	0	NA	0	0	0	0	0	NA	0	0	NA	NA	0	0	NA	0	NA	0	0	NA	0	0	0	0
RLX-comp_Alyr-B-G1881-Map5	Copia	ALCopia54.1	1	22849625	22849633	intergenic	0	1	0	0	NA	0	1	NA	0	0	0	0	NA	1	NA	1	0	NA	NA	NA	0	NA	NA	NA	0	1	NA	0	0	0	0	1	NA	NA	NA	NA	NA	NA	NA	NA	NA	NA	NA
RLX-comp_Alyr-B-R822-Map8_reversed	Copia	ALCopia37.1	1	22849861	22849865	intergenic	NA	NA	NA	0	0	NA	0	0	0	1	NA	0	0	0	0	0	NA	NA	NA	NA	0	NA	0	NA	0	NA	NA	NA	0	0	0	NA	0	NA	0	0	NA	NA	NA	0	0	NA	NA
RLX-incomp_Ah_Castric-B-R696-Map13	Copia	ALCopia95.4	1	22859437	22859963	part2_up	NA	NA	NA	0	0	0	0	0	NA	NA	0	0	0	0	NA	0	0	0	0	0	0	0	0	0	0	0	0	0	0	0	0	0	NA	NA	NA	NA	NA	NA	NA	0	NA	0	0
RLX-incomp-chim_Alyr-B-G1849-Map8_reversed	Copia	ENDOVIR1.1	1	23034337	23034860	5UTR	0	0	NA	NA	0	0	0	0	NA	NA	0	0	NA	NA	0	0	0	NA	0	NA	0	0	0	0	NA	0	0	0	0	NA	0	NA	0	NA	0	0	NA	NA	0	0	NA	NA	NA
RLX-incomp_Ah_Castric-B-G534-Map7_reversed	Copia	ATCopia42.1	1	23046461	23046466	3UTR	NA	NA	NA	NA	NA	NA	NA	NA	NA	NA	NA	NA	NA	NA	NA	NA	NA	NA	NA	NA	NA	NA	NA	NA	0	0	0	0	NA	0	NA	0	NA	NA	NA	NA	NA	NA	NA	0	NA	0	NA
RLX-incomp_Alyr-B-R2002-Map7_reversed	Copia	ALCopia57.1	1	23056896	23057121	exon	NA	NA	NA	NA	NA	NA	1	0	NA	0	NA	NA	NA	NA	NA	NA	NA	NA	NA	NA	0	NA	NA	NA	NA	NA	0	NA	NA	NA	NA	NA	NA	NA	NA	NA	NA	NA	NA	NA	NA	NA	NA
RLX-comp_AhalGem-B-R7379-Map5	Copia	ALCopia92.1	1	23057216	23057223	exon	0	0	0	0	0	0	0	0	0	0	0	0	0	0	0	0	0	0	0	0	0	0	0	0	0	0	0	0	0	0	0	0	0	0	0	0	0	0	0	NA	0	0	NA
RLX-incomp_Alyr-B-R980-Map20	Copia	ALCopia43.7	1	23057247	23057600	exon	NA	NA	0	NA	0	1	NA	NA	NA	NA	NA	NA	0	NA	NA	NA	NA	NA	0	NA	NA	NA	NA	NA	0	NA	0	0	0	0	0	0	0	NA	0	0	0	NA	NA	NA	NA	NA	NA
RLX-comp_Alyr-B-G1881-Map5	Copia	ALCopia54.1	1	23137359	23137883	exon	NA	NA	NA	NA	NA	NA	NA	0	NA	NA	NA	NA	NA	NA	NA	NA	NA	NA	0	NA	NA	0	0	NA	NA	NA	0	NA	0	NA	NA	NA	NA	NA	NA	NA	NA	NA	NA	NA	NA	NA	NA
RLX-incomp_Alyr-B-R2002-Map7_reversed	Copia	ALCopia57.1	1	23359741	23360275	5UTR	NA	NA	NA	NA	NA	0	0	NA	0	NA	0	0	0	0	0	0	NA	NA	NA	NA	NA	NA	NA	NA	NA	NA	NA	NA	NA	NA	NA	NA	NA	NA	NA	NA	NA	NA	NA	NA	NA	NA	NA
RLX-incomp_Ah_Castric-B-R709-Map4	Copia	ALCopia75.3	1	23384679	23386028	intergenic	0	0	0	0	0	0	0	0	0	0	0	0	0	0	0	0	0	0	0	0	0	0	0	0	0	0	0	0	0	0	0	0	NA	NA	NA	NA	NA	NA	NA	0	NA	NA	0
RLX-comp_Alyr-B-G1897-Map5	Copia	ALCopia11.2	1	23407012	23407079	3UTR	NA	NA	NA	NA	NA	0	0	NA	NA	0	0	NA	0	NA	NA	NA	0	NA	NA	NA	0	NA	0	NA	0	0	NA	0	NA	0	0	NA	NA	NA	NA	NA	NA	NA	NA	NA	0	0	NA
RLX-incomp_Alyr-B-R1737-Map5	Copia	ALCopia16.1	1	23451299	23451306	part2_down	NA	1	0	0	0	0	0	0	0	0	0	0	1	0	NA	NA	0	NA	NA	0	NA	NA	0	NA	NA	0	0	0	NA	0	0	NA	NA	0	NA	NA	NA	NA	NA	0	NA	0	0
RLX-incomp_Alyr-B-R1045-Map5_reversed	Copia	ALCopia27.18	1	23455696	23456946	5UTR	0	NA	NA	NA	0	NA	NA	NA	0	0	0	NA	NA	NA	0	NA	0	0	0	NA	NA	NA	0	0	NA	NA	NA	NA	NA	NA	NA	NA	NA	NA	NA	NA	0	NA	NA	0	0	NA	NA
RLX-comp_Alyr-B-P472.410-Map5	Copia	ALCopia65.2	1	23471580	23471586	part2_down	0	0	0	0	0	0	0	0	0	0	NA	0	0	0	NA	0	0	0	0	0	0	0	0	0	0	0	0	0	0	0	0	0	NA	0	NA	NA	0	NA	NA	0	0	0	NA
RLX-comp_AhalGem-B-R292-Map6	Copia	ALCopia45.1	1	23473290	23473297	part2_down	NA	0	0	0	0	0	0	0	0	NA	0	0	0	0	0	0	0	0	NA	0	0	0	0	0	0	0	0	0	0	NA	0	0	NA	0	NA	0	0	NA	NA	0	0	NA	NA
RLX-incomp_Alyr-B-R1055-Map8_reversed	Copia	ROMANIAT5.5	1	23478811	23478817	intergenic	NA	NA	NA	NA	0	NA	NA	NA	NA	NA	0	NA	0	0	NA	0	NA	NA	0	0	NA	0	0	0	NA	NA	NA	NA	1	NA	1	NA	NA	NA	NA	NA	NA	NA	NA	NA	NA	NA	NA
RLX-incomp_AhalGem-B-R3299-Map4_reversed	Copia	ALCopia2.1	1	23596755	23597329	exon	0	0	0	0	0	1	0	0	0	0	0	0	0	0	0	0	0	0	NA	0	0	0	0	NA	0	0	0	0	0	0	0	0	0	0	0	0	NA	0	0	0	NA	NA	NA
RLX-incomp_Ah_Castric-B-G745-Map6	Copia	ALCopia27.8	1	23602281	23602287	intergenic	NA	NA	NA	NA	NA	NA	NA	NA	0	NA	NA	NA	NA	NA	NA	NA	NA	NA	NA	NA	NA	NA	NA	NA	NA	NA	NA	NA	NA	NA	NA	NA	NA	NA	NA	NA	NA	NA	NA	NA	NA	NA	0
RLX-comp_AhalGem-B-R7379-Map5	Copia	ALCopia92.1	1	23672020	23672765	5UTR	NA	0	0	0	0	0	0	0	0	0	0	0	0	0	0	0	0	0	0	0	0	0	0	0	0	0	0	0	0	0	0	0	0	0	0	0	NA	NA	NA	0	0	NA	NA
RLX-incomp_Alyr-B-R2797-Map6	Copia	ALCopia65.6	1	23673059	23673066	5UTR	0	0	0	0	0	0	0	0	0	0	0	0	0	0	0	0	0	0	0	0	0	0	0	0	0	0	0	NA	0	0	0	0	0	0	0	0	NA	0	NA	0	0	NA	0
RLX-incomp_Ah_Castric-B-R696-Map13	Copia	ALCopia95.4	1	23681221	23681229	part1_down	0	NA	0	0	NA	NA	0	0	0	NA	0	NA	NA	0	NA	NA	NA	NA	NA	NA	0	NA	0	NA	NA	0	NA	0	NA	NA	NA	NA	NA	0	0	0	0	0	0	NA	0	NA	NA
RLX-incomp_AhalGem-B-R7455-Map5_reversed	Copia	ALCopia63.2	1	23695525	23695532	part1_down	NA	NA	NA	NA	NA	NA	NA	NA	NA	NA	NA	0	NA	NA	0	NA	NA	0	NA	NA	NA	NA	NA	NA	0	0	0	0	0	0	0	0	0	NA	0	NA	NA	NA	NA	NA	NA	NA	NA
RLX-comp_Atha-B-R744-Map4	Copia	ALCopia1.1	1	23721000	23721007	part2_up	0	NA	NA	NA	0	NA	NA	NA	NA	NA	NA	NA	NA	NA	NA	NA	0	0	NA	NA	NA	0	NA	NA	NA	0	0	0	NA	NA	0	NA	NA	0	NA	NA	NA	NA	NA	0	0	NA	NA
RLX-incomp_Alyr-B-R2002-Map7_reversed	Copia	ALCopia57.1	1	23800209	23800215	intron	0	0	0	NA	0	NA	0	0	0	0	0	0	NA	0	NA	0	0	NA	0	0	0	0	NA	0	0	0	0	0	0	0	NA	0	NA	NA	0	NA	NA	NA	NA	NA	0	0	NA
RLX-comp_Alyr-B-R2738-Map5_reversed	Copia	ALCopia46.2	1	23820261	23820267	exon	0	NA	0	NA	0	0	NA	0	0	0	0	NA	NA	0	0	NA	0	0	0	0	0	0	0	0	0	0	0	0	0	0	0	0	0	0	0	NA	NA	0	0	0	0	0	NA
RIX-incomp-chim_Ah_Castric-B-R3861-Map8	Copia	ALCopia95.1	1	23866570	23866576	part2_down	0	0	0	0	0	0	0	0	0	0	0	0	0	0	0	0	0	0	0	0	0	0	0	0	0	NA	0	0	0	0	0	0	NA	0	NA	NA	NA	NA	NA	0	0	0	0
RLX-incomp_Alyr-B-R1737-Map5	Copia	ALCopia16.1	1	23873095	23873106	part2_down	0	0	0	0	0	0	0	0	0	0	1	0	0	0	0	0	0	0	0	0	0	0	0	0	0	0	0	0	0	0	0	0	NA	0	0	0	0	0	0	NA	NA	0	NA
RLX-incomp_Ah_Castric-B-R696-Map13	Copia	ALCopia95.4	1	23875464	23875470	part2_down	0	0	0	0	0	0	0	0	0	NA	0	0	0	0	0	NA	0	0	0	0	0	0	0	0	0	0	0	0	0	0	0	0	NA	0	0	NA	0	0	NA	NA	NA	NA	0
RLX-incomp_Ah_Castric-B-R696-Map13	Copia	ALCopia95.4	1	23875853	23875859	part1_down	0	0	0	0	0	0	0	0	0	0	0	0	0	0	0	0	0	0	0	0	0	0	0	0	0	0	0	0	0	0	0	0	0	NA	0	NA	0	0	NA	0	0	0	0
RLX-incomp-chim_Alyr-B-R2649-Map5_reversed	Copia	ALCopia65.3	1	23877627	23877636	3UTR	0	0	0	0	0	0	0	NA	0	0	0	0	0	0	NA	0	0	0	0	0	0	0	0	0	NA	0	NA	0	0	0	0	NA	0	NA	0	NA	NA	0	NA	0	0	0	NA
RLX-incomp-chim_Alyr-B-R2668-Map17	Copia	ALCopia22.1	1	24035282	24035290	part2_up	0	0	NA	0	0	0	0	0	0	NA	1	0	0	0	0	0	0	0	0	0	0	0	0	0	0	0	0	0	0	0	0	0	0	0	0	0	0	NA	0	NA	0	0	NA
RLX-incomp_Alyr-B-R180-Map20_reversed	Copia	ALCopia42.1	1	24039396	24039403	5UTR	0	0	0	0	0	0	0	0	0	0	0	0	NA	NA	0	0	0	NA	0	0	0	0	0	0	0	0	0	0	0	0	0	0	NA	0	0	0	NA	NA	NA	0	0	0	0
RLX-incomp_Ah_Castric-B-R696-Map13	Copia	ALCopia95.4	1	24081108	24081262	part2_down	NA	NA	NA	NA	NA	NA	0	0	NA	NA	0	NA	NA	NA	NA	0	0	NA	0	0	NA	0	NA	NA	NA	NA	NA	NA	NA	NA	NA	NA	NA	NA	NA	NA	NA	NA	NA	NA	NA	NA	NA
RLX-incomp_AhalGem-B-R4906-Map4	Copia	ALCopia13.2	1	24098078	24099332	5UTR	0	0	0	0	0	0	0	0	0	0	0	0	0	0	0	0	0	0	0	0	NA	0	0	0	0	0	0	0	0	0	0	0	NA	0	0	NA	NA	0	NA	0	0	NA	NA
RLX-incomp_AhalGem-B-R97-Map20	Copia	ALCopia43.4	1	24104449	24104890	exon	NA	0	0	0	0	0	0	0	NA	NA	0	0	0	0	NA	0	0	0	0	0	0	0	0	NA	0	0	0	0	0	0	NA	0	0	NA	0	0	NA	NA	0	NA	NA	NA	NA
RLX-comp_Alyr-B-R1840-Map6	Copia	ALCopia38B.1	1	24105336	24105342	exon	0	0	0	0	0	0	0	0	0	0	0	0	0	0	0	0	0	0	0	0	0	NA	0	0	0	0	0	0	0	0	0	0	1	0	NA	NA	0	0	0	0	0	NA	NA
RLX-incomp_Alyr-B-R5333-Map5	Copia	Copia_new-2245.1	1	24120997	24121005	exon	0	0	0	0	0	0	0	0	0	0	0	0	0	0	0	0	0	0	0	0	0	0	0	0	0	0	0	0	0	0	0	0	0	0	0	0	0	0	NA	0	0	NA	0
RLX-comp_AhalGem-B-R292-Map6	Copia	ALCopia45.1	1	24154847	24155780	5UTR	0	NA	0	0	0	NA	NA	NA	NA	NA	0	NA	NA	NA	NA	NA	0	NA	0	NA	NA	0	0	NA	0	0	0	0	0	0	0	NA	0	NA	NA	0	0	0	NA	NA	NA	NA	NA
RLX-incomp-chim_Alyr-B-G1912-Map8	Copia	ALCopia27.4	1	24156715	24157152	part2_up	NA	0	0	NA	0	NA	NA	NA	0	NA	NA	0	NA	NA	NA	NA	0	NA	1	0	NA	0	1	NA	NA	NA	NA	NA	NA	NA	NA	NA	NA	NA	NA	NA	NA	NA	NA	0	0	NA	NA
RLX-comp_Alyr-B-R3838-Map5_reversed	Copia	ALCopia35.3	1	24157219	24157225	part2_up	0	0	0	0	0	0	0	0	0	0	0	0	0	0	0	NA	0	0	0	0	0	0	0	0	0	0	0	0	0	0	0	0	0	NA	0	NA	0	NA	0	0	0	NA	0
RLX-incomp-chim_Alyr-B-G1849-Map8_reversed	Copia	ENDOVIR1.1	1	24194043	24194049	part2_up	0	0	NA	0	0	0	0	0	NA	0	NA	0	NA	NA	NA	NA	NA	NA	0	NA	0	NA	0	NA	0	0	0	0	NA	NA	0	0	NA	NA	NA	NA	NA	NA	NA	NA	NA	NA	0
RLX-incomp_AhalGem-B-R5508-Map7	Copia	ALCopia54.3	1	24194503	24194509	part2_up	0	0	0	0	0	0	0	0	0	0	0	0	NA	0	NA	NA	0	NA	NA	0	0	NA	0	NA	0	0	0	0	0	0	0	0	NA	NA	0	NA	NA	NA	NA	NA	NA	NA	0
RLX-comp_AhalGem-B-R1175-Map7_reversed	Copia	ALCopia11.1	1	24304394	24304400	intergenic	0	NA	0	0	NA	NA	NA	0	0	0	0	0	1	0	0	0	0	0	0	0	0	0	0	0	0	0	0	0	0	0	0	0	NA	NA	NA	NA	NA	NA	NA	0	0	0	NA
RLX-incomp_Ah_Castric-B-R696-Map13	Copia	ALCopia95.4	1	24307525	24307532	part1_up	0	0	0	0	0	0	0	0	0	0	0	0	0	0	0	0	0	0	0	0	0	0	0	0	0	0	0	0	0	0	0	0	NA	NA	0	NA	0	0	0	0	0	0	0
RLX-incomp_Alyr-B-R969-Map20_reversed	Copia	ENDOVIR1.6	1	24327514	24327526	intergenic	NA	0	0	0	0	NA	NA	0	0	NA	NA	0	NA	NA	NA	0	NA	0	NA	0	NA	NA	NA	NA	NA	NA	0	0	0	0	0	0	0	0	NA	NA	NA	NA	0	NA	NA	0	0
RLX-incomp_Alyr-B-R4729-Map5	Copia	ROMANIAT5.6	1	24332400	24332406	part1_down	NA	0	0	0	0	0	NA	0	NA	NA	NA	NA	NA	NA	NA	NA	NA	NA	NA	0	0	NA	NA	NA	0	0	0	NA	0	0	0	0	NA	NA	NA	NA	NA	NA	NA	0	0	0	0
RLX-incomp_Alyr-B-R2002-Map7_reversed	Copia	ALCopia57.1	1	24360966	24360973	part2_up	0	NA	0	NA	0	0	NA	0	0	NA	0	0	0	0	0	0	0	0	0	0	0	0	0	NA	0	0	0	0	0	0	0	0	0	0	0	0	0	0	0	NA	0	NA	NA
RLX-comp_AhalGem-B-R4661-Map5_reversed	Copia	ALCopia13.1	1	24404207	24404654	part2_up	NA	NA	NA	NA	NA	NA	NA	NA	NA	NA	0	NA	NA	NA	NA	NA	NA	NA	0	NA	NA	NA	NA	NA	NA	NA	NA	NA	NA	NA	0	NA	NA	NA	NA	0	NA	NA	NA	NA	NA	NA	NA
RLX-incomp_Alyr-B-R1288-Map8	Copia	ALCopia95.6	1	24466957	24466963	5UTR	0	0	0	NA	0	0	0	0	0	0	0	0	0	NA	NA	0	NA	NA	NA	NA	NA	NA	NA	NA	NA	NA	NA	0	0	0	NA	NA	0	NA	0	NA	NA	NA	NA	NA	0	NA	NA
RLX-incomp_Atha-B-R1466-Map3_reversed	Copia	ALCopia38.1	1	24496722	24497266	part1_up	0	0	0	0	0	0	0	0	0	NA	0	NA	0	0	0	NA	0	0	0	0	0	0	0	NA	0	NA	0	NA	NA	0	NA	NA	0	NA	NA	0	0	NA	0	0	0	0	0
RLX-comp_Alyr-B-G1863-Map5	Copia	ALCopia45.2	1	24535902	24536728	part2_up	NA	0	NA	NA	NA	0	0	NA	NA	NA	0	NA	0	NA	0	NA	0	NA	NA	NA	NA	NA	NA	NA	NA	0	0	NA	0	NA	0	NA	NA	NA	NA	NA	NA	NA	NA	NA	0	NA	NA
RLX-comp_Alyr-B-R1840-Map6	Copia	ALCopia38B.1	1	24561706	24561712	exon	0	0	0	0	0	0	0	0	NA	0	0	0	0	0	0	0	0	0	0	0	0	0	0	0	0	0	0	0	0	0	0	0	0	0	0	0	NA	NA	NA	NA	0	NA	NA
RLX-comp_Alyr-B-P308.538-Map6	Copia	ALCopia78.2	1	24569275	24569604	5UTR	NA	NA	NA	0	NA	NA	0	NA	NA	NA	NA	NA	NA	0	NA	NA	NA	NA	NA	NA	NA	NA	0	NA	NA	NA	0	0	0	NA	NA	NA	0	0	0	NA	0	0	NA	NA	NA	NA	NA
RLX-incomp_Alyr-B-R2797-Map6	Copia	ALCopia65.6	1	24586243	24587187	intergenic	NA	NA	0	0	NA	0	0	0	0	0	NA	NA	NA	0	0	1	0	0	0	0	NA	0	0	NA	0	NA	0	0	0	NA	NA	NA	NA	NA	NA	NA	NA	NA	NA	0	0	NA	NA
RLX-comp_Alyr-B-G1897-Map5	Copia	ALCopia11.2	1	24599414	24599420	exon	0	0	0	0	NA	0	0	0	0	0	0	0	0	0	0	0	0	0	NA	0	0	0	0	0	0	0	0	0	0	0	0	0	0	0	0	0	0	0	0	NA	0	0	NA
RLX-incomp_AhalGem-B-R382-Map4_reversed	Copia	ALCopia83.1	1	24631818	24631824	intergenic	0	0	0	0	0	0	0	0	0	0	NA	0	0	0	0	0	0	0	0	0	0	0	0	0	0	0	0	0	0	0	0	0	NA	0	0	0	0	NA	0	0	0	0	0
RLX-comp_Atha-B-R744-Map4	Copia	ALCopia1.1	1	24632974	24632980	part2_up	NA	0	0	0	0	0	0	0	0	0	0	NA	0	NA	0	0	0	0	0	0	0	0	0	NA	0	0	0	0	0	NA	0	NA	0	NA	NA	NA	NA	NA	NA	0	0	0	0
RLX-incomp_Alyr-B-R513-Map7_reversed	Copia	ALCopia27.25	1	24635560	24636395	3UTR	0	NA	0	0	0	0	0	0	NA	0	NA	NA	0	NA	NA	NA	0	NA	0	0	0	NA	NA	NA	NA	NA	0	NA	0	NA	NA	NA	NA	0	NA	NA	NA	0	NA	NA	0	NA	NA
RLX-incomp_Ah_Castric-B-R696-Map13	Copia	ALCopia95.4	1	24651604	24652312	exon	0	0	NA	NA	0	NA	0	0	NA	NA	NA	0	0	NA	NA	0	NA	NA	0	NA	0	0	0	NA	0	NA	NA	NA	NA	NA	NA	NA	NA	NA	0	NA	NA	0	NA	NA	0	NA	NA
RLX-incomp_AhalGem-B-R97-Map20	Copia	ALCopia43.4	1	24652522	24652529	3UTR	0	0	NA	0	0	NA	0	0	0	0	0	0	0	0	0	0	0	NA	0	0	NA	0	0	NA	0	NA	0	0	0	0	0	NA	0	NA	0	NA	0	0	NA	0	0	0	0
RLX-incomp_Ah_Castric-B-G745-Map6	Copia	ALCopia27.8	1	24652673	24652686	part1_down	0	0	NA	NA	NA	NA	0	0	0	NA	0	NA	0	0	0	0	0	0	0	NA	0	0	0	0	NA	0	0	0	0	0	0	NA	0	NA	0	0	NA	0	NA	0	0	0	0
RLX-incomp_Ah_Castric-B-G745-Map6	Copia	ALCopia27.8	1	24652833	24652840	part2_down	0	0	NA	0	0	0	NA	0	0	0	0	0	0	0	0	0	0	0	0	0	0	0	NA	NA	0	0	0	0	0	0	0	0	NA	0	NA	0	NA	NA	NA	NA	NA	NA	0
RLX-comp_Alyr-B-R1501-Map6_reversed	Copia	ALCopia64.1	1	24652977	24652984	part2_down	0	0	0	NA	NA	NA	0	0	0	0	NA	0	0	NA	NA	NA	0	0	0	0	0	NA	NA	0	0	0	0	NA	0	0	0	0	0	0	0	0	0	0	NA	0	0	0	NA
RLX-incomp_AhalGem-B-R1013-Map4	Copia	ALCopia21.1	1	24774307	24774315	part2_down	0	0	NA	0	NA	0	NA	NA	NA	NA	1	NA	NA	NA	NA	NA	NA	NA	NA	NA	NA	NA	NA	NA	NA	NA	NA	NA	NA	NA	NA	NA	0	NA	NA	NA	NA	0	NA	NA	NA	NA	0
RLX-comp_Alyr-B-R1840-Map6	Copia	ALCopia38B.1	1	24815997	24816003	intergenic	0	0	0	0	0	0	0	0	0	0	0	0	0	0	0	0	0	0	0	0	0	0	0	0	0	0	0	0	0	0	0	0	0	0	0	NA	NA	0	0	NA	0	NA	0
RLX-incomp_Ah_Castric-B-R345-Map11_reversed	Copia	ROMANIAT5.2	1	24816875	24816881	part2_up	0	0	0	0	0	0	NA	0	0	0	0	0	0	0	0	0	0	0	0	0	0	0	0	0	0	0	0	0	0	0	NA	NA	0	NA	NA	NA	NA	NA	NA	0	0	0	NA
RIX-incomp-chim_Ah_Castric-B-R3861-Map8	Copia	ALCopia95.1	1	24821028	24821668	intergenic	NA	NA	0	1	NA	NA	NA	NA	NA	NA	NA	0	NA	NA	NA	NA	0	NA	NA	NA	0	0	1	NA	NA	0	0	0	NA	NA	0	NA	NA	NA	NA	NA	NA	NA	NA	NA	NA	NA	NA
RLX-incomp_Alyr-B-R1288-Map8	Copia	ALCopia95.6	1	24846159	24846633	5UTR	NA	NA	NA	NA	0	0	NA	NA	0	NA	NA	NA	0	NA	NA	NA	NA	NA	NA	NA	NA	NA	NA	NA	0	NA	NA	NA	0	NA	NA	NA	NA	NA	NA	NA	NA	NA	NA	NA	NA	NA	NA
RLX-comp_AhalGem-B-R7379-Map5	Copia	ALCopia92.1	1	24874102	24874109	exon	0	1	NA	0	0	0	0	0	0	0	0	0	0	0	NA	0	NA	NA	0	0	0	0	0	0	0	0	0	0	0	0	0	0	0	0	0	0	0	0	NA	NA	0	NA	NA
RLX-comp_Alyr-B-R2141-Map9_reversed	Copia	ALCopia49.1	1	24876621	24876627	exon	0	NA	NA	NA	0	0	0	0	NA	0	NA	NA	NA	NA	NA	0	0	NA	0	0	0	NA	NA	NA	0	0	0	0	0	0	NA	0	0	0	0	0	NA	0	0	0	0	0	0
RLX-comp_Alyr-B-R1849-Map6_reversed	Copia	ALCopia38B.2	1	25010564	25010567	part2_down	0	0	0	0	0	0	0	0	0	0	0	0	0	0	0	0	0	0	0	0	0	0	0	0	0	0	0	0	0	0	0	0	NA	NA	NA	0	NA	NA	NA	NA	0	0	NA
RLX-incomp_Alyr-B-R475-Map20_reversed	Copia	ALCopia27.24	1	25016229	25016234	part2_down	0	0	0	NA	0	0	0	0	0	0	0	0	0	0	0	0	0	0	0	0	0	0	0	0	0	0	0	0	0	0	0	0	NA	0	NA	NA	NA	NA	NA	0	0	0	0
RLX-incomp-chim_Alyr-B-R644-Map9_reversed	Copia	Copia_new-1818.1	1	25017718	25017723	part1_up	0	0	0	0	0	0	0	0	0	NA	0	0	0	0	0	0	0	0	0	0	0	0	0	0	0	0	0	0	0	0	0	0	NA	0	0	0	0	NA	NA	0	0	NA	0
RLX-incomp_Alyr-B-R716-Map8_reversed	Copia	ALCopia20.5	1	25026282	25026288	intergenic	NA	NA	NA	NA	NA	0	NA	NA	NA	NA	NA	NA	NA	NA	NA	NA	0	0	0	0	NA	0	0	0	NA	0	0	0	0	0	0	0	NA	NA	NA	NA	NA	NA	NA	0	0	0	0
RLX-incomp_Alyr-B-R2002-Map7_reversed	Copia	ALCopia57.1	1	25092868	25093578	part1_down	0	0	NA	NA	NA	NA	NA	NA	0	NA	NA	NA	NA	NA	NA	NA	0	0	0	0	0	0	0	NA	0	NA	0	NA	0	0	NA	0	NA	0	NA	NA	0	0	0	NA	NA	NA	NA
RLX-incomp_Alyr-B-R4401-Map13	Copia	ALCopia65.7	1	25099316	25099323	part2_up	0	NA	0	0	0	0	0	0	0	0	0	0	NA	0	0	0	0	0	0	0	0	0	0	0	0	0	0	0	0	0	0	0	NA	NA	NA	0	NA	0	NA	0	0	0	0
RLX-incomp-chim_Alyr-B-R2649-Map5_reversed	Copia	ALCopia65.3	1	25130538	25130546	part1_up	0	0	0	NA	0	0	NA	0	0	0	0	0	NA	0	NA	0	0	0	0	0	NA	NA	0	0	0	0	0	0	0	0	0	NA	NA	0	0	NA	0	0	NA	0	0	NA	NA
RLX-incomp_Ah_Castric-B-R696-Map13	Copia	ALCopia95.4	1	25152318	25153080	5UTR	NA	0	NA	NA	NA	1	0	NA	0	0	NA	NA	0	NA	NA	0	NA	NA	0	NA	0	NA	NA	NA	NA	0	0	NA	NA	0	NA	NA	NA	NA	NA	NA	NA	NA	NA	NA	NA	NA	NA
RLX-incomp_AhalGem-B-R7455-Map5_reversed	Copia	ALCopia63.2	1	25221664	25222308	exon	NA	NA	NA	0	NA	0	0	0	NA	NA	NA	NA	0	0	0	NA	0	0	0	0	0	0	0	NA	0	0	NA	0	0	0	NA	0	NA	NA	0	0	NA	NA	NA	0	NA	NA	NA
RLX-incomp-chim_Alyr-B-R8461-Map12	Copia	ATCopia20.1	1	25223613	25223621	exon	0	0	0	0	0	0	0	0	0	0	0	0	NA	0	0	0	0	0	0	0	0	0	0	0	0	0	0	0	0	0	0	0	0	0	0	0	0	0	0	0	NA	0	NA
RLX-incomp_Alyr-B-G1600-Map8	Copia	ALCopia43.5	1	25371873	25371880	exon	NA	NA	NA	NA	NA	0	0	NA	NA	0	0	0	NA	0	NA	NA	0	NA	0	0	0	0	0	NA	0	0	0	0	0	0	0	0	0	NA	0	0	0	0	0	0	0	0	NA
RLX-incomp_Ah_Castric-B-R6162-Map4	Copia	Copia_new-1924.1	1	25378011	25378018	exon	NA	NA	NA	NA	NA	NA	NA	NA	NA	NA	NA	NA	NA	NA	NA	NA	NA	NA	NA	NA	NA	NA	NA	NA	NA	NA	1	NA	NA	NA	NA	NA	0	NA	NA	NA	NA	NA	0	0	0	0	0
RIX-incomp-chim_Ah_Castric-B-R3861-Map8	Copia	ALCopia95.1	1	25385472	25385890	exon	NA	0	0	0	0	NA	0	0	NA	NA	0	0	NA	0	0	0	NA	0	NA	NA	0	NA	0	NA	0	0	0	NA	0	0	0	0	NA	NA	NA	NA	NA	NA	NA	NA	NA	NA	NA
RLX-incomp-chim_Alyr-B-R644-Map9_reversed	Copia	Copia_new-1818.1	1	25394400	25395050	3UTR	NA	0	0	0	0	0	0	0	0	0	0	0	0	0	0	0	1	0	NA	0	0	NA	0	0	0	0	NA	NA	0	NA	NA	NA	NA	NA	NA	NA	NA	NA	NA	NA	NA	0	0
RLX-comp_Alyr-B-R3669-Map7_reversed	Copia	ALCopia90.1	1	25433873	25433880	exon	NA	NA	NA	NA	NA	NA	NA	NA	NA	NA	NA	NA	NA	0	NA	NA	NA	0	NA	0	NA	NA	NA	NA	0	0	0	0	0	0	0	0	NA	NA	NA	NA	NA	NA	NA	0	0	0	NA
RLX-incomp_Alyr-B-G1600-Map8	Copia	ALCopia43.5	1	25438303	25439092	5UTR	NA	NA	NA	NA	NA	NA	NA	NA	NA	NA	NA	NA	NA	NA	NA	NA	NA	NA	NA	NA	NA	NA	NA	NA	0	0	NA	NA	0	0	NA	0	NA	NA	NA	NA	NA	NA	NA	NA	NA	NA	NA
RLX-incomp_Alyr-B-R4729-Map5	Copia	ROMANIAT5.6	1	25478790	25478798	3UTR	0	0	0	0	0	NA	NA	0	NA	0	NA	NA	0	0	0	0	0	0	0	0	0	0	0	0	0	0	NA	0	0	0	NA	0	NA	NA	0	0	NA	0	NA	0	0	0	NA
RLX-incomp_Alyr-B-R6904-Map5	Copia	ALCopia93.6	1	25502973	25502980	part2_up	0	0	0	NA	0	0	0	0	0	0	0	0	0	0	0	0	0	0	0	0	0	0	0	0	0	0	0	0	0	0	0	0	0	0	NA	NA	0	0	0	0	0	0	0
RLX-incomp_AhalGem-B-R449-Map9_reversed	Copia	ALCopia95.5	1	25559766	25559773	intergenic	0	0	0	0	0	0	0	0	0	0	0	0	0	NA	0	0	0	0	1	NA	0	0	NA	0	0	0	0	0	0	NA	0	0	0	NA	0	0	NA	NA	0	0	0	NA	NA
RLX-incomp_Alyr-B-R8005-Map14_reversed	Copia	ALCopia39.1	1	25559834	25559841	intergenic	NA	0	0	NA	0	0	0	NA	0	0	0	0	0	NA	0	0	0	0	0	0	0	0	0	0	0	0	0	0	0	NA	0	0	0	0	NA	NA	0	NA	0	0	0	NA	0
RLX-incomp_Ah_Castric-B-R696-Map13	Copia	ALCopia95.4	1	25637126	25637134	intron	0	0	NA	0	0	0	0	NA	0	0	0	0	0	0	0	NA	0	0	0	0	0	NA	0	0	0	0	0	0	0	NA	0	0	0	0	0	NA	0	0	NA	NA	0	NA	NA
RLX-incomp_AhalGem-B-R8061-Map5	Copia	ALCopia24.1	1	25695966	25697221	part1_up	NA	NA	NA	NA	NA	NA	NA	NA	0	NA	NA	0	NA	NA	NA	NA	NA	NA	0	0	NA	0	NA	NA	NA	0	0	0	0	0	NA	NA	NA	0	NA	NA	NA	NA	NA	NA	NA	NA	NA
RLX-comp_Alyr-B-G1881-Map5	Copia	ALCopia54.1	1	25698915	25698922	exon	0	0	0	0	0	0	0	0	0	0	0	0	0	0	0	0	0	0	0	0	0	0	0	0	0	0	0	0	0	0	0	0	0	0	0	0	0	0	0	0	0	0	NA
RLX-incomp_Alyr-B-G1600-Map8	Copia	ALCopia43.5	1	25725433	25725439	intron	NA	NA	NA	NA	NA	NA	NA	NA	NA	NA	NA	NA	NA	NA	NA	NA	NA	NA	NA	NA	NA	NA	NA	NA	NA	NA	NA	NA	NA	NA	NA	NA	NA	NA	NA	NA	NA	NA	NA	0	0	0	0
RLX-incomp_Alyr-B-R969-Map20_reversed	Copia	ENDOVIR1.6	1	25738883	25738890	3UTR	0	0	NA	0	0	0	NA	0	0	0	0	0	0	0	0	0	0	0	0	0	0	0	0	NA	0	0	0	0	0	0	0	0	NA	0	NA	0	NA	0	NA	0	NA	0	0
RLX-incomp_AhalGem-B-R7455-Map5_reversed	Copia	ALCopia63.2	1	25774133	25774139	exon	0	0	0	0	0	0	0	0	0	0	0	0	0	0	0	0	0	0	0	0	0	0	0	0	0	0	0	0	0	0	0	0	0	0	0	0	0	0	0	0	NA	0	NA
RLX-comp_Atha-B-R744-Map4	Copia	ALCopia1.1	1	25783478	25783484	exon	NA	0	0	0	NA	0	0	0	0	NA	0	0	0	NA	NA	0	0	0	0	0	0	0	0	0	0	0	0	NA	0	NA	NA	NA	0	0	0	NA	0	0	NA	NA	NA	NA	NA
RLX-incomp-chim_Alyr-B-G162-Map20_reversed	Copia	ALCopia27.3	1	25836407	25836413	part2_up	0	0	0	0	0	0	0	0	0	0	0	0	0	0	0	0	0	0	0	0	0	0	0	NA	0	0	0	0	0	0	0	0	NA	NA	NA	NA	NA	NA	NA	0	0	0	0
RLX-incomp_Alyr-B-G1600-Map8	Copia	ALCopia43.5	1	25856137	25856143	part1_down	0	0	0	0	NA	0	0	0	0	0	0	0	0	0	NA	0	0	0	0	0	0	0	0	0	0	0	0	0	0	0	0	0	NA	0	0	0	0	0	0	0	0	0	0
RLX-incomp_Atha-B-R1466-Map3_reversed	Copia	ALCopia38.1	1	25858251	25858820	5UTR	0	NA	0	0	0	0	0	0	0	0	0	0	0	0	NA	0	0	0	0	0	NA	0	0	0	0	0	0	0	0	0	0	0	NA	NA	NA	NA	NA	NA	NA	NA	NA	NA	NA
RLX-incomp-chim_Alyr-B-R2668-Map17	Copia	ALCopia22.1	1	25946842	25947777	exon	0	0	NA	0	0	0	0	0	0	0	0	0	0	0	0	0	0	0	0	0	0	0	0	0	0	0	0	0	0	0	0	0	NA	NA	NA	NA	NA	0	NA	0	0	0	0
RLX-comp_Alyr-B-R1501-Map6_reversed	Copia	ALCopia64.1	1	25957496	25957503	intergenic	NA	0	0	0	0	0	0	0	0	0	0	0	0	0	0	0	0	0	0	0	0	0	0	0	0	NA	0	0	NA	0	NA	0	NA	NA	0	0	0	NA	NA	0	0	0	0
RLX-comp_AhalGem-B-R4661-Map5_reversed	Copia	ALCopia13.1	1	25981363	25981832	exon	NA	0	NA	NA	NA	0	NA	0	0	NA	0	0	NA	0	NA	0	NA	NA	NA	NA	0	0	0	NA	NA	0	0	0	0	0	0	0	NA	NA	NA	NA	NA	NA	NA	NA	NA	NA	NA
RLX-comp_AhalGem-B-R7379-Map5	Copia	ALCopia92.1	1	26089873	26089880	intron	NA	NA	NA	NA	NA	NA	NA	NA	NA	NA	NA	NA	NA	NA	NA	NA	NA	NA	NA	NA	NA	NA	NA	NA	NA	NA	NA	NA	NA	NA	NA	NA	NA	NA	NA	NA	NA	NA	NA	NA	NA	NA	NA
RLX-incomp-chim_Atha-B-R1443-Map10_reversed	Copia	Copia_new-1821.1	1	26116911	26117591	part2_up	0	NA	0	NA	0	0	NA	0	0	NA	NA	NA	NA	NA	NA	NA	0	0	NA	NA	0	NA	0	NA	NA	NA	0	NA	NA	NA	0	NA	NA	NA	NA	NA	NA	NA	NA	NA	NA	NA	NA
RLX-comp_Alyr-B-R1501-Map6_reversed	Copia	ALCopia64.1	1	26157731	26157737	exon	0	0	0	0	0	0	0	0	0	0	0	NA	0	0	NA	0	1	0	0	NA	1	0	0	NA	0	NA	0	0	0	0	0	0	0	0	0	NA	0	NA	NA	0	0	NA	NA
RLX-incomp_Atha-B-R1466-Map3_reversed	Copia	ALCopia38.1	1	26185385	26186435	5UTR	1	0	NA	0	NA	0	0	0	0	0	NA	0	0	0	NA	0	NA	NA	NA	NA	NA	0	0	0	NA	NA	NA	NA	NA	NA	NA	NA	NA	NA	0	NA	NA	0	NA	NA	NA	NA	NA
RLX-incomp_Alyr-B-R326-Map11_reversed	Copia	ALCopia95.7	1	26397541	26398186	5UTR	0	NA	NA	0	0	NA	0	NA	NA	0	NA	NA	0	NA	NA	NA	NA	NA	NA	NA	NA	NA	NA	NA	NA	NA	NA	NA	NA	1	1	NA	NA	NA	NA	0	NA	NA	NA	NA	NA	NA	0
RLX-comp_Alyr-B-R3838-Map5_reversed	Copia	ALCopia35.3	1	26403564	26403951	part2_up	0	NA	NA	0	NA	0	0	0	0	0	0	0	0	0	0	0	NA	0	0	NA	0	0	0	NA	NA	NA	0	0	0	0	0	NA	NA	NA	NA	NA	NA	NA	NA	0	0	0	0
RLX-incomp_Alyr-B-R8005-Map14_reversed	Copia	ALCopia39.1	1	26459850	26460421	part1_up	0	0	0	0	0	0	0	0	0	0	0	0	0	0	NA	0	0	0	0	0	0	0	0	NA	0	NA	0	0	0	0	0	0	NA	NA	0	NA	NA	NA	NA	0	0	0	0
RLX-incomp_AhalGem-B-R7455-Map5_reversed	Copia	ALCopia63.2	1	26484634	26484640	3UTR	0	NA	0	NA	0	0	0	0	0	NA	NA	NA	0	0	NA	0	NA	0	0	0	0	0	0	0	0	0	0	0	0	0	0	0	NA	NA	NA	NA	0	0	NA	0	0	0	NA
RLX-incomp_AhalGem-B-R1574-Map5_reversed	Copia	ALCopia65.4	1	26543242	26543830	part2_down	0	0	NA	0	NA	0	0	0	NA	NA	NA	NA	0	0	NA	0	0	NA	0	0	0	0	0	0	0	NA	0	0	0	NA	0	NA	NA	NA	NA	NA	NA	NA	NA	0	0	0	0
RYX-incomp-chim_Alyr-B-R1182-Map20_reversed	Copia	ALCopia93.7	1	26546276	26546340	exon	NA	NA	NA	NA	NA	NA	0	0	0	0	NA	NA	0	NA	NA	0	NA	NA	0	0	0	0	0	0	NA	0	NA	0	0	0	0	NA	0	NA	1	NA	0	0	NA	NA	NA	NA	NA
RLX-incomp_AhalGem-B-R7455-Map5_reversed	Copia	ALCopia63.2	1	26547243	26547249	part2_up	0	0	0	0	0	NA	0	0	0	0	0	0	0	0	NA	0	0	NA	0	0	NA	0	0	NA	0	NA	0	0	0	0	0	0	0	0	0	0	0	0	NA	NA	NA	NA	NA
RLX-incomp_AhalGem-B-R7455-Map5_reversed	Copia	ALCopia63.2	1	26547646	26547652	part2_up	0	NA	NA	0	NA	0	0	0	NA	0	0	0	0	0	NA	NA	0	0	0	0	0	0	0	0	0	0	0	0	0	0	NA	0	0	NA	NA	NA	NA	0	NA	0	0	0	0
RLX-comp_Alyr-B-R305-Map11_reversed	Copia	ALCopia45.3	1	26553332	26554199	intergenic	0	NA	0	0	0	0	NA	0	NA	0	NA	NA	0	NA	0	NA	0	NA	0	0	0	0	0	NA	0	0	0	0	0	0	NA	0	NA	NA	NA	NA	NA	NA	NA	NA	0	NA	NA
RLX-comp_AhalGem-B-R292-Map6	Copia	ALCopia45.1	1	26570646	26570652	exon	0	0	0	0	0	0	0	0	0	0	0	0	0	0	0	0	0	0	0	0	0	0	0	0	0	0	0	0	0	0	0	0	0	0	0	0	0	0	0	0	0	NA	NA
RLX-incomp_Alyr-B-R180-Map20_reversed	Copia	ALCopia42.1	1	26570976	26570984	exon	0	0	0	0	0	0	0	0	0	0	0	NA	0	0	NA	0	0	0	0	0	0	0	0	0	0	0	0	0	0	0	0	0	0	0	NA	0	0	0	0	0	0	NA	0
RLX-comp_Alyr-B-R2568-Map7_reversed	Copia	ALCopia54.2	1	26577023	26577032	intergenic	0	NA	0	0	0	0	0	0	0	0	0	0	0	NA	NA	NA	0	0	0	NA	0	0	0	0	0	0	0	0	0	0	0	NA	0	0	0	0	0	0	NA	NA	0	NA	NA
RLX-comp_Alyr-B-R2568-Map7_reversed	Copia	ALCopia54.2	1	26577120	26577127	intergenic	0	0	0	0	0	0	NA	0	0	NA	0	NA	0	0	0	0	0	0	0	0	0	0	0	0	0	0	0	0	0	0	0	NA	0	0	0	0	0	0	0	0	0	0	0
RLX-incomp_AhalGem-B-R7455-Map5_reversed	Copia	ALCopia63.2	1	26577433	26577439	intergenic	0	0	0	0	0	0	0	0	0	0	0	0	0	0	NA	0	0	0	0	0	0	0	0	0	0	0	0	0	0	0	0	0	0	0	0	0	NA	NA	NA	NA	0	0	NA
RLX-incomp_AhalGem-B-R3842-Map4	Copia	ALCopia93.2	1	26616643	26616650	part1_down	NA	NA	0	NA	NA	0	NA	NA	NA	NA	NA	NA	0	0	0	NA	NA	0	NA	NA	NA	NA	NA	NA	1	NA	0	NA	0	NA	0	NA	NA	NA	NA	NA	0	NA	NA	0	0	0	0
RLX-comp_AhalGem-B-R292-Map6	Copia	ALCopia45.1	1	26651231	26651239	part2_down	NA	0	0	0	NA	0	NA	NA	0	NA	0	NA	NA	0	0	NA	NA	0	0	NA	NA	NA	0	0	0	0	0	0	0	0	0	0	0	NA	0	NA	0	0	NA	NA	NA	NA	0
RLX-incomp_AhalGem-B-R382-Map4_reversed	Copia	ALCopia83.1	1	26677839	26678463	part2_up	0	NA	NA	NA	0	NA	0	NA	NA	NA	NA	NA	NA	0	NA	NA	NA	NA	NA	0	NA	NA	0	0	NA	NA	NA	NA	NA	NA	NA	NA	NA	NA	0	NA	0	NA	NA	0	NA	0	NA
RLX-incomp_Alyr-B-R75-Map20_reversed	Copia	ALCopia27.27	1	26696175	26696185	part2_down	NA	0	0	NA	NA	NA	0	NA	0	NA	NA	NA	NA	NA	0	NA	0	0	0	0	0	0	NA	NA	NA	NA	NA	NA	0	0	NA	NA	NA	0	0	NA	NA	NA	0	NA	0	NA	0
RLX-incomp_Alyr-B-G57-Map20_reversed	Copia	ALCopia27.17	1	26705970	26706881	exon	NA	NA	0	0	NA	NA	0	0	0	NA	NA	NA	NA	NA	NA	NA	0	NA	0	NA	0	0	NA	NA	0	NA	NA	NA	NA	0	0	NA	NA	0	NA	NA	NA	0	NA	NA	0	NA	NA
RLX-incomp_Ah_Castric-B-R696-Map13	Copia	ALCopia95.4	1	26727690	26727704	exon	NA	NA	NA	NA	0	NA	NA	NA	0	NA	NA	0	NA	NA	NA	0	NA	0	0	0	0	0	0	0	0	0	0	0	0	0	0	0	0	0	0	0	0	0	0	NA	0	NA	0
RLX-comp_Alyr-B-P148.661-Map6	Copia	ALCopia65.1	1	26729468	26729895	3UTR	NA	NA	NA	NA	NA	NA	NA	NA	NA	NA	NA	NA	NA	NA	NA	NA	NA	NA	NA	0	NA	0	NA	NA	0	NA	0	0	0	NA	0	NA	NA	NA	NA	NA	NA	NA	NA	NA	NA	NA	NA
RLX-comp_Alyr-B-P148.661-Map6	Copia	ALCopia65.1	1	26729907	26729915	3UTR	NA	0	0	0	0	0	0	0	0	0	0	NA	NA	0	NA	0	0	0	0	0	0	NA	0	NA	0	0	0	0	0	0	0	0	NA	NA	NA	NA	0	NA	NA	0	NA	NA	0
RLX-incomp_AhalGem-B-R1574-Map5_reversed	Copia	ALCopia65.4	1	26887517	26888267	3UTR	0	NA	0	0	0	NA	0	0	0	0	0	NA	NA	NA	0	0	0	0	NA	0	0	0	0	NA	NA	NA	0	0	1	0	0	0	0	0	0	NA	NA	NA	NA	NA	0	NA	NA
RLX-incomp_Alyr-B-R1629-Map20	Copia	ALCopia43.6	1	26888267	26888273	exon	0	0	0	NA	0	NA	0	0	NA	0	NA	0	0	0	0	NA	0	0	0	0	NA	NA	0	0	0	0	NA	0	0	0	0	0	0	NA	NA	NA	0	NA	NA	0	0	NA	NA
RIX-incomp-chim_Ah_Castric-B-R3861-Map8	Copia	ALCopia95.1	1	26892634	26893906	5UTR	0	0	NA	0	NA	0	NA	0	0	NA	NA	0	NA	NA	0	NA	NA	0	NA	0	0	0	NA	0	0	NA	NA	NA	NA	NA	NA	NA	NA	NA	NA	NA	NA	0	NA	0	0	NA	NA
RLX-incomp_Alyr-B-R1709-Map6_reversed	Copia	ALCopia90.3	1	26977996	26978710	part2_up	0	0	0	0	0	NA	0	0	0	0	NA	NA	NA	0	NA	NA	0	NA	0	0	0	0	NA	0	NA	NA	0	0	0	NA	0	NA	NA	0	NA	NA	NA	NA	0	NA	0	NA	NA
RLX-incomp_Ah_Castric-B-G745-Map6	Copia	ALCopia27.8	1	27003372	27003382	part2_down	NA	1	NA	1	NA	NA	1	NA	0	NA	0	NA	0	0	0	0	0	1	0	0	1	1	0	NA	1	0	1	1	1	0	0	1	0	0	0	0	NA	NA	NA	NA	NA	NA	NA
RLX-incomp_Ah_Castric-B-G745-Map6	Copia	ALCopia27.8	1	27003610	27003613	part1_down	0	0	0	0	0	0	0	0	0	0	0	0	0	0	0	0	0	0	0	0	0	0	0	0	0	0	0	0	0	0	0	0	0	NA	0	0	0	NA	NA	0	0	0	0
RLX-incomp_Alyr-B-R6585-Map5	Copia	ALCopia62.3	1	27049708	27049717	exon	NA	NA	NA	NA	NA	NA	NA	NA	NA	NA	NA	NA	NA	NA	NA	NA	NA	NA	NA	NA	NA	NA	NA	NA	NA	0	NA	NA	0	NA	NA	NA	NA	NA	NA	NA	NA	NA	NA	NA	NA	NA	NA
RLX-incomp_Alyr-B-R326-Map11_reversed	Copia	ALCopia95.7	1	27091545	27092237	3UTR	NA	NA	NA	0	0	0	0	0	0	0	0	NA	0	0	0	NA	NA	NA	0	0	NA	0	0	0	NA	0	0	0	0	0	NA	NA	0	NA	0	0	0	0	NA	NA	0	0	0
RLX-incomp-chim_Alyr-B-G1849-Map8_reversed	Copia	ENDOVIR1.1	1	27113625	27113631	part2_up	0	0	NA	0	0	0	0	0	0	0	0	0	0	0	NA	NA	0	NA	0	0	0	NA	NA	NA	0	0	0	0	0	0	0	NA	0	NA	NA	NA	0	0	NA	0	0	0	0
RLX-comp_Atha-B-R744-Map4	Copia	ALCopia1.1	1	27115865	27116403	exon	NA	NA	NA	NA	0	0	0	0	0	0	NA	NA	NA	NA	NA	NA	0	NA	NA	0	0	0	NA	NA	0	0	0	NA	0	0	0	NA	0	0	NA	0	NA	0	0	NA	NA	NA	NA
RLX-comp_Alyr-B-R2568-Map7_reversed	Copia	ALCopia54.2	1	27138367	27138374	intergenic	NA	NA	0	0	0	0	0	0	0	NA	0	0	0	0	0	0	0	0	0	0	0	0	0	0	0	0	0	0	0	0	0	0	NA	NA	0	0	NA	NA	NA	0	0	0	0
RLX-comp_Alyr-B-G1897-Map5	Copia	ALCopia11.2	1	27227982	27227989	part1_up	0	0	0	0	0	0	0	0	0	0	0	0	0	0	0	0	0	0	0	0	0	0	0	0	0	0	0	0	0	0	0	0	0	0	0	0	0	NA	NA	0	0	0	0
RLX-incomp_AhalGem-B-R382-Map4_reversed	Copia	ALCopia83.1	1	27321543	27322094	3UTR	NA	NA	0	NA	NA	0	NA	NA	NA	0	NA	NA	0	0	NA	NA	NA	0	0	NA	NA	1	0	NA	NA	NA	NA	0	0	0	0	NA	0	NA	NA	NA	NA	NA	NA	NA	NA	NA	NA
RLX-incomp_Atha-B-R1466-Map3_reversed	Copia	ALCopia38.1	1	27392176	27393214	part2_up	NA	NA	NA	1	NA	NA	0	1	NA	0	0	0	NA	0	NA	0	0	NA	0	0	0	0	0	0	0	NA	NA	NA	NA	NA	NA	0	NA	NA	NA	NA	NA	NA	NA	0	NA	0	0
RLX-comp_Alyr-B-P148.661-Map6	Copia	ALCopia65.1	1	27394661	27394667	intron	0	0	0	0	0	0	0	0	0	0	0	0	0	0	0	0	0	0	0	0	0	0	0	0	0	0	0	0	0	0	0	0	NA	NA	NA	0	NA	NA	NA	0	0	NA	NA
RLX-comp_Alyr-B-R1501-Map6_reversed	Copia	ALCopia64.1	1	27418568	27419017	intergenic	0	0	0	0	0	0	0	0	0	0	0	0	0	1	0	0	0	0	0	0	0	0	0	NA	NA	0	0	0	0	0	0	NA	0	0	NA	0	NA	0	NA	NA	0	NA	NA
RLX-comp_Alyr-B-R2141-Map9_reversed	Copia	ALCopia49.1	1	27420121	27420127	intergenic	0	0	0	0	0	0	0	0	0	0	0	0	0	0	0	0	0	0	0	0	0	0	0	0	0	0	0	0	0	0	0	0	0	0	0	0	0	0	0	0	0	0	0
RLX-incomp_Alyr-B-R8005-Map14_reversed	Copia	ALCopia39.1	1	27422470	27422545	part2_down	0	0	0	0	0	0	0	NA	0	0	0	0	0	0	0	NA	0	0	0	NA	0	0	0	NA	0	0	0	NA	0	0	0	0	0	NA	0	0	NA	0	0	NA	NA	NA	NA
RLX-incomp_Ah_Castric-B-G534-Map7_reversed	Copia	ATCopia42.1	1	27422772	27422778	part2_down	0	0	0	0	0	0	0	0	0	0	0	0	0	0	0	0	0	0	0	0	0	0	0	0	0	0	0	0	0	0	0	0	0	0	0	0	NA	0	0	NA	0	0	NA
RLX-incomp_Alyr-B-R6193-Map7_reversed	Copia	ALCopia35.6	1	27425410	27425418	3UTR	0	0	0	0	0	0	0	0	0	0	0	0	0	0	0	0	0	0	0	0	0	0	0	0	0	NA	0	NA	NA	0	0	0	NA	0	NA	NA	NA	NA	NA	0	NA	0	0
RLX-comp_AhalGem-B-R7379-Map5	Copia	ALCopia92.1	1	27446257	27446264	3UTR	0	NA	0	0	0	NA	0	NA	0	0	0	0	0	0	0	0	0	0	0	0	0	NA	0	NA	0	0	0	0	0	0	0	0	NA	0	NA	0	0	0	0	0	0	0	0
RLX-incomp_Alyr-B-G57-Map20_reversed	Copia	ALCopia27.17	1	27579603	27579610	intergenic	0	0	0	0	0	0	0	0	0	0	0	0	0	0	0	0	0	0	0	0	0	0	0	0	NA	NA	0	0	0	0	0	0	NA	NA	NA	0	NA	NA	NA	0	0	0	0
RLX-incomp_AhalGem-B-R5508-Map7	Copia	ALCopia54.3	1	27582507	27583349	part2_up	NA	NA	NA	NA	NA	NA	NA	0	NA	0	0	NA	NA	NA	NA	NA	NA	NA	NA	NA	0	NA	0	NA	NA	NA	0	NA	NA	NA	NA	NA	NA	NA	NA	NA	NA	NA	NA	NA	NA	NA	NA
RLX-incomp_Alyr-B-R969-Map20_reversed	Copia	ENDOVIR1.6	1	27585421	27586266	3UTR	0	0	0	0	NA	0	0	0	0	0	0	NA	0	NA	NA	0	0	0	0	0	0	NA	0	NA	NA	0	NA	0	NA	0	NA	NA	NA	NA	NA	NA	NA	NA	NA	NA	0	NA	NA
RLX-incomp_Alyr-B-R475-Map20_reversed	Copia	ALCopia27.24	1	27593634	27593641	exon	0	0	0	0	0	0	0	0	0	0	0	0	0	0	0	0	0	0	0	0	0	0	0	0	0	0	0	0	0	0	0	0	0	0	0	0	0	0	0	0	0	0	0
RLX-incomp_Alyr-B-R8353-Map8_reversed	Copia	ALCopia50.1	1	27613414	27613420	exon	0	0	0	0	0	0	0	0	0	0	0	0	0	0	NA	NA	0	0	0	0	0	0	0	0	0	0	0	0	0	0	0	0	NA	0	0	0	NA	0	0	NA	0	NA	NA
RLX-incomp_Alyr-B-R180-Map20_reversed	Copia	ALCopia42.1	1	27614981	27614988	exon	0	0	0	0	1	0	0	0	0	0	0	0	0	0	0	0	0	0	0	0	0	0	0	NA	0	0	0	0	0	NA	0	NA	0	0	0	0	0	0	0	0	0	0	NA
RLX-incomp-chim_Alyr-B-G162-Map20_reversed	Copia	ALCopia27.3	1	27672735	27672741	part1_down	0	0	0	0	0	0	NA	0	NA	0	0	NA	0	0	NA	NA	0	NA	0	0	0	0	0	0	NA	NA	NA	NA	NA	NA	0	NA	NA	NA	NA	0	NA	NA	NA	NA	NA	NA	NA
RLX-incomp_Alyr-B-G1600-Map8	Copia	ALCopia43.5	1	27769275	27769281	exon	NA	0	0	0	NA	0	0	0	0	0	0	0	0	NA	0	NA	0	0	NA	NA	0	0	NA	NA	0	0	NA	0	0	0	NA	0	0	0	0	0	NA	0	NA	NA	0	NA	NA
RLX-incomp_Alyr-B-R2002-Map7_reversed	Copia	ALCopia57.1	1	27795513	27796450	exon	0	0	0	0	NA	0	0	0	0	NA	0	1	0	0	NA	NA	NA	NA	NA	0	0	0	0	NA	0	0	0	0	0	NA	0	NA	NA	0	NA	0	NA	NA	0	0	NA	NA	NA
RLX-incomp_Alyr-B-R8005-Map14_reversed	Copia	ALCopia39.1	1	27799882	27800361	exon	NA	NA	NA	NA	NA	NA	NA	NA	0	NA	NA	NA	NA	NA	NA	NA	NA	NA	NA	NA	NA	0	0	NA	NA	NA	0	NA	NA	NA	NA	NA	NA	NA	NA	NA	NA	NA	NA	NA	NA	NA	NA
RLX-incomp_Ah_Castric-B-G534-Map7_reversed	Copia	ATCopia42.1	1	27804315	27804321	3UTR	0	0	0	0	0	0	0	0	0	0	NA	0	0	0	0	NA	0	0	0	0	0	0	0	0	0	0	0	0	0	0	0	0	NA	NA	NA	0	0	0	NA	NA	0	NA	0
RLX-comp_AhalGem-B-R1175-Map7_reversed	Copia	ALCopia11.1	1	27809537	27810123	5UTR	NA	NA	NA	NA	NA	NA	NA	NA	NA	NA	NA	NA	0	NA	NA	NA	NA	NA	NA	0	NA	NA	NA	NA	NA	NA	NA	NA	0	NA	NA	NA	NA	NA	NA	NA	NA	NA	0	NA	NA	NA	NA
RLX-incomp_Alyr-B-R2002-Map7_reversed	Copia	ALCopia57.1	1	27827241	27827248	part1_up	NA	NA	NA	NA	NA	NA	NA	NA	NA	NA	NA	NA	NA	NA	NA	NA	NA	NA	NA	NA	0	NA	0	NA	NA	NA	NA	NA	NA	NA	NA	NA	NA	0	0	0	0	NA	0	0	NA	0	0
RLX-incomp_Alyr-B-R1055-Map8_reversed	Copia	ROMANIAT5.5	1	27842850	27843278	exon	NA	NA	0	NA	0	NA	NA	NA	NA	NA	0	NA	NA	NA	NA	NA	NA	NA	NA	NA	NA	NA	NA	NA	0	NA	NA	NA	0	NA	NA	NA	NA	NA	NA	NA	NA	NA	NA	NA	NA	NA	NA
RLX-incomp_AhalGem-B-R5508-Map7	Copia	ALCopia54.3	1	27852945	27852952	exon	0	0	0	0	NA	0	0	0	0	0	0	NA	0	0	0	0	0	0	0	0	0	0	0	0	0	0	0	0	0	0	0	0	0	NA	0	NA	0	NA	NA	0	0	0	0
RLX-incomp_Alyr-B-R4729-Map5	Copia	ROMANIAT5.6	1	27942189	27942195	part2_up	0	0	0	0	0	0	0	0	0	0	0	0	0	0	0	NA	0	0	0	0	0	0	0	0	0	NA	0	0	0	0	0	0	NA	NA	0	NA	NA	NA	NA	0	NA	NA	NA
RLX-incomp_Alyr-B-R326-Map11_reversed	Copia	ALCopia95.7	1	27967407	27968202	3UTR	NA	NA	NA	NA	NA	NA	NA	NA	NA	0	NA	NA	NA	NA	NA	NA	NA	NA	NA	1	NA	NA	0	NA	NA	NA	NA	0	0	NA	NA	NA	NA	NA	0	NA	NA	NA	NA	NA	NA	NA	NA
RLX-comp_Alyr-B-P131.674-Map10	Copia	ALCopia75.2	1	28108814	28109289	5UTR	0	NA	0	0	NA	NA	0	0	NA	NA	0	0	NA	NA	NA	NA	0	0	0	0	0	0	0	0	NA	0	0	NA	0	NA	NA	NA	NA	NA	NA	NA	NA	NA	NA	NA	NA	NA	NA
RLX-comp_AhalGem-B-R552-Map14_reversed	Copia	ALCopia75.1	1	28137161	28137167	part2_down	NA	0	0	0	0	0	0	NA	NA	NA	NA	0	NA	0	0	0	0	0	0	0	0	0	0	0	NA	NA	0	NA	0	NA	0	NA	0	0	0	NA	0	NA	0	0	NA	NA	NA
RLX-incomp_AhalGem-B-R382-Map4_reversed	Copia	ALCopia83.1	1	28138406	28138413	intergenic	NA	NA	NA	0	NA	0	NA	NA	NA	NA	0	0	NA	NA	NA	NA	0	0	0	0	0	0	0	0	NA	NA	NA	NA	NA	NA	NA	NA	0	0	0	0	0	0	0	NA	NA	NA	NA
RLX-comp_AhalGem-B-R202-Map5	Copia	ALCopia35.1	1	28148168	28149466	5UTR	0	NA	NA	NA	0	0	NA	NA	NA	NA	NA	NA	0	NA	NA	NA	0	NA	NA	NA	NA	NA	NA	NA	0	NA	NA	NA	NA	NA	NA	NA	0	NA	NA	0	NA	NA	NA	NA	NA	0	0
RLX-incomp_Alyr-B-R6193-Map7_reversed	Copia	ALCopia35.6	1	28152971	28153431	part2_up	0	NA	NA	NA	NA	NA	0	NA	0	0	NA	0	NA	NA	NA	NA	NA	NA	0	NA	NA	NA	0	NA	NA	NA	0	NA	NA	NA	NA	NA	NA	NA	NA	NA	NA	NA	NA	NA	NA	0	0
RLX-comp_Alyr-B-G1863-Map5	Copia	ALCopia45.2	1	28156373	28157008	3UTR	NA	NA	0	0	0	0	0	0	0	NA	0	NA	0	0	NA	NA	NA	0	0	NA	NA	NA	0	NA	NA	0	NA	NA	0	NA	NA	NA	NA	NA	NA	NA	NA	NA	NA	NA	NA	NA	NA
RLX-comp_Alyr-B-R6144-Map5_reversed	Copia	ALCopia17.2	1	28201254	28201260	5UTR	0	0	0	NA	0	0	0	0	0	NA	0	NA	0	NA	NA	NA	0	NA	0	0	0	0	NA	NA	0	0	0	0	0	0	NA	NA	0	NA	0	0	NA	0	0	0	0	0	0
RLX-comp_Alyr-B-G1887-Map12	Copia	ALCopia78.1	1	28203836	28203842	exon	NA	NA	0	0	0	0	0	0	0	0	0	0	0	0	0	0	0	0	NA	0	0	0	0	NA	0	0	0	0	0	0	0	0	0	0	0	0	NA	0	NA	0	0	0	NA
RLX-incomp_Alyr-B-R980-Map20	Copia	ALCopia43.7	1	28273844	28274748	5UTR	NA	NA	NA	NA	0	0	0	0	NA	NA	0	NA	0	0	NA	NA	NA	NA	NA	0	NA	NA	0	NA	0	NA	1	NA	0	0	NA	NA	NA	NA	NA	NA	NA	NA	NA	NA	NA	NA	NA
RLX-comp_AhalGem-B-R552-Map14_reversed	Copia	ALCopia75.1	1	28285523	28285529	exon	0	0	0	0	0	0	0	0	0	0	NA	0	0	0	0	0	NA	0	0	0	0	0	0	NA	0	0	0	0	0	0	0	0	0	0	0	0	0	NA	0	NA	NA	NA	NA
RLX-comp_AhalGem-B-R4661-Map5_reversed	Copia	ALCopia13.1	1	28301767	28302405	part2_up	NA	NA	NA	NA	NA	NA	0	NA	0	0	NA	0	NA	NA	NA	0	NA	0	0	NA	0	0	0	NA	0	0	NA	0	0	0	0	NA	NA	NA	0	NA	NA	NA	NA	NA	NA	NA	NA
RLX-incomp_AhalGem-B-R3299-Map4_reversed	Copia	ALCopia2.1	1	28321084	28321090	part1_up	0	0	0	0	0	0	0	0	0	0	0	0	0	0	0	NA	0	0	0	0	0	0	0	NA	0	NA	0	0	1	1	0	0	0	NA	0	0	NA	0	NA	0	0	0	NA
RLX-comp_AhalGem-B-R202-Map5	Copia	ALCopia35.1	1	28369172	28369178	exon	0	NA	NA	0	0	0	0	0	0	0	0	0	0	0	NA	NA	0	0	0	0	0	0	0	NA	0	0	0	0	0	0	0	0	0	0	0	NA	NA	0	NA	0	0	0	NA
RLX-comp_Atha-B-R1977-Map3_reversed	Copia	ALCopia10.1	1	28429635	28429641	part2_up	0	0	0	0	0	0	0	0	0	0	0	0	NA	0	0	0	0	0	0	0	0	0	NA	NA	0	0	0	NA	0	NA	0	0	0	0	0	NA	NA	0	NA	0	0	NA	NA
RLX-incomp_Alyr-B-G57-Map20_reversed	Copia	ALCopia27.17	1	28435364	28435370	part2_down	0	0	0	0	0	0	1	0	0	0	0	0	0	0	NA	0	0	0	0	0	0	0	0	0	0	0	0	0	0	0	0	0	NA	0	NA	NA	NA	NA	NA	0	0	0	0
RLX-incomp_AhalGem-B-R2639-Map6_reversed	Copia	ENDOVIR1.3	1	28598511	28598691	part2_up	0	NA	NA	NA	0	0	0	NA	0	NA	0	0	0	0	NA	0	0	0	NA	NA	0	NA	0	NA	NA	0	0	0	NA	NA	0	NA	0	0	0	0	NA	NA	NA	NA	0	NA	NA
RLX-incomp_Ah_Castric-B-R2670-Map5_reversed	Copia	ALCopia12.1	1	28600501	28601376	exon	NA	0	NA	NA	NA	NA	NA	NA	NA	NA	0	NA	NA	NA	NA	NA	NA	NA	NA	NA	0	1	NA	NA	NA	0	NA	NA	NA	NA	0	NA	0	0	NA	NA	NA	0	0	NA	0	NA	NA
RLX-incomp-chim_Alyr-B-R644-Map9_reversed	Copia	Copia_new-1818.1	1	28633015	28633604	part2_up	NA	NA	NA	0	0	NA	NA	1	NA	0	0	NA	0	NA	NA	NA	NA	NA	0	NA	0	NA	NA	NA	0	NA	NA	NA	NA	NA	NA	NA	NA	NA	0	NA	NA	NA	NA	0	NA	NA	0
RLX-incomp-chim_Alyr-B-R5008-Map6_reversed	Copia	ALCopia66.1	1	28637138	28637144	part2_down	NA	0	NA	NA	0	0	NA	0	NA	0	0	NA	0	NA	NA	0	NA	NA	NA	NA	0	0	NA	NA	0	0	0	0	0	0	0	0	0	0	0	0	0	NA	0	NA	NA	NA	NA
RLX-comp_Alyr-B-P308.538-Map6	Copia	ALCopia78.2	1	28652868	28653661	3UTR	0	NA	NA	NA	NA	0	0	0	NA	NA	0	NA	NA	NA	0	NA	0	NA	NA	NA	0	0	0	NA	NA	NA	NA	NA	0	NA	NA	NA	NA	0	NA	NA	NA	NA	NA	NA	0	0	NA
RLX-comp_Alyr-B-P131.674-Map10	Copia	ALCopia75.2	1	28722225	28722232	3UTR	NA	NA	0	0	NA	0	0	0	NA	0	NA	NA	NA	NA	0	0	0	NA	0	NA	0	0	0	NA	0	NA	NA	NA	0	0	0	NA	0	NA	0	NA	NA	NA	NA	0	0	0	NA
RLX-incomp_Alyr-B-R8353-Map8_reversed	Copia	ALCopia50.1	1	28731953	28731960	intergenic	0	0	NA	NA	0	0	NA	0	NA	0	NA	NA	NA	0	NA	NA	0	NA	0	0	0	0	0	0	0	0	0	0	0	0	0	NA	NA	NA	NA	NA	0	NA	NA	NA	NA	0	NA
RLX-incomp_Alyr-B-G57-Map20_reversed	Copia	ALCopia27.17	1	28755302	28755307	part2_down	0	0	0	NA	NA	0	0	0	0	0	0	0	NA	NA	0	0	0	1	0	0	0	0	0	0	0	0	0	0	0	0	0	0	NA	0	NA	NA	NA	NA	NA	0	0	0	0
RLX-comp_Alyr-B-R4690-Map9	Copia	ALCopia3.1	1	28809618	28810190	3UTR	NA	0	NA	NA	NA	NA	0	NA	NA	NA	NA	NA	NA	NA	NA	NA	NA	0	0	0	NA	0	0	NA	0	0	NA	NA	0	NA	0	0	NA	NA	NA	NA	NA	NA	0	NA	NA	NA	NA
RLX-comp_Alyr-B-R3838-Map5_reversed	Copia	ALCopia35.3	1	28811760	28812243	exon	NA	0	NA	NA	0	NA	0	0	NA	NA	NA	NA	NA	NA	NA	NA	NA	NA	0	NA	NA	NA	NA	NA	NA	0	NA	0	NA	0	NA	0	NA	NA	NA	NA	NA	NA	NA	NA	NA	NA	NA
RLX-incomp_Ah_Castric-B-R696-Map13	Copia	ALCopia95.4	1	28838460	28838468	exon	0	0	0	NA	NA	0	0	NA	0	0	0	0	0	0	NA	0	0	0	0	NA	NA	NA	0	0	0	0	0	0	0	NA	0	0	0	0	0	NA	0	0	NA	0	0	0	0
RLX-incomp_AhalGem-B-R6389-Map4	Copia	ALCopia31.1	1	28839011	28839424	exon	NA	NA	NA	NA	NA	NA	NA	NA	0	0	NA	NA	NA	NA	0	0	0	0	0	0	0	0	0	NA	0	0	NA	0	0	NA	0	0	NA	NA	NA	0	0	NA	NA	NA	NA	NA	NA
RLX-incomp-chim_Alyr-B-R5008-Map6_reversed	Copia	ALCopia66.1	1	28880530	28880967	5UTR	0	NA	NA	NA	0	0	0	0	0	0	0	0	0	0	NA	0	0	0	0	0	0	0	0	NA	0	NA	0	NA	NA	NA	NA	NA	NA	NA	NA	NA	NA	0	NA	NA	0	NA	NA
RLX-incomp_AhalGem-B-R382-Map4_reversed	Copia	ALCopia83.1	1	28905772	28906142	5UTR	NA	0	0	0	NA	0	NA	0	NA	0	0	NA	0	NA	0	0	NA	NA	0	0	0	0	NA	NA	NA	NA	NA	0	0	0	NA	0	NA	NA	NA	NA	NA	NA	NA	NA	NA	NA	NA
RLX-comp_Alyr-B-R2568-Map7_reversed	Copia	ALCopia54.2	1	28924381	28924389	exon	0	0	0	0	0	0	0	0	NA	0	0	0	0	0	0	0	0	0	0	0	0	0	0	0	0	0	0	0	0	0	0	0	NA	0	NA	NA	0	NA	NA	0	0	0	NA
RLX-comp_AhalGem-B-R292-Map6	Copia	ALCopia45.1	1	28965279	28965284	part2_up	0	0	0	0	0	0	0	0	0	0	0	0	0	0	0	0	0	0	0	0	0	0	0	0	0	0	0	0	1	0	0	0	NA	NA	0	NA	NA	0	NA	0	0	0	0
RLX-incomp_Ah_Castric-B-R696-Map13	Copia	ALCopia95.4	1	29076930	29077521	part1_up	NA	0	NA	0	0	0	NA	0	NA	0	NA	0	NA	0	0	NA	0	0	NA	NA	NA	0	NA	NA	0	0	NA	0	0	0	0	NA	0	0	0	NA	NA	NA	NA	NA	NA	NA	NA
RLX-comp_AhalGem-B-R202-Map5	Copia	ALCopia35.1	1	29092444	29092902	5UTR	NA	0	NA	0	0	0	NA	NA	0	0	NA	NA	0	0	NA	0	0	0	0	0	NA	NA	0	NA	0	NA	NA	0	NA	0	0	NA	NA	NA	NA	NA	NA	NA	NA	NA	NA	NA	NA
RLX-comp_Alyr-B-P148.661-Map6	Copia	ALCopia65.1	1	29101160	29101167	part2_down	0	0	0	0	0	0	0	0	0	0	0	0	0	0	0	0	0	0	0	0	0	0	0	0	0	0	0	0	1	0	0	0	NA	NA	NA	0	0	NA	NA	0	0	0	0
RLX-incomp_Alyr-B-R7210-Map5_reversed	Copia	ALCopia68.1	1	29101204	29101210	part2_down	0	0	0	0	0	0	0	0	0	0	0	0	0	0	0	0	0	0	0	0	0	0	0	0	0	0	0	0	0	0	0	0	0	0	NA	0	0	0	0	0	0	0	0
RLX-incomp_Ah_Castric-B-R696-Map13	Copia	ALCopia95.4	1	29108630	29108636	part2_up	0	0	NA	0	0	0	0	0	NA	0	0	0	0	NA	0	NA	0	0	0	0	0	0	0	0	0	0	0	0	0	0	0	0	NA	0	NA	0	NA	NA	NA	0	0	0	0
RLX-incomp_AhalGem-B-R449-Map9_reversed	Copia	ALCopia95.5	1	29153511	29153518	part2_down	0	NA	NA	0	NA	NA	0	NA	0	NA	0	NA	0	0	0	0	NA	NA	NA	NA	NA	NA	NA	NA	0	0	0	0	0	0	0	0	NA	NA	NA	NA	NA	NA	NA	0	NA	NA	NA
RLX-incomp_Ah_Castric-B-R696-Map13	Copia	ALCopia95.4	1	29183014	29183022	part2_down	NA	0	NA	0	0	0	0	0	0	0	0	0	0	0	0	0	0	0	0	0	0	1	0	0	0	NA	0	0	0	0	0	0	0	0	NA	0	NA	NA	NA	NA	NA	NA	NA
RLX-incomp_AhalGem-B-R7455-Map5_reversed	Copia	ALCopia63.2	1	29188411	29188544	part2_up	0	0	NA	0	0	0	0	0	0	0	0	0	0	NA	0	0	0	0	0	0	0	0	0	0	0	0	0	0	0	0	0	0	0	0	NA	0	0	0	0	NA	0	NA	NA
RLX-comp_Alyr-B-R2738-Map5_reversed	Copia	ALCopia46.2	1	29190568	29191223	exon	NA	NA	NA	0	0	NA	NA	NA	NA	NA	0	NA	NA	NA	NA	NA	NA	NA	NA	NA	0	0	NA	NA	NA	NA	NA	NA	0	NA	NA	NA	NA	NA	0	0	0	0	NA	NA	NA	NA	NA
RLX-comp_Alyr-B-P131.674-Map10	Copia	ALCopia75.2	1	29200266	29201085	part2_down	NA	NA	0	NA	NA	NA	NA	NA	NA	NA	NA	NA	NA	NA	NA	NA	NA	NA	0	NA	NA	0	NA	NA	0	NA	NA	NA	0	NA	NA	0	NA	NA	NA	NA	NA	NA	NA	NA	0	NA	NA
RLX-comp_Alyr-B-G1897-Map5	Copia	ALCopia11.2	1	29257942	29258602	5UTR	NA	NA	0	0	NA	NA	0	NA	NA	0	NA	NA	0	NA	NA	NA	0	0	NA	NA	NA	NA	NA	NA	NA	0	NA	NA	0	0	NA	NA	NA	NA	NA	NA	NA	NA	NA	NA	NA	NA	NA
RLX-comp_AhalGem-B-R7379-Map5	Copia	ALCopia92.1	1	29269946	29270797	exon	0	0	0	0	0	0	0	0	NA	NA	NA	0	0	NA	NA	0	NA	0	0	0	NA	NA	0	0	0	0	0	0	0	0	0	0	0	NA	0	0	0	0	0	NA	NA	NA	NA
RLX-comp_Alyr-B-R1501-Map6_reversed	Copia	ALCopia64.1	1	29385859	29385977	part2_up	NA	NA	NA	NA	NA	0	0	NA	NA	0	0	0	0	NA	NA	0	0	NA	0	0	NA	NA	0	NA	NA	0	0	0	0	0	0	0	NA	NA	NA	NA	NA	NA	NA	NA	0	0	NA
RLX-incomp-chim_Alyr-B-R644-Map9_reversed	Copia	Copia_new-1818.1	1	29391241	29391740	intergenic	NA	NA	NA	0	0	0	NA	0	NA	NA	NA	NA	0	NA	NA	0	0	0	0	0	NA	NA	NA	NA	0	NA	NA	NA	NA	0	NA	NA	NA	NA	NA	NA	NA	NA	NA	0	0	NA	NA
RLX-comp_Alyr-B-R1840-Map6	Copia	ALCopia38B.1	1	29393082	29393089	part2_down	0	NA	0	0	0	0	0	0	0	0	0	0	0	0	NA	0	0	0	0	0	0	0	0	NA	0	0	0	0	0	0	0	0	0	0	0	NA	0	0	NA	0	0	0	0
RLX-incomp_Alyr-B-R4401-Map13	Copia	ALCopia65.7	1	29449635	29450535	3UTR	0	0	0	0	0	0	0	0	0	0	NA	0	0	0	0	0	0	0	0	0	0	0	0	0	0	0	0	0	0	0	0	0	NA	NA	NA	NA	NA	NA	NA	NA	0	0	NA
RYX-incomp-chim_Atha-B-P241.29-Map4_reversed	Copia	ALCopia77.1	1	29500418	29501167	5UTR	NA	1	0	NA	NA	NA	0	0	NA	NA	NA	NA	NA	0	NA	NA	NA	NA	NA	0	NA	NA	0	NA	NA	0	0	NA	NA	NA	NA	NA	NA	NA	NA	NA	NA	NA	NA	NA	NA	NA	NA
RLX-incomp_AhalGem-B-R3842-Map4	Copia	ALCopia93.2	1	29502203	29502211	exon	0	0	0	0	0	0	0	0	0	0	0	0	0	0	NA	0	0	0	0	0	0	0	0	0	0	NA	0	0	0	0	0	0	0	NA	0	0	0	0	0	0	0	0	NA
RLX-incomp-chim_Alyr-B-R5008-Map6_reversed	Copia	ALCopia66.1	1	29502507	29502513	exon	0	0	0	0	0	0	0	0	NA	0	0	0	0	0	0	0	0	0	0	0	0	0	0	0	0	0	0	0	0	0	0	0	0	0	0	0	0	0	0	0	0	NA	NA
RLX-incomp_Alyr-B-R326-Map11_reversed	Copia	ALCopia95.7	1	29503083	29503089	5UTR	NA	NA	NA	0	0	NA	0	0	0	0	0	0	NA	0	NA	0	NA	NA	NA	0	0	NA	0	NA	0	0	0	0	0	0	0	0	0	0	0	0	0	0	NA	0	0	0	0
RLX-incomp-chim_Alyr-B-R2649-Map5_reversed	Copia	ALCopia65.3	1	29515130	29515135	exon	NA	NA	NA	0	NA	NA	NA	NA	NA	NA	0	NA	NA	NA	NA	NA	NA	NA	NA	0	0	NA	NA	NA	0	0	0	NA	0	NA	NA	0	0	NA	NA	0	NA	NA	NA	NA	NA	NA	NA
RLX-comp_AhalGem-B-R1175-Map7_reversed	Copia	ALCopia11.1	1	29581801	29582135	3UTR	NA	NA	NA	NA	NA	NA	NA	NA	NA	NA	NA	NA	NA	NA	NA	NA	NA	NA	NA	NA	NA	NA	NA	NA	NA	NA	0	NA	NA	NA	NA	NA	NA	NA	NA	NA	NA	NA	NA	NA	0	0	0
RLX-incomp_Ah_Castric-B-R345-Map11_reversed	Copia	ROMANIAT5.2	1	29638337	29638342	part1_up	NA	NA	NA	NA	NA	NA	NA	NA	NA	NA	NA	NA	NA	NA	NA	NA	NA	0	NA	0	0	0	0	NA	0	0	0	0	0	0	NA	0	NA	NA	0	NA	NA	NA	NA	NA	NA	NA	NA
RLX-incomp_AhalGem-B-R382-Map4_reversed	Copia	ALCopia83.1	1	29650452	29651557	3UTR	0	0	0	0	0	0	0	0	0	0	NA	0	0	0	NA	NA	0	NA	0	0	NA	0	0	NA	0	0	0	0	0	0	0	NA	NA	NA	NA	NA	NA	NA	NA	NA	0	NA	NA
RLX-incomp_AhalGem-B-R1853-Map4_reversed	Copia	ALCopia21.2	1	29651702	29652027	part2_down	0	0	0	0	0	0	1	0	0	0	0	0	0	0	NA	0	0	0	0	0	0	0	0	0	0	0	0	0	0	0	0	0	NA	NA	0	0	NA	NA	NA	0	0	0	0
RLX-incomp_Alyr-B-R326-Map11_reversed	Copia	ALCopia95.7	1	29662008	29662369	5UTR	0	NA	0	NA	NA	NA	0	NA	NA	0	NA	NA	NA	NA	NA	0	0	NA	0	NA	NA	0	NA	NA	0	NA	NA	NA	0	NA	NA	NA	NA	NA	0	NA	0	NA	0	NA	0	0	NA
RLX-comp_Alyr-B-P148.661-Map6	Copia	ALCopia65.1	1	29664163	29664400	exon	NA	NA	NA	0	0	0	0	0	NA	0	0	0	0	0	0	0	0	0	0	0	0	0	0	0	0	NA	0	NA	0	NA	0	NA	0	0	0	0	NA	0	0	NA	NA	NA	NA
RLX-incomp_Alyr-B-R1709-Map6_reversed	Copia	ALCopia90.3	1	29669950	29669957	exon	0	0	0	0	0	0	0	0	0	0	0	0	0	0	NA	0	1	1	1	0	0	0	1	0	0	0	0	0	0	0	0	0	NA	0	0	0	0	0	0	0	0	NA	0
RLX-comp_Alyr-B-P308.538-Map6	Copia	ALCopia78.2	1	29703181	29703187	part2_up	0	0	0	0	0	0	0	0	0	0	0	NA	0	0	0	0	0	0	0	0	0	0	0	NA	0	0	0	0	0	0	0	NA	0	0	0	0	NA	0	0	0	0	0	0
RLX-incomp_Alyr-B-R326-Map11_reversed	Copia	ALCopia95.7	1	29705057	29705835	exon	NA	NA	NA	NA	NA	NA	NA	0	0	NA	NA	NA	NA	0	NA	0	NA	NA	0	NA	0	0	0	NA	NA	NA	0	NA	NA	0	NA	NA	0	NA	0	0	NA	NA	0	NA	NA	NA	NA
RLX-incomp_Alyr-B-R4031-Map17	Copia	ALCopia95.9	1	29725580	29725587	part1_up	0	0	0	0	0	0	0	0	0	NA	0	0	0	0	0	0	0	NA	0	0	0	0	0	0	0	0	0	0	0	0	0	0	0	0	0	0	0	0	0	0	0	0	0
RLX-incomp_Alyr-B-G1600-Map8	Copia	ALCopia43.5	1	29747431	29747438	part2_up	0	0	0	0	0	0	0	0	0	NA	0	0	0	0	0	0	0	0	0	0	0	0	0	0	0	NA	0	0	0	0	0	0	0	0	0	0	0	0	0	0	0	0	0
RLX-comp_AhalGem-B-R7379-Map5	Copia	ALCopia92.1	1	29759501	29759510	5UTR	0	0	0	0	0	0	0	0	0	0	0	0	0	0	0	0	0	0	0	0	0	0	NA	0	0	0	0	0	0	0	0	0	0	0	0	NA	NA	0	NA	NA	0	NA	NA
RYX-incomp-chim_AhalGem-B-R6744-Map5	Copia	ALCopia6.2	1	29759726	29759732	exon	0	0	0	0	0	1	0	0	0	0	0	0	0	0	0	0	0	0	0	0	0	0	0	0	0	0	0	0	0	0	0	0	0	0	0	0	0	0	NA	0	0	NA	0
RLX-comp_Alyr-B-R2141-Map9_reversed	Copia	ALCopia49.1	1	29768505	29768510	exon	0	0	NA	NA	0	0	0	0	0	NA	NA	0	0	0	NA	0	0	0	0	0	0	0	0	0	0	0	0	0	0	0	0	0	0	0	0	0	0	0	0	0	0	NA	NA
RIX-incomp-chim_Ah_Castric-B-R3861-Map8	Copia	ALCopia95.1	1	29769102	29769108	exon	0	0	0	0	0	0	0	0	NA	NA	0	NA	0	0	NA	NA	0	0	0	NA	0	NA	0	NA	0	0	0	0	0	0	0	0	0	0	0	0	0	0	0	0	0	NA	0
RLX-incomp_Alyr-B-R1737-Map5	Copia	ALCopia16.1	1	29784674	29785351	5UTR	0	NA	0	0	0	0	0	0	NA	0	NA	NA	0	NA	NA	NA	0	NA	NA	NA	0	0	NA	NA	0	NA	0	NA	0	NA	NA	NA	NA	NA	0	0	NA	NA	NA	NA	NA	NA	NA
RLX-incomp-chim_Alyr-B-R2649-Map5_reversed	Copia	ALCopia65.3	1	30209612	30209619	intergenic	0	0	NA	NA	NA	0	NA	0	0	0	NA	0	0	NA	0	0	NA	0	0	0	0	0	0	NA	0	0	0	0	0	NA	0	0	0	0	NA	0	0	0	NA	0	0	0	0
RLX-incomp-chim_Alyr-B-G162-Map20_reversed	Copia	ALCopia27.3	1	30254276	30254284	part2_down	0	0	0	0	0	0	0	NA	NA	0	0	0	NA	0	NA	NA	0	0	0	0	0	0	0	NA	0	0	0	0	0	0	0	NA	NA	NA	NA	NA	0	NA	0	0	0	0	0
RLX-incomp_AhalGem-B-R5508-Map7	Copia	ALCopia54.3	1	30489099	30489113	3UTR	NA	0	NA	NA	0	0	NA	0	0	0	0	NA	0	0	0	NA	0	0	NA	NA	0	0	0	0	NA	NA	0	0	0	0	0	0	0	NA	0	0	0	NA	NA	0	0	NA	NA
RLX-incomp_AhalGem-B-R137-Map20	Copia	ROMANIAT5.3	1	30489322	30489328	part1_down	NA	0	0	0	0	0	0	NA	0	0	0	0	0	0	1	0	0	0	0	NA	0	0	0	0	0	0	0	0	0	0	0	0	NA	NA	NA	NA	NA	NA	NA	0	0	0	0
RLX-incomp_Alyr-B-R475-Map20_reversed	Copia	ALCopia27.24	1	30570812	30570818	3UTR	NA	NA	NA	0	0	0	0	0	0	0	0	0	NA	0	NA	0	0	0	0	0	0	0	0	0	NA	0	0	0	0	0	0	0	NA	NA	NA	NA	NA	NA	0	0	0	0	0
RLX-incomp_Alyr-B-R2002-Map7_reversed	Copia	ALCopia57.1	1	30677774	30678485	exon	NA	NA	NA	NA	0	0	NA	0	0	NA	0	NA	0	NA	NA	0	0	NA	0	NA	NA	0	NA	NA	0	0	0	0	0	0	NA	NA	0	0	NA	0	NA	0	NA	0	NA	NA	NA
RLX-incomp_Alyr-B-R475-Map20_reversed	Copia	ALCopia27.24	1	30730388	30730395	part2_down	0	NA	0	0	0	0	0	0	0	0	NA	NA	0	0	0	NA	0	0	0	0	0	0	0	0	0	NA	0	NA	1	NA	NA	NA	NA	NA	NA	NA	NA	NA	NA	0	0	0	0
RLX-incomp_Alyr-B-R2797-Map6	Copia	ALCopia65.6	1	30840893	30841446	exon	NA	NA	NA	NA	NA	NA	NA	NA	NA	NA	NA	NA	NA	0	NA	NA	NA	NA	NA	NA	0	NA	0	NA	NA	NA	0	NA	0	NA	0	NA	0	NA	NA	NA	NA	NA	NA	NA	0	NA	NA
RLX-comp_Alyr-B-R3838-Map5_reversed	Copia	ALCopia35.3	1	30922443	30922450	part2_down	0	0	0	0	0	0	0	0	NA	0	NA	0	0	NA	0	NA	NA	0	0	0	0	NA	0	0	0	0	0	0	0	0	0	0	NA	0	0	NA	NA	0	NA	0	0	0	0
RLX-incomp_AhalGem-B-R3299-Map4_reversed	Copia	ALCopia2.1	1	31042223	31043693	exon	0	NA	NA	0	0	NA	0	NA	NA	0	NA	NA	NA	0	NA	NA	0	NA	NA	0	0	NA	NA	NA	NA	NA	0	0	0	NA	0	NA	NA	NA	NA	NA	NA	NA	NA	NA	0	0	0
RLX-incomp_Alyr-B-R3870-Map6_reversed	Copia	ALCopia62.2	1	31119721	31120510	intergenic	NA	NA	NA	NA	0	0	0	0	NA	NA	NA	NA	0	NA	NA	NA	NA	0	1	NA	NA	NA	0	0	NA	NA	NA	NA	NA	0	NA	NA	NA	NA	NA	0	NA	NA	NA	NA	NA	NA	NA
RLX-comp_Alyr-B-G1887-Map12	Copia	ALCopia78.1	1	31149339	31149346	intergenic	0	NA	0	NA	0	NA	0	NA	NA	NA	NA	NA	NA	NA	NA	0	NA	NA	NA	0	0	0	1	NA	NA	NA	NA	0	NA	0	NA	NA	NA	0	0	NA	0	NA	NA	NA	0	0	0
RLX-comp_Alyr-B-R2732-Map9_reversed	Copia	ALCopia17.1	1	31149606	31149614	intergenic	0	NA	NA	NA	0	0	0	NA	NA	NA	NA	0	NA	NA	NA	NA	NA	NA	0	0	0	0	0	NA	0	0	0	NA	0	0	NA	NA	NA	0	0	0	0	0	0	NA	0	0	0
RLX-incomp_Alyr-B-R6193-Map7_reversed	Copia	ALCopia35.6	1	31291398	31291404	intergenic	NA	NA	NA	NA	NA	NA	NA	NA	NA	NA	NA	NA	NA	NA	NA	NA	0	NA	NA	NA	NA	NA	NA	NA	NA	NA	0	0	0	0	0	NA	NA	NA	NA	NA	NA	NA	NA	0	NA	0	0
RLX-incomp_Alyr-B-R1302-Map15_reversed	Copia	ALCopia27.19	1	31370366	31370372	5UTR	0	0	0	0	0	0	0	0	0	0	0	0	0	0	0	0	0	0	0	0	0	0	0	0	0	0	0	0	0	0	0	0	0	0	0	0	0	NA	NA	0	NA	0	NA
RLX-comp_Alyr-B-R1849-Map6_reversed	Copia	ALCopia38B.2	1	31415112	31415785	3UTR	NA	NA	0	NA	0	0	NA	0	NA	NA	0	NA	NA	NA	NA	NA	0	NA	0	NA	NA	NA	NA	NA	0	0	0	NA	NA	NA	0	NA	NA	NA	NA	NA	NA	NA	NA	0	NA	NA	NA
RLX-incomp-chim_Alyr-B-G162-Map20_reversed	Copia	ALCopia27.3	1	31416739	31416904	part1_up	NA	NA	NA	NA	NA	NA	NA	NA	NA	NA	NA	NA	NA	0	NA	NA	NA	0	0	0	0	0	0	0	0	0	0	0	0	0	0	NA	NA	NA	NA	NA	NA	NA	NA	0	NA	NA	0
RLX-comp_Alyr-B-R305-Map11_reversed	Copia	ALCopia45.3	1	31418586	31418592	part2_up	0	NA	0	0	NA	NA	0	NA	NA	0	NA	NA	NA	NA	NA	NA	0	0	0	0	0	0	NA	0	NA	0	0	0	0	0	0	NA	0	0	1	NA	0	0	1	0	0	0	0
RLX-incomp_Ah_Castric-B-R6162-Map4	Copia	Copia_new-1924.1	1	31469642	31469797	5UTR	NA	0	NA	0	NA	NA	NA	NA	NA	NA	NA	0	NA	1	NA	NA	NA	NA	0	NA	NA	0	0	NA	NA	0	0	NA	0	0	0	NA	NA	NA	NA	NA	NA	NA	NA	0	0	NA	NA
RLX-incomp_AhalGem-B-R2639-Map6_reversed	Copia	ENDOVIR1.3	1	31496683	31496688	intergenic	0	0	0	0	0	0	0	0	0	0	0	NA	0	0	0	0	0	0	0	0	0	NA	0	0	0	0	0	0	0	0	0	0	NA	NA	0	NA	NA	0	NA	0	0	NA	NA
RLX-comp_Alyr-B-R1849-Map6_reversed	Copia	ALCopia38B.2	1	31635738	31635744	part2_down	0	0	0	0	NA	NA	0	0	0	0	0	0	0	0	0	0	0	0	0	0	0	0	0	NA	NA	0	NA	0	NA	NA	NA	NA	NA	NA	NA	NA	NA	NA	NA	NA	NA	NA	0
RIX-incomp-chim_Ah_Castric-B-R3861-Map8	Copia	ALCopia95.1	1	31637284	31638350	5UTR	NA	NA	NA	0	NA	NA	NA	NA	NA	NA	NA	NA	0	NA	NA	NA	NA	NA	NA	NA	NA	NA	NA	NA	NA	0	NA	NA	0	NA	0	0	NA	NA	NA	NA	NA	NA	NA	NA	NA	NA	NA
RLX-comp_AhalGem-B-R7379-Map5	Copia	ALCopia92.1	1	31703797	31704297	intergenic	NA	NA	0	0	NA	NA	0	0	0	0	0	NA	NA	NA	NA	0	NA	NA	NA	NA	0	NA	NA	NA	NA	NA	NA	NA	0	NA	0	NA	NA	NA	NA	NA	NA	NA	NA	NA	NA	NA	0
RLX-incomp_Alyr-B-G1600-Map8	Copia	ALCopia43.5	1	31708034	31708041	intergenic	NA	0	0	0	NA	0	NA	NA	NA	NA	NA	NA	NA	NA	NA	NA	NA	0	0	0	0	0	1	NA	NA	0	NA	NA	NA	NA	NA	NA	NA	0	0	NA	NA	NA	0	NA	NA	NA	NA
RLX-comp_Alyr-B-G1887-Map12	Copia	ALCopia78.1	1	31709997	31710004	part2_down	0	NA	NA	0	NA	0	0	0	NA	NA	0	0	0	0	NA	0	NA	NA	0	NA	0	0	0	NA	0	0	0	0	0	0	0	0	NA	NA	NA	NA	NA	0	NA	NA	NA	NA	NA
RLX-incomp-chim_Atha-B-R1443-Map10_reversed	Copia	Copia_new-1821.1	1	31712039	31712841	5UTR	0	0	0	0	0	0	0	NA	NA	0	0	0	0	NA	NA	NA	0	0	0	0	0	0	0	NA	0	0	0	0	0	0	0	0	NA	NA	0	NA	NA	0	NA	NA	NA	NA	NA
RLX-comp_Alyr-B-G1863-Map5	Copia	ALCopia45.2	1	32079575	32079586	intergenic	0	0	0	0	0	0	0	0	0	0	0	0	0	0	0	0	0	0	0	0	0	0	0	0	0	0	0	0	0	0	0	0	NA	NA	NA	NA	NA	NA	NA	0	0	0	0
RLX-comp_Alyr-B-G1863-Map5	Copia	ALCopia45.2	1	32080043	32080048	intergenic	NA	NA	0	NA	NA	NA	NA	NA	0	NA	0	NA	NA	NA	0	NA	NA	NA	NA	NA	NA	NA	NA	NA	NA	NA	NA	NA	NA	NA	0	0	NA	NA	NA	NA	NA	NA	NA	NA	NA	NA	NA
RLX-incomp_AhalGem-B-R2639-Map6_reversed	Copia	ENDOVIR1.3	1	32080519	32081005	intergenic	0	0	NA	NA	NA	NA	NA	NA	NA	NA	0	NA	NA	NA	NA	NA	0	NA	NA	NA	NA	NA	NA	NA	NA	NA	0	NA	NA	NA	0	NA	NA	NA	NA	NA	NA	NA	NA	NA	NA	NA	NA
RLX-incomp_Ah_Castric-B-G745-Map6	Copia	ALCopia27.8	1	32082918	32083406	part2_down	NA	NA	0	0	0	0	0	0	0	0	0	0	0	0	NA	NA	0	0	0	0	0	0	NA	0	0	NA	0	0	0	1	0	NA	NA	0	0	0	NA	NA	0	NA	NA	NA	NA
RLX-incomp-chim_Alyr-B-R644-Map9_reversed	Copia	Copia_new-1818.1	1	32085620	32085627	3UTR	0	0	0	0	0	0	0	0	0	0	0	NA	0	NA	0	NA	0	0	0	NA	0	NA	0	0	0	0	0	NA	0	1	0	0	NA	NA	0	NA	NA	NA	NA	0	0	0	0
RLX-incomp_Alyr-B-R4729-Map5	Copia	ROMANIAT5.6	1	32116170	32116175	part1_up	NA	NA	0	NA	1	0	0	NA	NA	NA	0	NA	NA	0	NA	NA	0	NA	0	NA	NA	0	0	NA	0	NA	0	0	0	NA	NA	NA	NA	NA	NA	NA	NA	NA	NA	0	NA	NA	NA
RIX-incomp-chim_Ah_Castric-B-R3861-Map8	Copia	ALCopia95.1	1	32172750	32172757	part2_down	0	0	0	0	0	0	0	0	0	0	0	0	1	0	NA	0	0	0	0	0	0	0	0	NA	0	NA	0	0	0	0	0	0	0	0	NA	0	0	0	NA	NA	0	NA	NA
RLX-comp_Alyr-B-R3669-Map7_reversed	Copia	ALCopia90.1	1	32173184	32173188	part2_down	0	0	0	0	0	1	0	0	NA	0	0	0	0	0	NA	1	0	0	0	0	0	0	1	1	0	0	NA	0	0	0	NA	0	NA	NA	NA	NA	NA	NA	NA	0	0	0	0
RLX-incomp_Alyr-B-R4729-Map5	Copia	ROMANIAT5.6	1	32184455	32184463	intergenic	0	NA	NA	0	0	0	0	0	NA	NA	0	0	0	NA	0	NA	0	0	0	0	1	0	0	0	NA	0	0	0	0	0	0	NA	NA	NA	0	NA	0	NA	NA	0	NA	NA	NA
RLX-incomp_Alyr-B-R1737-Map5	Copia	ALCopia16.1	1	32186861	32187233	exon	NA	NA	NA	NA	0	0	NA	NA	NA	0	NA	NA	NA	NA	NA	NA	0	NA	NA	NA	0	NA	NA	NA	NA	NA	NA	0	NA	NA	NA	NA	NA	NA	NA	NA	NA	NA	NA	NA	NA	NA	NA
RLX-incomp_Atha-B-R1466-Map3_reversed	Copia	ALCopia38.1	1	32218816	32219304	intergenic	NA	0	NA	NA	NA	NA	NA	NA	0	NA	NA	NA	NA	0	NA	0	0	0	NA	NA	NA	NA	0	NA	0	NA	0	NA	NA	0	NA	NA	NA	NA	NA	0	NA	NA	NA	NA	0	NA	NA
RLX-comp_AhalGem-B-R552-Map14_reversed	Copia	ALCopia75.1	1	32269905	32269911	part2_down	0	0	0	0	0	0	0	0	0	NA	NA	0	0	NA	NA	NA	0	NA	0	NA	0	0	0	0	0	0	0	0	0	0	0	0	NA	0	0	NA	0	NA	NA	0	0	0	NA
RLX-incomp_Ah_Castric-B-G534-Map7_reversed	Copia	ATCopia42.1	1	32344682	32344688	exon	NA	NA	NA	0	0	0	0	0	NA	NA	0	0	0	0	NA	0	0	NA	0	0	0	0	0	NA	0	0	0	0	0	0	NA	0	0	0	0	NA	0	0	0	NA	NA	NA	NA
RLX-comp_AhalGem-B-R202-Map5	Copia	ALCopia35.1	1	32376168	32376174	5UTR	0	NA	NA	NA	NA	NA	0	0	NA	NA	0	NA	0	NA	NA	0	0	0	NA	NA	0	NA	0	NA	0	0	NA	0	NA	0	0	NA	0	NA	NA	NA	NA	NA	NA	0	0	NA	NA
RLX-incomp_AhalGem-B-R382-Map4_reversed	Copia	ALCopia83.1	1	32421678	32422505	exon	0	NA	0	NA	NA	0	NA	NA	NA	NA	NA	NA	NA	NA	NA	NA	0	NA	NA	NA	NA	NA	NA	0	NA	0	NA	0	0	NA	0	NA	NA	NA	NA	NA	NA	NA	NA	NA	NA	NA	NA
RLX-incomp_Ah_Castric-B-G745-Map6	Copia	ALCopia27.8	1	32449440	32449448	intron	NA	NA	NA	NA	NA	NA	NA	NA	NA	NA	NA	NA	NA	NA	NA	NA	NA	NA	0	NA	NA	0	NA	NA	NA	0	0	NA	0	0	NA	0	NA	NA	NA	NA	NA	NA	NA	NA	NA	NA	NA
RLX-incomp_Ah_Castric-B-R1738-Map5	Copia	Copia_new-1853.1	1	32504472	32505205	exon	NA	0	0	NA	0	NA	0	NA	0	NA	0	NA	NA	NA	NA	NA	NA	NA	0	NA	NA	NA	0	0	NA	NA	1	NA	0	NA	NA	0	NA	NA	NA	NA	0	NA	NA	NA	NA	NA	NA
RLX-incomp-chim_Alyr-B-R644-Map9_reversed	Copia	Copia_new-1818.1	1	32506820	32507234	part1_up	NA	NA	NA	NA	NA	NA	NA	0	NA	NA	NA	NA	NA	NA	NA	NA	NA	NA	NA	NA	0	0	0	0	0	NA	NA	NA	0	0	NA	NA	0	0	0	0	NA	0	0	0	0	NA	NA
RLX-incomp_Alyr-B-R6904-Map5	Copia	ALCopia93.6	1	32529078	32529084	intron	NA	NA	NA	NA	NA	NA	NA	NA	NA	NA	NA	NA	NA	1	NA	NA	0	0	NA	NA	NA	NA	NA	NA	0	NA	NA	NA	NA	NA	NA	NA	NA	NA	NA	NA	NA	NA	NA	NA	NA	NA	NA
RLX-incomp_Ah_Castric-B-R6162-Map4	Copia	Copia_new-1924.1	1	32651171	32651178	3UTR	0	NA	0	0	0	0	0	0	NA	0	0	0	0	1	0	0	0	0	0	0	0	0	1	0	0	0	0	0	NA	NA	NA	0	NA	NA	0	NA	NA	NA	0	0	0	0	0
RLX-incomp_Alyr-B-R2002-Map7_reversed	Copia	ALCopia57.1	1	32663870	32663876	exon	0	0	0	0	0	0	0	0	0	0	0	0	0	0	NA	0	0	0	0	0	0	0	0	0	0	0	0	0	0	0	0	0	0	0	NA	0	0	0	NA	NA	0	NA	NA
RLX-incomp_AhalGem-B-R2250-Map6_reversed	Copia	ALCopia45.5	1	32679284	32679289	intergenic	0	0	NA	0	0	0	0	NA	0	0	0	0	0	0	NA	0	0	NA	0	0	0	NA	0	NA	NA	0	0	NA	NA	NA	NA	NA	NA	0	0	NA	NA	NA	NA	0	0	0	0
RLX-comp_Alyr-B-R6144-Map5_reversed	Copia	ALCopia17.2	1	32682695	32683288	intergenic	NA	NA	NA	1	0	NA	0	NA	NA	0	NA	NA	0	0	NA	0	0	0	0	0	0	0	0	0	0	NA	0	NA	NA	0	NA	NA	NA	NA	NA	NA	NA	NA	NA	0	0	0	0
RLX-incomp_Alyr-B-R475-Map20_reversed	Copia	ALCopia27.24	1	32696294	32697195	3UTR	0	NA	NA	0	0	0	0	0	0	NA	0	0	0	NA	NA	0	NA	NA	NA	0	NA	0	NA	NA	0	0	0	NA	0	0	0	0	NA	NA	0	NA	NA	NA	NA	0	0	0	NA
RLX-comp_Alyr-B-R2738-Map5_reversed	Copia	ALCopia46.2	1	32739044	32739050	3UTR	0	NA	0	0	NA	0	NA	NA	0	0	0	0	0	NA	0	0	0	0	NA	0	NA	NA	NA	NA	NA	NA	NA	NA	0	0	0	NA	NA	0	NA	NA	0	NA	NA	0	0	NA	NA
RLX-incomp_Alyr-B-G1787-Map5_reversed	Copia	Copia_new-2154.1	1	32785098	32785103	part1_up	0	NA	NA	0	0	NA	0	0	0	0	0	0	NA	0	NA	0	0	0	0	0	0	0	0	0	0	0	0	0	0	0	0	0	0	0	0	0	0	NA	0	NA	NA	NA	NA
RLX-incomp_Alyr-B-R2797-Map6	Copia	ALCopia65.6	1	32871418	32871424	exon	0	0	0	0	0	0	0	1	0	0	NA	0	0	0	0	0	0	0	0	0	0	0	0	0	0	NA	0	NA	0	0	0	NA	0	0	0	0	0	0	0	0	NA	NA	NA
RLX-comp_AhalGem-B-R7379-Map5	Copia	ALCopia92.1	1	32901822	32901828	part2_up	0	0	0	NA	NA	0	0	0	0	0	0	NA	0	0	NA	NA	0	0	0	0	0	0	0	0	0	NA	0	0	0	NA	0	NA	NA	NA	NA	NA	NA	NA	NA	0	0	0	NA
RLX-incomp_Atha-B-R721-Map3_reversed	Copia	ALCopia54.4	1	32902030	32902037	part2_up	0	0	NA	0	0	0	0	0	0	0	0	NA	0	NA	0	0	0	0	NA	0	0	0	0	0	0	0	0	0	0	0	0	0	0	0	NA	NA	0	NA	NA	0	0	0	0
RLX-incomp-chim_Alyr-B-G1849-Map8_reversed	Copia	ENDOVIR1.1	1	32951988	32952296	part2_down	NA	0	0	NA	NA	0	0	NA	NA	NA	0	0	0	0	0	NA	0	0	0	0	NA	NA	0	0	NA	NA	NA	0	0	0	0	NA	0	NA	0	0	0	0	NA	NA	0	0	NA
RLX-incomp_Alyr-B-R2002-Map7_reversed	Copia	ALCopia57.1	1	33005639	33005641	exon	0	NA	0	0	NA	0	0	0	0	0	0	NA	0	0	0	NA	NA	0	0	NA	0	0	0	NA	0	NA	NA	1	1	0	1	0	0	0	0	0	0	0	0	0	0	NA	0
RLX-comp_Alyr-B-G1887-Map12	Copia	ALCopia78.1	1	33005811	33005818	intron	NA	0	0	NA	NA	0	0	0	0	NA	0	0	0	0	0	0	NA	0	0	0	0	0	0	NA	NA	0	0	0	0	0	0	0	NA	0	0	0	0	NA	NA	0	0	0	NA
RLX-incomp_Alyr-B-R2002-Map7_reversed	Copia	ALCopia57.1	1	33088481	33089192	exon	NA	0	0	0	NA	NA	NA	NA	0	NA	NA	NA	NA	NA	NA	NA	NA	0	0	0	0	NA	0	NA	NA	NA	NA	NA	NA	NA	NA	NA	NA	NA	NA	NA	NA	NA	NA	NA	NA	NA	NA
RLX-incomp_AhalGem-B-R3299-Map4_reversed	Copia	ALCopia2.1	1	33101580	33102586	part2_up	NA	NA	0	0	0	NA	NA	0	NA	0	0	NA	0	NA	0	NA	0	NA	NA	0	0	0	0	0	0	NA	NA	0	0	0	0	0	NA	0	NA	NA	NA	0	NA	0	0	0	0
RLX-comp_Alyr-B-R822-Map8_reversed	Copia	ALCopia37.1	1	33104420	33104779	intergenic	NA	NA	NA	NA	NA	NA	NA	NA	NA	NA	0	NA	1	0	NA	NA	NA	0	NA	NA	0	NA	NA	0	NA	NA	NA	NA	NA	NA	NA	NA	NA	0	NA	NA	NA	NA	NA	NA	NA	NA	NA
RLX-incomp_Alyr-B-R2002-Map7_reversed	Copia	ALCopia57.1	2	4015	4446	part2_down	NA	NA	NA	NA	NA	NA	NA	NA	0	NA	NA	NA	0	NA	0	NA	0	0	0	NA	NA	NA	0	NA	0	0	0	NA	0	0	NA	0	0	NA	0	NA	NA	NA	NA	NA	NA	NA	NA
RLX-incomp_AhalGem-B-R382-Map4_reversed	Copia	ALCopia83.1	2	29757	29946	5UTR	0	NA	NA	0	NA	NA	0	0	NA	NA	NA	NA	0	0	NA	NA	0	0	0	NA	0	0	0	NA	0	0	NA	0	0	0	0	0	NA	NA	NA	0	NA	NA	NA	NA	NA	NA	NA
RLX-incomp-chim_Alyr-B-R1723-Map17_reversed	Copia	ALCopia27.6	2	45563	45569	part2_down	0	0	0	NA	NA	0	0	0	NA	0	0	0	0	0	NA	0	0	NA	NA	0	NA	0	0	NA	0	0	0	0	NA	NA	0	0	NA	NA	NA	NA	NA	NA	NA	NA	NA	NA	NA
RLX-comp_Alyr-B-G1919-Map5	Copia	ALCopia93.1	2	46438	46445	part2_down	0	0	0	0	0	0	0	0	0	1	0	0	0	0	0	0	0	0	0	0	0	0	0	0	0	0	0	0	0	NA	NA	NA	0	NA	NA	NA	NA	NA	0	0	0	0	NA
RLX-incomp_AhalGem-B-R1676-Map4	Copia	ALCopia43.1	2	47796	48380	5UTR	0	NA	0	0	0	0	0	0	0	0	0	0	0	0	0	NA	0	0	0	0	0	0	0	NA	0	0	0	0	0	0	0	0	0	0	0	NA	NA	NA	NA	NA	NA	NA	NA
RLX-incomp_Alyr-B-R326-Map11_reversed	Copia	ALCopia95.7	2	80084	80092	intergenic	0	0	0	0	0	0	0	0	0	0	0	0	0	0	0	0	0	0	0	0	0	0	0	0	0	1	0	0	0	0	1	NA	0	0	0	0	NA	0	0	0	0	0	0
RLX-incomp_AhalGem-B-R1853-Map4_reversed	Copia	ALCopia21.2	2	81691	82405	intergenic	NA	NA	NA	0	0	0	NA	0	0	NA	0	0	NA	0	0	0	NA	NA	NA	NA	0	0	NA	NA	NA	NA	NA	NA	NA	0	0	NA	0	NA	NA	0	0	NA	NA	NA	NA	NA	NA
RLX-incomp_Ah_Castric-B-R696-Map13	Copia	ALCopia95.4	2	96711	96729	part2_up	NA	0	0	0	0	0	0	0	0	0	0	0	0	0	0	0	0	0	0	0	0	0	0	0	0	0	0	0	0	0	0	0	NA	NA	0	0	NA	NA	NA	0	NA	NA	0
RLX-incomp_AhalGem-B-R382-Map4_reversed	Copia	ALCopia83.1	2	103797	103981	exon	NA	0	0	0	0	0	NA	0	0	0	0	0	0	0	0	NA	NA	NA	0	0	0	0	0	NA	NA	0	0	NA	NA	0	0	NA	NA	0	NA	NA	NA	NA	NA	NA	NA	NA	NA
RLX-comp_Alyr-B-G1881-Map5	Copia	ALCopia54.1	2	106609	106616	part2_up	0	0	0	0	0	0	0	0	0	0	0	0	0	0	0	0	0	1	0	0	0	0	0	0	0	0	0	0	0	0	0	0	0	NA	0	0	NA	NA	NA	0	0	0	0
RLX-incomp_Ah_Castric-B-R6162-Map4	Copia	Copia_new-1924.1	2	107821	107829	part2_up	0	0	0	0	0	1	0	0	0	0	0	0	0	0	0	0	0	0	0	0	0	0	0	0	0	0	0	0	0	0	0	0	NA	NA	0	0	0	NA	NA	0	0	0	0
RLX-incomp_Alyr-B-R475-Map20_reversed	Copia	ALCopia27.24	2	158735	159315	part1_up	NA	NA	0	0	NA	0	0	0	NA	NA	NA	NA	NA	0	0	0	0	0	0	0	0	0	0	NA	0	0	0	0	0	NA	0	NA	NA	NA	NA	NA	NA	0	NA	NA	NA	NA	NA
RLX-comp_Alyr-B-R1849-Map6_reversed	Copia	ALCopia38B.2	2	160921	160923	3UTR	0	0	0	0	0	0	0	0	0	0	0	0	0	0	0	0	0	0	0	0	0	0	0	0	0	0	0	0	0	0	0	0	0	0	0	0	0	NA	NA	0	0	NA	0
RLX-incomp-chim_Alyr-B-G1849-Map8_reversed	Copia	ENDOVIR1.1	2	198071	198076	intron	0	0	0	0	0	0	0	0	0	0	0	0	0	0	0	0	0	0	0	0	0	0	0	0	0	0	0	NA	0	0	NA	0	NA	NA	0	NA	NA	0	NA	0	0	0	0
RLX-incomp_Atha-B-R1466-Map3_reversed	Copia	ALCopia38.1	2	198627	199545	3UTR	NA	0	NA	NA	NA	0	NA	0	NA	NA	NA	NA	NA	0	NA	NA	NA	0	0	0	0	0	NA	NA	0	0	0	0	0	0	0	0	NA	NA	NA	NA	NA	NA	NA	0	0	NA	0
RLX-incomp_Alyr-B-R8005-Map14_reversed	Copia	ALCopia39.1	2	244179	244735	exon	0	0	0	0	0	NA	0	0	NA	0	NA	NA	0	0	0	0	0	0	NA	NA	0	0	0	NA	0	0	0	NA	0	NA	0	0	NA	NA	0	NA	NA	NA	NA	NA	NA	0	NA
RLX-comp_Alyr-B-R2486-Map16	Copia	ALCopia35.2	2	252820	252826	part2_up	NA	0	0	NA	0	0	0	0	0	NA	0	0	NA	0	0	0	0	0	0	0	0	0	0	0	0	0	0	0	0	0	0	0	0	NA	NA	0	NA	NA	NA	0	0	0	0
RLX-comp_AhalGem-B-R292-Map6	Copia	ALCopia45.1	2	255819	255825	intergenic	0	0	0	0	NA	0	0	0	0	0	0	0	0	0	NA	0	0	0	0	0	0	0	0	0	0	0	0	0	0	0	0	0	NA	0	0	0	0	0	NA	0	0	NA	NA
RLX-incomp_Alyr-B-R1709-Map6_reversed	Copia	ALCopia90.3	2	282269	282957	3UTR	NA	NA	NA	NA	0	0	0	0	0	NA	NA	0	0	NA	NA	NA	0	0	0	NA	0	0	0	NA	0	0	0	NA	0	0	0	0	0	0	0	NA	NA	0	NA	NA	NA	NA	NA
RLX-incomp_Alyr-B-R6193-Map7_reversed	Copia	ALCopia35.6	2	336389	336815	exon	NA	NA	NA	NA	NA	0	0	NA	0	0	NA	0	0	NA	NA	NA	0	0	0	0	0	0	NA	NA	0	0	0	NA	0	NA	NA	NA	0	0	0	0	NA	0	NA	NA	NA	NA	NA
RLX-comp_Alyr-B-P308.538-Map6	Copia	ALCopia78.2	2	349271	349278	exon	0	NA	0	0	0	0	NA	0	0	0	0	0	0	NA	NA	NA	0	0	0	0	0	0	0	NA	0	0	0	0	0	0	0	0	0	0	0	0	NA	NA	NA	0	0	NA	0
RLX-comp_Alyr-B-G1863-Map5	Copia	ALCopia45.2	2	352996	353002	part1_up	0	NA	0	0	0	0	0	0	0	0	0	0	0	0	0	0	0	0	0	0	0	0	0	0	0	0	0	0	0	0	0	0	0	0	0	0	0	0	0	0	0	NA	0
RLX-incomp_AhalGem-B-R6389-Map4	Copia	ALCopia31.1	2	361158	361165	part2_up	0	0	0	0	0	0	0	0	0	0	0	0	0	0	0	0	0	0	0	0	0	0	0	0	0	0	0	0	0	0	0	0	NA	0	0	0	0	0	NA	0	0	0	0
RLX-incomp-chim_Alyr-B-G1849-Map8_reversed	Copia	ENDOVIR1.1	2	415043	415393	part2_up	NA	0	NA	NA	0	0	0	0	NA	0	0	NA	0	0	NA	NA	0	NA	NA	0	NA	NA	NA	NA	NA	NA	0	NA	NA	0	NA	NA	NA	NA	NA	NA	NA	NA	NA	NA	NA	NA	NA
RLX-incomp_Alyr-B-R4729-Map5	Copia	ROMANIAT5.6	2	444720	444727	part2_down	NA	0	0	0	0	0	0	0	0	0	0	0	0	0	NA	0	0	0	0	0	NA	0	0	0	0	NA	0	0	0	0	0	0	NA	NA	0	0	NA	0	NA	0	0	0	0
RLX-incomp_Alyr-B-R3870-Map6_reversed	Copia	ALCopia62.2	2	466998	467004	part1_down	NA	NA	NA	0	NA	0	NA	0	0	NA	NA	0	NA	NA	NA	NA	0	0	0	0	0	0	0	NA	0	0	0	NA	0	0	0	NA	0	0	NA	NA	0	NA	0	0	0	0	NA
RLX-incomp_Alyr-B-R326-Map11_reversed	Copia	ALCopia95.7	2	474988	474995	exon	0	0	0	0	0	0	0	0	0	NA	0	NA	0	0	0	0	0	0	0	0	0	0	0	0	0	0	0	0	0	0	0	0	0	NA	0	0	0	0	0	NA	0	NA	0
RLX-comp_Alyr-B-P472.410-Map5	Copia	ALCopia65.2	2	485830	486526	part2_up	0	0	0	0	0	0	0	0	NA	0	0	0	0	0	0	0	0	0	0	0	0	0	0	NA	0	0	0	0	0	0	0	0	NA	NA	NA	NA	NA	NA	NA	0	0	0	0
RLX-incomp_Alyr-B-R326-Map11_reversed	Copia	ALCopia95.7	2	506729	506737	exon	0	0	0	0	0	0	0	0	0	0	0	0	0	0	0	0	0	0	0	0	0	0	0	0	0	0	0	0	1	1	0	0	0	0	0	0	0	0	0	0	0	NA	NA
RLX-incomp_Atha-B-R721-Map3_reversed	Copia	ALCopia54.4	2	537744	538455	3UTR	NA	0	NA	NA	0	0	0	NA	0	NA	0	NA	NA	0	NA	0	NA	0	0	0	0	NA	0	NA	NA	NA	0	NA	NA	NA	NA	NA	0	NA	NA	NA	NA	NA	NA	NA	0	NA	NA
RLX-incomp-chim_Alyr-B-R2649-Map5_reversed	Copia	ALCopia65.3	2	539260	539267	exon	0	0	0	0	0	NA	0	0	0	NA	0	0	0	0	NA	0	0	0	0	0	0	0	0	0	0	0	0	NA	0	0	0	0	0	0	0	0	0	0	0	NA	0	0	0
RLX-comp_Alyr-B-R2486-Map16	Copia	ALCopia35.2	2	541256	541262	3UTR	0	0	0	0	0	0	0	0	0	0	0	0	0	0	0	0	0	0	0	0	0	0	0	0	0	0	0	0	0	0	0	0	0	0	0	0	0	0	0	0	0	0	0
RLX-incomp-chim_Alyr-B-G1849-Map8_reversed	Copia	ENDOVIR1.1	2	568749	568755	intergenic	0	NA	0	0	NA	0	NA	0	0	0	0	0	0	0	NA	0	0	NA	0	0	0	0	0	0	NA	0	0	0	NA	NA	NA	1	NA	NA	0	NA	NA	0	NA	0	0	NA	NA
RLX-comp_Alyr-B-G1881-Map5	Copia	ALCopia54.1	2	578278	578687	part2_down	NA	NA	NA	NA	NA	0	NA	NA	NA	NA	NA	0	NA	NA	NA	NA	0	NA	0	0	0	NA	NA	NA	0	0	NA	NA	NA	NA	0	0	NA	NA	NA	NA	NA	NA	NA	NA	NA	NA	NA
RLX-incomp_Alyr-B-R1288-Map8	Copia	ALCopia95.6	2	582735	583440	3UTR	NA	0	NA	NA	NA	0	NA	0	0	NA	NA	0	0	NA	NA	NA	0	NA	0	0	0	0	0	NA	0	0	0	0	0	NA	0	0	0	NA	NA	NA	0	NA	0	NA	NA	NA	NA
RLX-incomp_AhalGem-B-R382-Map4_reversed	Copia	ALCopia83.1	2	585105	585813	5UTR	NA	NA	NA	NA	NA	0	NA	0	0	NA	NA	NA	NA	NA	0	NA	0	NA	0	0	NA	NA	NA	NA	1	1	NA	NA	NA	0	0	0	NA	NA	NA	NA	NA	NA	NA	NA	NA	NA	NA
RLX-incomp-chim_Alyr-B-G162-Map20_reversed	Copia	ALCopia27.3	2	600010	600018	5UTR	NA	NA	0	0	0	0	0	0	NA	NA	0	NA	NA	0	0	0	NA	NA	NA	0	0	NA	0	0	0	0	NA	NA	1	NA	NA	NA	0	NA	0	NA	0	NA	0	0	NA	0	NA
RLX-comp_Alyr-B-P472.410-Map5	Copia	ALCopia65.2	2	663236	663241	intron	0	0	0	0	NA	0	0	0	0	0	0	NA	0	0	NA	0	0	0	0	NA	NA	0	0	NA	0	0	NA	0	0	0	NA	NA	0	NA	NA	NA	NA	NA	NA	NA	NA	NA	NA
RLX-incomp_Alyr-B-R7427-Map6	Copia	ALCopia90.4	2	764171	765346	part2_up	NA	NA	NA	NA	NA	NA	NA	NA	NA	NA	NA	NA	NA	NA	NA	NA	0	NA	NA	NA	NA	NA	NA	1	0	NA	NA	NA	NA	NA	NA	NA	NA	0	NA	0	NA	0	NA	NA	NA	NA	NA
RLX-comp_Alyr-B-R5166-Map5	Copia	ALCopia45.4	2	803978	803983	part1_up	0	0	NA	0	0	0	0	NA	NA	0	NA	0	0	0	NA	NA	0	0	0	0	0	NA	0	0	0	0	0	0	0	0	0	NA	NA	0	0	NA	NA	NA	NA	0	0	0	NA
RLX-comp_Alyr-B-R3838-Map5_reversed	Copia	ALCopia35.3	2	809656	810280	part2_down	NA	NA	NA	0	NA	NA	NA	NA	NA	NA	NA	NA	NA	NA	NA	NA	0	NA	NA	NA	NA	NA	NA	NA	0	NA	NA	NA	NA	NA	NA	0	NA	NA	NA	NA	NA	NA	NA	NA	0	NA	NA
RLX-incomp_Alyr-B-R6193-Map7_reversed	Copia	ALCopia35.6	2	858233	858239	part1_up	0	0	0	0	0	0	0	0	0	0	0	0	0	0	NA	0	0	0	0	1	0	0	0	0	0	0	0	NA	0	0	0	NA	NA	NA	0	NA	0	NA	NA	0	0	0	0
RLX-incomp_Alyr-B-R2797-Map6	Copia	ALCopia65.6	2	858372	858382	part1_up	0	0	0	0	0	0	0	0	0	NA	0	0	0	0	NA	0	NA	0	NA	0	0	0	NA	NA	0	0	NA	NA	0	0	NA	0	NA	NA	0	NA	0	NA	NA	0	0	NA	0
RLX-incomp_Alyr-B-R4394-Map10_reversed	Copia	ALCopia20.3	2	858418	858425	part1_up	0	0	0	0	0	0	0	0	0	NA	0	0	0	0	NA	NA	NA	0	0	0	0	0	NA	0	0	0	0	NA	0	0	NA	0	NA	0	0	NA	0	NA	NA	0	0	0	0
RLX-comp_Alyr-B-G1863-Map5	Copia	ALCopia45.2	2	884871	884877	intron	NA	0	NA	NA	0	NA	NA	NA	0	NA	NA	NA	0	NA	NA	NA	NA	NA	NA	NA	NA	NA	0	NA	0	0	0	NA	0	NA	NA	NA	NA	NA	0	NA	0	NA	0	0	NA	0	NA
RLX-comp_AhalGem-B-R292-Map6	Copia	ALCopia45.1	2	923274	923539	intergenic	0	0	0	0	0	0	0	0	NA	0	0	0	0	0	NA	0	0	0	0	0	0	0	0	0	NA	0	NA	NA	NA	0	NA	NA	NA	0	0	0	NA	NA	0	NA	0	0	NA
RLX-comp_AhalGem-B-R202-Map5	Copia	ALCopia35.1	2	1004740	1004747	part1_down	NA	0	NA	0	NA	0	0	0	0	0	0	0	0	0	0	NA	0	0	0	0	0	0	0	0	0	0	NA	0	0	0	0	0	NA	NA	NA	NA	NA	NA	NA	NA	0	NA	NA
RLX-incomp_Alyr-B-R8005-Map14_reversed	Copia	ALCopia39.1	2	1007184	1007577	part1_up	NA	NA	NA	NA	NA	NA	0	NA	NA	0	NA	0	NA	0	0	NA	NA	NA	NA	NA	NA	NA	NA	NA	0	NA	0	NA	NA	NA	NA	0	NA	NA	NA	NA	NA	NA	NA	NA	0	0	NA
RLX-incomp_Alyr-B-R7210-Map5_reversed	Copia	ALCopia68.1	2	1013312	1013319	exon	0	0	0	0	0	0	0	0	0	0	0	0	0	0	0	0	0	0	0	0	0	0	0	0	0	0	0	0	0	0	0	0	0	0	0	0	0	0	0	0	0	NA	NA
RLX-comp_Alyr-B-R6144-Map5_reversed	Copia	ALCopia17.2	2	1053562	1053568	part2_down	0	0	0	0	0	0	0	0	0	0	0	0	0	0	0	0	0	0	0	0	0	0	0	0	NA	0	NA	NA	0	0	0	NA	0	NA	NA	NA	0	NA	NA	0	0	0	NA
RLX-comp_Alyr-B-G1863-Map5	Copia	ALCopia45.2	2	1057826	1057833	intron	0	0	0	0	0	0	0	0	0	0	0	0	0	0	0	0	0	0	0	0	0	0	0	0	0	0	0	0	0	0	0	0	0	0	0	0	0	0	0	0	0	0	0
RLX-incomp_Alyr-B-R8005-Map14_reversed	Copia	ALCopia39.1	2	1078952	1078959	exon	0	0	0	0	0	0	0	0	0	0	0	0	0	0	0	0	0	0	0	0	0	0	0	0	0	NA	0	0	0	0	0	0	0	0	0	0	0	0	0	NA	0	NA	NA
RLX-comp_Atha-B-R271-Map3	Copia	ALCopia31A.1	2	1108950	1109049	exon	0	0	NA	0	NA	0	0	0	0	0	0	0	0	0	0	0	0	0	NA	0	0	0	0	NA	0	0	NA	0	0	0	0	0	0	0	0	0	0	0	NA	NA	NA	NA	NA
RLX-incomp_Alyr-B-R4401-Map13	Copia	ALCopia65.7	2	1113468	1113766	exon	NA	0	NA	NA	NA	0	NA	NA	NA	0	0	NA	NA	NA	NA	0	0	NA	0	NA	0	NA	0	NA	NA	0	NA	NA	1	NA	NA	NA	NA	NA	NA	NA	NA	0	NA	0	0	NA	0
RLX-comp_Alyr-B-R1840-Map6	Copia	ALCopia38B.1	2	1115001	1115007	part2_down	0	NA	NA	0	0	0	NA	NA	0	0	0	0	0	0	0	0	0	0	0	0	0	0	0	0	0	0	0	0	0	0	0	0	0	0	0	NA	0	0	NA	0	0	0	0
RLX-incomp_AhalGem-B-R1574-Map5_reversed	Copia	ALCopia65.4	2	1179676	1180507	exon	NA	NA	0	0	0	NA	NA	0	NA	NA	NA	NA	NA	0	NA	0	NA	NA	0	0	0	0	NA	NA	0	0	0	NA	0	0	0	0	0	NA	0	0	NA	0	0	NA	NA	NA	NA
RLX-incomp_Ah_Castric-B-R345-Map11_reversed	Copia	ROMANIAT5.2	2	1205142	1205147	part1_up	0	0	0	0	0	0	0	0	0	0	0	NA	0	0	NA	0	0	0	0	0	0	0	0	0	0	0	0	0	0	0	0	0	0	0	0	NA	0	0	0	NA	0	0	0
RLX-incomp_Alyr-B-R6193-Map7_reversed	Copia	ALCopia35.6	2	1228843	1229479	part1_down	NA	0	0	0	0	NA	NA	0	NA	NA	NA	NA	0	NA	NA	0	NA	NA	NA	NA	0	NA	NA	NA	0	NA	NA	0	NA	NA	NA	NA	NA	0	0	NA	NA	0	NA	0	NA	0	NA
RLX-comp_Alyr-B-R1501-Map6_reversed	Copia	ALCopia64.1	2	1240415	1240974	5UTR	NA	0	NA	0	NA	NA	NA	NA	NA	NA	NA	NA	NA	0	NA	NA	NA	NA	NA	NA	0	NA	0	0	NA	NA	NA	0	NA	NA	NA	NA	NA	NA	NA	NA	NA	NA	NA	NA	NA	NA	NA
RLX-incomp_Alyr-B-R4729-Map5	Copia	ROMANIAT5.6	2	1338449	1339033	5UTR	NA	NA	NA	NA	NA	NA	NA	NA	NA	1	NA	NA	NA	1	NA	NA	0	0	NA	0	0	NA	0	NA	NA	0	NA	NA	NA	NA	NA	NA	NA	NA	NA	NA	NA	NA	NA	NA	0	NA	NA
RLX-incomp_Alyr-B-R4722-Map7	Copia	ALCopia28.2	2	1340398	1341430	5UTR	NA	NA	NA	NA	0	0	NA	0	NA	0	NA	NA	0	NA	NA	NA	NA	0	NA	0	NA	0	NA	NA	0	0	NA	NA	NA	NA	0	NA	NA	NA	NA	NA	NA	NA	NA	0	0	0	NA
RLX-incomp_Alyr-B-G1600-Map8	Copia	ALCopia43.5	2	1344913	1344921	exon	0	0	0	0	0	0	0	0	0	0	0	0	0	0	0	0	0	0	0	0	0	0	0	0	0	0	0	0	0	0	0	0	NA	0	0	1	0	0	NA	0	0	0	0
RLX-comp_AhalGem-B-R552-Map14_reversed	Copia	ALCopia75.1	2	1363515	1363924	exon	NA	NA	NA	NA	NA	NA	NA	NA	NA	NA	NA	NA	NA	NA	NA	NA	NA	NA	NA	NA	NA	NA	NA	NA	NA	NA	NA	NA	NA	NA	NA	NA	NA	NA	NA	NA	NA	NA	NA	NA	0	NA	NA
RLX-comp_Alyr-B-R5166-Map5	Copia	ALCopia45.4	2	1364513	1364520	exon	NA	0	NA	NA	NA	NA	NA	NA	NA	NA	NA	NA	NA	NA	NA	NA	NA	NA	NA	NA	NA	NA	NA	NA	NA	NA	NA	NA	NA	NA	NA	NA	NA	NA	NA	NA	NA	NA	NA	0	0	NA	NA
RLX-incomp_Alyr-B-R2002-Map7_reversed	Copia	ALCopia57.1	2	1365448	1365455	5UTR	NA	0	NA	NA	NA	NA	NA	NA	NA	NA	NA	NA	NA	NA	NA	NA	NA	0	NA	NA	NA	NA	0	NA	NA	NA	NA	NA	NA	NA	NA	NA	NA	NA	NA	NA	NA	NA	NA	0	0	0	0
RLX-incomp_Alyr-B-R716-Map8_reversed	Copia	ALCopia20.5	2	1455992	1455999	3UTR	0	NA	0	0	NA	0	0	0	NA	0	0	0	0	NA	0	0	0	0	NA	0	0	0	0	NA	NA	NA	0	0	NA	0	0	NA	NA	NA	NA	NA	NA	NA	0	NA	0	NA	NA
RLX-incomp_Ah_Castric-B-R709-Map4	Copia	ALCopia75.3	2	1460681	1461042	5UTR	NA	NA	NA	NA	NA	NA	NA	0	NA	0	NA	0	0	0	0	0	0	0	NA	0	0	NA	0	NA	NA	0	0	NA	NA	0	0	NA	NA	NA	NA	NA	NA	NA	NA	NA	NA	NA	NA
RLX-incomp_Ah_Castric-B-G534-Map7_reversed	Copia	ATCopia42.1	2	1472893	1472899	exon	0	0	0	0	0	0	0	0	NA	NA	0	0	0	0	0	0	0	0	0	0	0	NA	0	0	0	0	0	0	0	0	0	0	0	NA	0	0	NA	0	NA	NA	NA	NA	NA
RLX-incomp_Ah_Castric-B-R6162-Map4	Copia	Copia_new-1924.1	2	1479528	1479535	exon	0	NA	0	0	0	0	0	0	0	0	0	0	0	0	0	0	0	0	0	0	0	0	0	NA	0	NA	0	0	0	0	0	0	0	0	0	0	NA	0	0	0	0	0	0
RLX-comp_Alyr-B-R2141-Map9_reversed	Copia	ALCopia49.1	2	1499706	1499713	intergenic	0	0	0	0	0	0	0	0	0	0	0	0	0	0	NA	0	0	0	0	0	0	0	0	0	0	0	0	0	0	0	0	0	NA	0	0	0	NA	NA	0	0	0	0	0
RLX-comp_Alyr-B-G1863-Map5	Copia	ALCopia45.2	2	1531278	1531288	intergenic	0	0	0	0	0	0	0	0	0	0	0	0	0	0	0	0	0	0	0	0	0	0	0	NA	0	0	0	0	0	0	0	0	0	0	0	0	NA	0	NA	0	0	0	0
RLX-incomp_Alyr-B-G1600-Map8	Copia	ALCopia43.5	2	1532618	1532624	intergenic	0	0	0	0	0	0	0	0	0	0	0	0	0	0	0	0	0	0	0	0	0	0	0	NA	0	0	0	0	0	0	0	0	NA	NA	NA	NA	NA	0	NA	NA	0	0	0
RLX-incomp_Atha-B-R1466-Map3_reversed	Copia	ALCopia38.1	2	1533010	1533116	intergenic	NA	0	NA	NA	NA	0	0	NA	0	NA	NA	0	NA	0	NA	0	NA	0	NA	NA	0	NA	0	NA	0	0	0	0	0	0	0	0	NA	NA	NA	NA	NA	NA	NA	0	NA	NA	0
RLX-incomp_Alyr-B-G1600-Map8	Copia	ALCopia43.5	2	1583139	1583147	exon	NA	0	0	0	0	0	0	0	0	NA	0	0	0	0	0	0	0	0	0	0	0	0	0	0	0	1	0	NA	0	NA	NA	NA	NA	0	NA	NA	0	NA	NA	NA	NA	NA	NA
RLX-incomp_AhalGem-B-R7455-Map5_reversed	Copia	ALCopia63.2	2	1600775	1600783	part2_down	0	0	0	0	0	0	0	0	NA	NA	0	0	0	0	NA	0	NA	NA	NA	NA	0	NA	0	NA	0	0	NA	NA	0	0	0	0	NA	0	0	0	NA	0	NA	0	NA	0	NA
RLX-incomp_Ah_Castric-B-R6162-Map4	Copia	Copia_new-1924.1	2	1601300	1601305	part1_down	0	0	0	0	0	0	0	0	0	0	0	0	0	0	0	0	0	0	0	0	0	0	0	0	0	0	0	0	0	0	0	0	0	0	0	0	0	0	0	0	0	NA	0
RLX-incomp_Alyr-B-R1948-Map7_reversed	Copia	ENDOVIR1.4	2	1602882	1602889	exon	0	0	0	0	0	0	0	0	NA	NA	0	0	0	0	NA	0	0	0	0	0	0	0	0	0	0	0	0	NA	NA	0	NA	0	0	NA	NA	0	0	0	NA	0	NA	NA	0
RLX-comp_Alyr-B-R4895-Map6_reversed	Copia	ALCopia27.1	2	1604743	1604749	part1_up	NA	NA	NA	NA	NA	NA	NA	NA	NA	NA	NA	NA	NA	NA	NA	NA	NA	NA	0	NA	0	NA	NA	0	NA	NA	NA	NA	NA	NA	NA	NA	NA	NA	NA	NA	NA	NA	NA	NA	NA	NA	0
RLX-incomp_AhalGem-B-R382-Map4_reversed	Copia	ALCopia83.1	2	1633524	1634771	part1_down	NA	0	0	0	NA	NA	NA	NA	NA	NA	0	NA	NA	NA	NA	NA	NA	NA	0	NA	0	0	0	NA	0	NA	NA	NA	0	NA	NA	NA	NA	NA	NA	0	NA	NA	NA	NA	0	NA	NA
RLX-incomp_Alyr-B-G1600-Map8	Copia	ALCopia43.5	2	1640101	1640108	part2_down	0	NA	0	0	0	0	0	0	0	0	0	0	0	0	0	0	0	0	0	0	0	0	0	NA	NA	0	NA	0	0	NA	0	NA	NA	NA	NA	0	NA	0	NA	NA	0	NA	0
RLX-comp_Alyr-B-G1881-Map5	Copia	ALCopia54.1	2	1641574	1642379	3UTR	0	0	NA	0	0	0	0	NA	NA	NA	NA	NA	0	0	NA	0	NA	NA	0	NA	0	0	NA	NA	NA	NA	NA	NA	0	NA	NA	NA	NA	NA	NA	NA	NA	NA	NA	0	NA	NA	NA
RLX-incomp_AhalGem-B-R7455-Map5_reversed	Copia	ALCopia63.2	2	1667336	1667344	exon	0	0	0	0	0	0	0	0	0	0	0	0	0	0	0	0	0	0	0	0	0	0	0	0	0	0	0	0	0	0	0	0	0	0	0	0	0	NA	0	0	0	0	0
RLX-comp_Alyr-B-G1863-Map5	Copia	ALCopia45.2	2	1677579	1677587	3UTR	0	0	0	0	0	0	0	0	0	0	0	0	0	0	0	0	0	0	NA	0	0	0	0	0	0	0	0	NA	0	0	0	0	NA	NA	0	NA	NA	NA	NA	NA	0	0	0
RLX-incomp_Atha-B-R339-Map3	Copia	ALCopia36.1	2	1680126	1680133	3UTR	1	0	0	NA	NA	0	0	0	NA	0	0	NA	NA	NA	NA	0	0	0	1	0	0	0	0	0	0	0	0	0	0	0	0	0	NA	0	0	NA	0	0	0	0	0	0	0
RLX-comp_Alyr-B-P131.674-Map10	Copia	ALCopia75.2	2	1742787	1742794	part2_up	0	0	0	NA	0	0	0	0	0	0	0	0	0	0	0	NA	NA	0	0	0	NA	0	0	NA	0	NA	0	0	0	0	NA	0	NA	NA	0	NA	NA	NA	0	NA	NA	0	NA
RLX-incomp_Alyr-B-R75-Map20_reversed	Copia	ALCopia27.27	2	1765191	1765801	intergenic	0	NA	NA	NA	NA	0	NA	NA	NA	NA	0	NA	0	NA	NA	NA	0	0	NA	NA	NA	NA	NA	NA	0	NA	NA	0	0	0	0	0	NA	NA	NA	NA	NA	NA	NA	0	0	0	NA
RLX-incomp_Atha-B-R1466-Map3_reversed	Copia	ALCopia38.1	2	1783129	1783936	intergenic	NA	NA	0	NA	0	0	0	0	NA	0	0	0	NA	0	NA	NA	NA	0	0	NA	NA	NA	0	NA	0	0	NA	NA	0	NA	NA	NA	NA	NA	NA	NA	NA	NA	NA	0	NA	0	NA
RLX-incomp_Alyr-B-R6193-Map7_reversed	Copia	ALCopia35.6	2	1815590	1815597	exon	0	0	0	0	0	0	0	0	0	0	0	0	0	0	0	0	0	0	0	0	0	0	0	0	0	0	0	0	0	0	0	NA	0	0	0	NA	NA	NA	0	0	0	0	0
RLX-incomp_Alyr-B-R2002-Map7_reversed	Copia	ALCopia57.1	2	1815992	1816565	exon	NA	NA	NA	NA	0	0	NA	NA	NA	NA	0	0	NA	0	NA	NA	NA	NA	0	0	NA	NA	NA	NA	NA	NA	0	0	0	NA	NA	0	NA	NA	NA	NA	NA	NA	NA	NA	NA	NA	NA
RLX-comp_AhalGem-B-R552-Map14_reversed	Copia	ALCopia75.1	2	1817584	1818238	exon	NA	NA	NA	0	0	NA	0	0	NA	NA	NA	NA	NA	NA	NA	NA	1	NA	NA	NA	0	0	0	NA	0	NA	NA	0	NA	NA	NA	NA	NA	NA	NA	NA	NA	NA	NA	NA	NA	NA	NA
RLX-comp_Alyr-B-R2141-Map9_reversed	Copia	ALCopia49.1	2	1818418	1818765	exon	NA	NA	NA	NA	NA	0	0	NA	NA	NA	NA	NA	NA	NA	NA	NA	NA	0	NA	NA	NA	NA	NA	NA	0	NA	NA	NA	0	NA	NA	NA	NA	NA	NA	NA	NA	NA	NA	NA	NA	NA	NA
RLX-incomp_Alyr-B-R6585-Map5	Copia	ALCopia62.3	2	1839011	1839859	part2_down	0	0	0	0	NA	0	0	0	0	0	0	0	0	0	0	0	0	0	1	0	0	0	0	NA	0	0	0	0	0	0	0	0	NA	0	0	NA	NA	0	NA	0	0	0	0
RLX-incomp_AhalGem-B-R5508-Map7	Copia	ALCopia54.3	2	1863625	1863633	3UTR	0	0	0	0	0	0	0	0	0	0	0	0	0	NA	0	0	0	0	NA	0	0	0	0	0	0	0	0	0	0	0	0	0	NA	NA	NA	NA	0	NA	NA	0	0	NA	0
RLX-comp_AhalGem-B-R202-Map5	Copia	ALCopia35.1	2	1890532	1890939	part1_down	0	0	NA	0	0	0	0	NA	0	0	0	0	NA	0	0	NA	0	0	NA	0	0	0	0	NA	0	0	0	0	0	0	0	0	NA	NA	NA	NA	NA	NA	NA	NA	0	0	0
RLX-comp_Alyr-B-G1863-Map5	Copia	ALCopia45.2	2	1901334	1902037	intron	NA	0	0	NA	NA	0	0	NA	0	NA	0	0	NA	NA	NA	NA	0	0	NA	0	NA	0	NA	NA	NA	NA	0	NA	0	NA	0	NA	0	0	NA	NA	NA	0	0	NA	NA	NA	NA
RLX-comp_Alyr-B-R1501-Map6_reversed	Copia	ALCopia64.1	2	1902913	1903256	exon	NA	NA	0	NA	NA	NA	NA	NA	NA	NA	0	0	NA	NA	NA	NA	NA	NA	NA	NA	NA	NA	NA	NA	NA	NA	NA	NA	NA	NA	NA	NA	NA	NA	NA	NA	NA	NA	NA	NA	0	NA	NA
RLX-comp_Atha-B-R228-Map4_reversed	Copia	ALCopia7.1	2	1929013	1929019	5UTR	0	0	0	1	0	0	0	0	0	0	0	0	0	0	0	0	0	NA	0	0	0	NA	0	NA	NA	NA	NA	NA	NA	NA	NA	NA	NA	NA	NA	0	NA	NA	NA	NA	0	0	0
RLX-incomp_Alyr-B-R980-Map20	Copia	ALCopia43.7	2	1952217	1952224	5UTR	NA	1	0	0	NA	0	0	0	0	0	0	0	NA	0	1	0	0	0	0	0	0	0	0	0	0	0	0	NA	NA	0	0	0	0	NA	NA	NA	NA	NA	0	0	0	NA	NA
RLX-incomp_Alyr-B-R8353-Map8_reversed	Copia	ALCopia50.1	2	1969512	1969520	exon	0	0	NA	0	0	0	0	0	0	NA	0	0	0	0	0	0	0	0	0	0	0	0	0	0	0	0	0	0	0	0	0	0	0	0	0	NA	0	0	0	0	0	NA	0
RLX-incomp_AhalGem-B-R382-Map4_reversed	Copia	ALCopia83.1	2	2054795	2054801	intron	NA	NA	NA	NA	NA	0	NA	NA	NA	NA	NA	NA	NA	NA	NA	NA	NA	NA	NA	NA	NA	NA	NA	NA	NA	NA	NA	NA	NA	NA	NA	NA	NA	NA	NA	NA	NA	NA	NA	NA	NA	NA	NA
RLX-comp_Alyr-B-R305-Map11_reversed	Copia	ALCopia45.3	2	2088549	2088555	intergenic	0	0	0	0	0	0	0	0	0	NA	0	0	0	0	NA	0	NA	NA	0	0	0	0	0	NA	0	0	0	0	NA	0	0	0	0	0	NA	NA	NA	0	0	0	0	0	0
RLX-comp_Alyr-B-G1863-Map5	Copia	ALCopia45.2	2	2111244	2111480	part2_up	NA	NA	NA	NA	0	0	0	0	NA	NA	NA	NA	NA	0	NA	0	NA	0	NA	NA	0	0	NA	NA	0	NA	0	0	0	0	NA	0	0	0	NA	NA	0	0	NA	0	NA	0	0
RLX-incomp_AhalGem-B-R7455-Map5_reversed	Copia	ALCopia63.2	2	2117876	2117882	part2_down	NA	NA	NA	NA	NA	0	NA	NA	NA	NA	NA	NA	NA	NA	NA	0	NA	NA	NA	NA	0	NA	NA	NA	NA	NA	NA	NA	NA	NA	NA	0	NA	NA	NA	NA	NA	NA	NA	NA	NA	NA	0
RLX-incomp_Ah_Castric-B-R2670-Map5_reversed	Copia	ALCopia12.1	2	2118808	2119640	3UTR	0	NA	NA	NA	NA	0	0	NA	0	NA	NA	0	NA	NA	NA	NA	NA	NA	NA	NA	NA	0	0	NA	NA	NA	0	0	0	NA	NA	NA	NA	0	NA	NA	NA	NA	NA	NA	0	NA	NA
RLX-comp_Alyr-B-R2738-Map5_reversed	Copia	ALCopia46.2	2	2120651	2121481	5UTR	NA	NA	0	NA	NA	NA	NA	0	0	NA	0	0	0	NA	NA	NA	0	NA	NA	NA	NA	NA	0	NA	NA	0	NA	0	0	NA	0	NA	NA	NA	0	NA	NA	NA	NA	NA	NA	NA	NA
RLX-incomp_Alyr-B-G1600-Map8	Copia	ALCopia43.5	2	2181751	2181758	exon	0	0	0	0	0	0	0	0	0	NA	0	0	0	0	0	0	0	0	0	0	0	0	0	0	0	NA	0	NA	0	0	NA	0	0	0	0	0	0	0	0	0	0	0	0
RLX-comp_Alyr-B-R3669-Map7_reversed	Copia	ALCopia90.1	2	2198594	2198600	part2_up	0	0	0	0	0	0	0	0	0	NA	0	0	0	0	0	0	0	1	0	0	0	0	0	NA	0	0	0	0	0	0	0	0	NA	0	0	NA	0	0	NA	0	0	0	0
RLX-incomp-chim_Alyr-B-R644-Map9_reversed	Copia	Copia_new-1818.1	2	2206162	2206167	part2_up	0	NA	NA	NA	NA	0	0	0	0	NA	0	0	0	NA	0	0	0	NA	0	NA	0	0	0	0	0	0	0	0	NA	0	0	0	NA	NA	NA	NA	0	0	NA	0	NA	0	NA
RLX-incomp_AhalGem-B-R4906-Map4	Copia	ALCopia13.2	2	2228784	2228791	3UTR	NA	0	0	0	0	0	0	0	0	0	0	0	0	0	0	0	0	0	0	0	0	0	0	NA	0	0	0	0	0	0	0	0	NA	0	0	0	0	NA	NA	NA	0	0	0
RLX-incomp_Alyr-B-R6438-Map7_reversed	Copia	ALCopia93.5	2	2230701	2230708	part2_down	0	0	NA	NA	NA	0	0	0	NA	NA	NA	NA	NA	NA	NA	NA	0	NA	0	NA	0	NA	0	NA	0	0	0	0	0	0	0	0	NA	0	NA	NA	NA	NA	NA	0	0	0	0
RLX-comp_Alyr-B-R305-Map11_reversed	Copia	ALCopia45.3	2	2305291	2305610	part2_down	NA	NA	0	0	0	0	0	0	NA	0	0	0	0	0	NA	0	NA	0	NA	0	0	0	0	0	0	0	0	0	0	0	0	NA	NA	0	NA	0	0	NA	NA	0	0	NA	NA
RLX-comp_Alyr-B-G1863-Map5	Copia	ALCopia45.2	2	2313786	2313794	exon	0	NA	0	0	0	0	0	0	0	0	0	0	0	0	0	0	0	0	0	0	0	0	0	0	0	0	0	0	0	0	0	0	0	0	0	0	0	NA	NA	0	0	NA	0
RLX-incomp_AhalGem-B-R5508-Map7	Copia	ALCopia54.3	2	2333454	2333461	intergenic	NA	0	0	0	0	0	0	0	0	0	0	0	0	0	0	NA	0	0	0	0	0	0	0	0	0	0	0	0	0	0	0	0	NA	NA	0	0	NA	NA	NA	0	0	0	0
RLX-incomp_Atha-B-R1466-Map3_reversed	Copia	ALCopia38.1	2	2336228	2337145	intergenic	0	0	0	NA	NA	0	0	0	NA	0	NA	NA	0	0	NA	0	0	0	NA	0	0	0	0	0	0	0	0	0	0	NA	NA	NA	NA	NA	NA	NA	NA	NA	NA	0	NA	NA	0
RLX-comp_Alyr-B-P308.538-Map6	Copia	ALCopia78.2	2	2356383	2356390	exon	0	0	0	0	0	0	0	0	0	0	0	0	0	0	0	0	0	0	0	0	0	0	0	0	0	0	0	0	0	0	0	0	0	0	0	0	0	0	0	0	0	0	0
RLX-incomp_Alyr-B-R8005-Map14_reversed	Copia	ALCopia39.1	2	2396787	2396794	exon	0	0	0	0	0	0	0	0	0	0	NA	0	0	0	NA	0	0	NA	0	0	0	0	0	NA	NA	0	0	NA	0	0	0	NA	0	0	0	0	0	0	0	0	NA	NA	NA
RLX-incomp_Alyr-B-R889-Map6_reversed	Copia	ALCopia62.4	2	2398316	2398912	part2_up	NA	NA	NA	NA	NA	0	0	0	NA	NA	NA	NA	NA	NA	NA	NA	NA	NA	NA	0	0	0	0	NA	NA	NA	NA	NA	NA	NA	NA	NA	NA	NA	NA	0	NA	NA	NA	NA	NA	0	0
RLX-comp_Alyr-B-G1881-Map5	Copia	ALCopia54.1	2	2416901	2417092	part2_down	0	NA	0	NA	NA	NA	NA	NA	0	NA	NA	NA	NA	NA	NA	NA	NA	NA	NA	NA	NA	0	NA	NA	0	0	0	NA	0	0	0	0	NA	NA	0	NA	0	NA	NA	NA	0	NA	NA
RLX-incomp_Alyr-B-R8353-Map8_reversed	Copia	ALCopia50.1	2	2535287	2536014	part2_down	NA	0	NA	NA	0	0	0	0	NA	NA	NA	NA	NA	NA	NA	NA	NA	NA	NA	NA	0	NA	NA	NA	NA	NA	NA	NA	NA	NA	NA	NA	NA	NA	NA	NA	NA	NA	NA	NA	0	NA	NA
RLX-comp_AhalGem-B-R4661-Map5_reversed	Copia	ALCopia13.1	2	2543384	2543407	exon	0	0	0	0	0	0	0	0	0	NA	0	0	0	0	0	0	0	NA	0	0	0	0	0	NA	0	0	0	0	0	0	0	NA	0	0	NA	0	0	NA	NA	0	NA	NA	NA
RLX-comp_Alyr-B-R5166-Map5	Copia	ALCopia45.4	2	2543548	2543555	exon	0	0	0	0	0	0	0	0	0	NA	0	0	0	NA	0	0	NA	0	0	0	0	0	0	NA	NA	0	0	NA	0	NA	0	NA	0	0	0	NA	0	NA	NA	0	0	0	NA
RLX-incomp-chim_Alyr-B-G1849-Map8_reversed	Copia	ENDOVIR1.1	2	2553553	2553558	intron	0	0	0	0	0	0	0	0	0	0	0	0	0	0	0	0	0	0	0	0	0	0	0	0	0	0	0	0	0	0	0	NA	NA	0	0	0	0	0	NA	NA	NA	NA	NA
RLX-comp_AhalGem-B-R202-Map5	Copia	ALCopia35.1	2	2559692	2559697	part2_down	NA	0	NA	0	NA	0	0	0	NA	NA	0	NA	NA	NA	0	0	0	0	0	0	0	0	0	NA	0	0	NA	0	0	0	0	NA	NA	0	0	NA	0	NA	0	NA	0	0	0
RLX-incomp_Alyr-B-R4401-Map13	Copia	ALCopia65.7	2	2560996	2561003	part2_down	0	0	0	0	0	0	0	0	0	0	0	0	0	NA	0	0	0	0	0	0	0	0	NA	0	0	0	0	0	0	0	0	0	0	NA	0	0	0	0	NA	0	NA	NA	NA
RLX-incomp_AhalGem-B-R3299-Map4_reversed	Copia	ALCopia2.1	2	2561328	2561821	part2_down	0	0	0	NA	0	0	NA	NA	0	NA	0	0	0	0	0	NA	0	0	0	0	0	0	0	0	0	0	0	0	NA	0	0	0	NA	NA	NA	0	NA	NA	NA	0	0	NA	NA
RLX-incomp_Alyr-B-R3244-Map8	Copia	ALCopia27.22	2	2575759	2575766	part1_down	0	1	0	0	0	0	0	0	0	0	0	0	0	0	NA	0	0	0	0	0	0	0	0	NA	0	0	0	0	0	0	0	0	NA	0	NA	0	NA	0	NA	0	0	NA	0
RLX-incomp_Alyr-B-R6193-Map7_reversed	Copia	ALCopia35.6	2	2582452	2582460	intron	0	NA	NA	0	NA	0	NA	0	0	NA	0	0	0	NA	0	NA	0	NA	0	NA	0	0	0	NA	0	0	NA	0	0	0	NA	0	0	0	0	NA	NA	0	NA	0	0	NA	0
RLX-comp_Alyr-B-R2486-Map16	Copia	ALCopia35.2	2	2591820	2592560	exon	0	NA	0	0	0	0	0	0	0	0	0	0	0	0	0	0	0	0	0	0	0	0	0	NA	0	0	0	0	0	0	0	0	0	NA	0	0	0	0	0	0	0	0	0
RLX-incomp_AhalGem-B-R137-Map20	Copia	ROMANIAT5.3	2	2606799	2606806	part2_up	0	0	0	0	0	0	0	0	0	0	0	NA	0	0	0	0	0	0	0	NA	0	0	0	NA	0	NA	0	NA	0	0	0	NA	NA	NA	NA	NA	NA	NA	NA	NA	0	0	0
RLX-incomp_AhalGem-B-R382-Map4_reversed	Copia	ALCopia83.1	2	2611403	2611410	intergenic	NA	0	0	0	0	NA	1	NA	NA	NA	0	0	NA	0	NA	0	0	0	0	NA	0	0	0	0	NA	NA	NA	0	0	0	NA	NA	NA	0	0	0	NA	NA	0	NA	NA	NA	NA
RLX-incomp_AhalGem-B-R97-Map20	Copia	ALCopia43.4	2	2628012	2628018	exon	0	0	0	0	0	0	0	0	0	0	0	0	NA	0	0	0	0	0	NA	0	0	0	0	0	0	0	0	0	0	0	0	0	0	0	0	0	0	0	0	0	0	0	0
RLX-incomp_Alyr-B-R2002-Map7_reversed	Copia	ALCopia57.1	2	2629728	2629969	3UTR	NA	NA	NA	NA	NA	NA	NA	NA	NA	NA	NA	NA	NA	0	NA	NA	NA	0	0	NA	0	0	NA	NA	0	0	0	NA	NA	NA	0	0	NA	NA	NA	NA	NA	NA	NA	0	0	NA	NA
RLX-comp_Alyr-B-R2732-Map9_reversed	Copia	ALCopia17.1	2	2662111	2662549	part1_up	0	0	NA	0	0	0	0	NA	NA	NA	1	0	NA	0	NA	NA	NA	NA	NA	1	0	NA	1	NA	0	0	0	NA	NA	NA	NA	NA	NA	NA	NA	NA	NA	NA	NA	0	0	0	NA
RLX-comp_Alyr-B-P131.674-Map10	Copia	ALCopia75.2	2	2663912	2664745	exon	0	0	0	0	0	0	0	NA	0	0	0	0	0	0	NA	0	0	0	0	NA	0	0	0	NA	0	0	0	0	0	0	0	0	NA	NA	0	NA	NA	NA	NA	NA	NA	NA	NA
RLX-comp_Alyr-B-G1863-Map5	Copia	ALCopia45.2	2	2667401	2668151	exon	0	NA	0	0	NA	NA	NA	NA	0	0	NA	0	0	0	NA	NA	NA	NA	NA	NA	0	NA	NA	NA	0	0	NA	NA	0	NA	0	NA	NA	NA	NA	NA	NA	NA	NA	NA	0	NA	NA
RLX-incomp_Atha-B-R1852-Map5_reversed	Copia	ALCopia43.8	2	2738361	2738371	part2_down	NA	0	0	0	0	0	0	0	0	NA	NA	0	0	0	0	NA	NA	NA	0	0	NA	NA	0	NA	0	0	NA	0	NA	0	0	0	NA	0	0	NA	NA	NA	0	0	0	0	0
RLX-incomp_Alyr-B-R3870-Map6_reversed	Copia	ALCopia62.2	2	2755615	2755621	exon	0	0	0	0	0	0	0	0	0	0	0	NA	0	0	NA	NA	0	0	0	0	0	0	0	0	0	0	0	0	0	0	0	0	0	NA	0	0	0	0	0	0	0	NA	NA
RLX-incomp_Ah_Castric-B-R2670-Map5_reversed	Copia	ALCopia12.1	2	2755640	2755647	exon	0	0	0	0	0	0	0	0	0	0	NA	NA	0	0	NA	0	0	0	0	0	1	0	0	0	0	0	0	0	0	0	0	0	0	NA	0	0	NA	0	0	NA	0	NA	0
RLX-incomp-chim_Alyr-B-G1849-Map8_reversed	Copia	ENDOVIR1.1	2	2855295	2855301	intergenic	0	0	0	0	NA	0	0	0	NA	0	0	0	0	0	0	0	0	0	0	0	0	0	0	0	0	0	0	0	0	0	0	0	NA	0	NA	0	NA	0	NA	0	0	0	0
RLX-comp_AhalGem-B-R3376-Map4	Copia	ALCopia62.1	2	2880181	2880187	exon	0	0	0	0	0	0	0	0	0	0	0	0	0	0	0	0	0	0	0	0	0	0	0	NA	0	0	0	0	0	0	0	0	0	NA	0	0	NA	0	NA	0	0	0	0
RLX-comp_AhalGem-B-R552-Map14_reversed	Copia	ALCopia75.1	2	2905612	2905618	exon	0	0	0	0	0	0	0	0	0	0	0	0	0	0	0	0	0	0	0	0	0	0	0	0	0	0	0	0	0	0	0	0	0	0	0	0	0	0	NA	0	0	NA	0
RLX-incomp_Alyr-B-R6153-Map10	Copia	ALCopia20.4	2	2911016	2911025	part1_down	0	0	0	0	0	0	0	0	NA	0	0	0	0	0	0	NA	0	0	0	0	0	0	0	NA	0	0	0	0	0	0	NA	0	NA	NA	NA	NA	NA	NA	NA	0	0	NA	NA
RLX-comp_AhalGem-B-R202-Map5	Copia	ALCopia35.1	2	2924204	2924210	part2_down	0	0	0	0	0	0	0	0	0	0	0	0	0	0	0	0	0	0	0	0	0	0	NA	NA	0	0	0	0	0	0	0	0	0	NA	NA	NA	NA	NA	NA	0	0	NA	NA
RLX-incomp_Ah_Castric-B-R709-Map4	Copia	ALCopia75.3	2	2935335	2935340	intergenic	0	0	0	0	0	0	0	0	0	0	1	NA	0	0	0	0	0	0	0	0	0	NA	0	0	0	0	0	0	0	0	0	0	0	NA	0	0	0	0	NA	NA	0	0	NA
RLX-incomp_Alyr-B-R2002-Map7_reversed	Copia	ALCopia57.1	2	2978229	2978236	intron	0	NA	NA	0	0	0	0	NA	NA	0	NA	0	0	0	0	0	0	NA	0	0	0	0	NA	NA	0	0	0	0	0	0	0	0	0	0	NA	0	0	NA	NA	NA	0	NA	NA
RLX-comp_Alyr-B-G1887-Map12	Copia	ALCopia78.1	2	2994167	2995151	5UTR	NA	NA	0	0	0	0	0	0	0	NA	0	0	0	0	0	0	0	0	0	0	0	0	0	NA	NA	0	0	0	0	0	0	0	0	0	0	0	NA	0	0	0	0	0	NA
RLX-incomp_AhalGem-B-R3299-Map4_reversed	Copia	ALCopia2.1	2	3046186	3046831	exon	NA	1	NA	0	NA	1	NA	0	NA	NA	NA	1	0	0	0	NA	0	0	NA	0	0	0	NA	NA	0	0	0	0	0	0	0	0	0	0	0	0	NA	NA	0	NA	NA	NA	NA
RLX-incomp_Alyr-B-R2002-Map7_reversed	Copia	ALCopia57.1	2	3064709	3064714	5UTR	0	0	0	0	0	0	0	0	0	0	0	NA	0	0	0	0	0	0	0	0	0	0	0	0	0	0	0	0	0	0	0	0	0	0	0	0	0	0	0	0	0	0	NA
RLX-incomp_Ah_Castric-B-R696-Map13	Copia	ALCopia95.4	2	3111387	3111394	part1_down	NA	NA	NA	NA	0	NA	1	0	NA	NA	NA	NA	NA	0	NA	0	NA	0	0	0	NA	0	0	0	0	0	0	NA	0	0	0	NA	NA	NA	NA	NA	NA	NA	NA	NA	0	0	NA
RLX-incomp_Alyr-B-R4401-Map13	Copia	ALCopia65.7	2	3116223	3116723	exon	NA	NA	NA	0	NA	NA	NA	NA	0	NA	0	NA	NA	0	NA	NA	0	0	0	NA	0	0	NA	NA	NA	0	0	0	NA	0	0	NA	NA	NA	NA	NA	NA	NA	NA	NA	NA	NA	NA
RLX-incomp_AhalGem-B-R7455-Map5_reversed	Copia	ALCopia63.2	2	3121799	3121806	exon	0	0	0	0	0	0	0	0	0	0	0	0	0	0	0	0	0	0	0	0	0	0	0	0	0	0	0	0	0	0	0	NA	0	0	0	0	0	0	0	NA	0	NA	0
RLX-incomp_Alyr-B-R4394-Map10_reversed	Copia	ALCopia20.3	2	3129429	3129436	exon	0	NA	0	NA	0	0	0	0	0	NA	0	NA	0	NA	0	0	0	0	0	0	0	0	0	0	0	0	0	0	0	0	0	0	0	0	0	0	NA	NA	0	NA	NA	NA	NA
RLX-incomp-chim_Alyr-B-R5008-Map6_reversed	Copia	ALCopia66.1	2	3129438	3129445	exon	0	NA	0	NA	0	0	0	0	0	NA	0	0	0	0	0	0	0	0	0	NA	0	0	0	0	0	0	0	0	0	0	0	0	0	0	0	NA	0	NA	NA	0	NA	NA	NA
RLX-incomp_Alyr-B-R2002-Map7_reversed	Copia	ALCopia57.1	2	3130525	3130533	exon	0	0	0	0	0	0	0	0	NA	0	0	0	0	0	0	0	0	0	NA	NA	0	0	0	0	0	0	0	0	0	0	0	0	0	0	0	0	NA	0	0	0	0	NA	NA
RLX-incomp_Ah_Castric-B-G745-Map6	Copia	ALCopia27.8	2	3143364	3143741	intergenic	0	0	0	0	0	0	0	0	NA	NA	NA	0	0	NA	NA	NA	0	NA	0	NA	0	0	0	NA	0	0	0	NA	0	0	0	0	NA	0	0	NA	0	NA	NA	0	0	NA	0
RLX-incomp_Ah_Castric-B-R2670-Map5_reversed	Copia	ALCopia12.1	2	3164921	3165490	5UTR	NA	NA	NA	NA	NA	NA	NA	NA	NA	NA	NA	NA	NA	NA	NA	NA	NA	NA	0	0	NA	NA	0	NA	0	NA	0	NA	NA	NA	0	NA	0	NA	NA	NA	NA	NA	NA	NA	NA	NA	NA
RLX-incomp_Ah_Castric-B-R696-Map13	Copia	ALCopia95.4	2	3170830	3170836	5UTR	NA	0	0	0	0	0	0	0	0	0	0	0	0	0	0	0	0	0	0	0	0	0	0	0	0	0	0	0	0	0	0	0	NA	0	0	NA	NA	0	NA	0	0	0	0
RLX-incomp_Alyr-B-R969-Map20_reversed	Copia	ENDOVIR1.6	2	3170980	3171683	exon	NA	0	0	NA	NA	0	0	0	NA	NA	NA	NA	NA	0	NA	NA	NA	0	0	NA	0	NA	0	0	0	NA	NA	NA	0	NA	NA	NA	NA	NA	NA	NA	NA	NA	NA	NA	NA	NA	NA
RLX-comp_Alyr-B-R3669-Map7_reversed	Copia	ALCopia90.1	2	3222560	3222566	5UTR	0	0	NA	0	0	NA	NA	0	0	0	0	0	0	NA	0	0	0	NA	0	0	0	0	0	0	0	0	0	0	0	0	0	0	0	0	0	NA	0	NA	NA	0	0	0	0
RLX-comp_AhalGem-B-R202-Map5	Copia	ALCopia35.1	2	3230046	3230453	exon	NA	NA	NA	NA	NA	NA	NA	0	NA	NA	NA	NA	NA	NA	NA	NA	0	NA	NA	NA	NA	NA	NA	NA	1	0	NA	1	0	0	NA	0	0	NA	NA	NA	NA	NA	NA	NA	0	NA	NA
RLX-incomp_Alyr-B-R4401-Map13	Copia	ALCopia65.7	2	3235912	3235920	exon	NA	0	0	0	0	0	0	0	0	NA	0	0	0	0	0	0	0	NA	NA	NA	0	0	NA	NA	0	0	0	0	0	0	0	0	0	NA	0	0	NA	NA	0	NA	0	NA	NA
RLX-comp_Alyr-B-P148.661-Map6	Copia	ALCopia65.1	2	3236280	3236287	exon	NA	0	0	0	NA	0	0	0	0	0	NA	0	NA	0	0	0	0	NA	NA	0	NA	0	0	NA	0	0	0	0	0	0	NA	0	0	0	0	NA	NA	0	0	NA	NA	NA	NA
RLX-incomp_Alyr-B-G57-Map20_reversed	Copia	ALCopia27.17	2	3406536	3406543	intergenic	0	0	0	0	0	0	0	0	0	0	0	0	0	0	0	0	0	0	0	0	0	0	0	0	0	0	0	0	0	0	0	0	NA	0	0	0	0	NA	NA	0	0	0	0
RLX-comp_AhalGem-B-R552-Map14_reversed	Copia	ALCopia75.1	2	3412259	3412268	intergenic	0	0	0	0	0	0	0	0	0	0	0	0	0	0	0	0	0	NA	1	0	0	0	0	NA	0	NA	NA	NA	NA	0	0	0	0	0	0	NA	0	NA	0	0	0	NA	0
RLX-comp_Alyr-B-R3669-Map7_reversed	Copia	ALCopia90.1	2	3420575	3420581	intergenic	0	0	0	0	0	0	0	0	0	0	0	0	0	0	0	0	0	0	0	0	0	0	0	0	0	0	0	0	0	0	0	0	0	0	0	NA	0	NA	NA	0	0	0	0
RLX-comp_Alyr-B-R3669-Map7_reversed	Copia	ALCopia90.1	2	3420684	3420690	part2_up	NA	NA	0	0	0	0	NA	NA	NA	NA	NA	NA	0	NA	0	NA	0	NA	NA	0	0	0	0	0	NA	0	0	NA	0	0	0	NA	NA	NA	NA	NA	NA	NA	NA	0	0	NA	0
RLX-comp_AhalGem-B-R202-Map5	Copia	ALCopia35.1	2	3422806	3423380	exon	NA	NA	NA	NA	0	NA	NA	NA	NA	NA	NA	NA	NA	NA	NA	NA	NA	NA	NA	NA	0	0	NA	NA	NA	NA	NA	NA	0	NA	NA	NA	NA	NA	NA	NA	0	NA	NA	NA	NA	NA	NA
RLX-comp_Alyr-B-P148.661-Map6	Copia	ALCopia65.1	2	3445184	3445789	part2_up	NA	NA	NA	NA	NA	NA	NA	NA	NA	0	NA	NA	NA	NA	NA	NA	NA	NA	NA	NA	NA	NA	NA	NA	NA	NA	NA	NA	NA	NA	NA	NA	NA	NA	NA	NA	NA	NA	NA	NA	NA	NA	NA
RLX-incomp_Alyr-B-G1600-Map8	Copia	ALCopia43.5	2	3476737	3476743	exon	0	0	0	0	0	0	0	0	0	0	0	0	0	0	0	0	0	0	0	0	0	0	0	0	0	NA	0	0	0	0	0	NA	0	0	0	0	0	0	0	0	0	NA	NA
RLX-incomp-chim_Alyr-B-G1849-Map8_reversed	Copia	ENDOVIR1.1	2	3481674	3481681	part2_up	0	NA	0	0	0	0	0	0	0	NA	NA	0	0	NA	NA	0	0	NA	NA	0	0	0	NA	NA	NA	NA	NA	NA	0	NA	NA	NA	NA	NA	NA	NA	NA	NA	NA	0	NA	NA	NA
RLX-comp_Alyr-B-R305-Map11_reversed	Copia	ALCopia45.3	2	3506707	3506714	part2_down	0	NA	0	NA	NA	0	NA	NA	NA	NA	NA	NA	NA	NA	NA	NA	0	NA	NA	NA	0	0	0	NA	NA	NA	0	0	0	NA	0	NA	NA	NA	0	0	NA	0	NA	0	0	0	NA
RLX-incomp_Alyr-B-R2797-Map6	Copia	ALCopia65.6	2	3506952	3506957	part2_down	0	NA	NA	NA	0	0	NA	0	0	0	NA	NA	NA	0	NA	0	0	0	0	0	0	0	0	0	NA	NA	NA	0	0	0	0	0	0	NA	0	0	NA	0	0	0	0	0	0
RLX-incomp_Alyr-B-G57-Map20_reversed	Copia	ALCopia27.17	2	3531106	3531113	intergenic	0	0	0	0	0	0	0	0	0	NA	0	0	NA	NA	0	0	0	0	0	0	0	0	0	NA	0	0	0	0	0	0	0	0	NA	0	0	NA	0	NA	NA	0	0	0	NA
RLX-incomp_Alyr-B-R7427-Map6	Copia	ALCopia90.4	2	3532709	3532716	part2_down	0	NA	0	0	0	0	0	0	NA	0	0	0	0	0	0	0	NA	NA	0	0	NA	0	0	NA	NA	0	0	0	NA	0	0	0	NA	NA	NA	NA	NA	NA	NA	NA	NA	0	NA
RLX-incomp_Alyr-B-R7427-Map6	Copia	ALCopia90.4	2	3533148	3533155	part2_down	0	0	0	0	0	0	0	NA	0	NA	0	0	0	NA	NA	0	NA	NA	0	0	0	0	NA	NA	0	NA	0	0	NA	0	0	NA	NA	NA	0	0	NA	NA	NA	0	0	0	0
RLX-incomp_Alyr-B-G1600-Map8	Copia	ALCopia43.5	2	3552776	3553489	intergenic	0	0	0	0	0	0	0	0	0	0	0	0	0	0	NA	NA	0	0	0	0	0	0	0	1	0	0	0	0	0	0	0	0	NA	NA	NA	NA	NA	0	NA	0	0	0	0
RLX-incomp_AhalGem-B-R5508-Map7	Copia	ALCopia54.3	2	3567532	3568296	5UTR	NA	NA	NA	NA	0	NA	NA	NA	NA	NA	NA	NA	NA	NA	NA	NA	NA	0	0	0	1	NA	NA	NA	NA	NA	NA	NA	NA	NA	NA	NA	NA	NA	NA	NA	NA	NA	NA	NA	NA	NA	NA
RLX-incomp_Atha-B-R1466-Map3_reversed	Copia	ALCopia38.1	2	3570884	3571538	5UTR	NA	NA	NA	0	NA	NA	NA	NA	NA	NA	NA	NA	NA	NA	NA	NA	NA	NA	NA	NA	0	0	0	0	NA	NA	NA	NA	0	NA	0	NA	NA	NA	NA	NA	NA	NA	NA	NA	NA	NA	NA
RLX-comp_AhalGem-B-R552-Map14_reversed	Copia	ALCopia75.1	2	3610058	3610067	intergenic	NA	NA	NA	0	NA	NA	NA	NA	NA	NA	NA	NA	NA	NA	NA	NA	NA	NA	NA	NA	NA	NA	NA	NA	0	0	NA	0	NA	NA	NA	0	NA	NA	NA	NA	NA	NA	NA	NA	NA	NA	NA
RLX-incomp_Alyr-B-R1288-Map8	Copia	ALCopia95.6	2	3620751	3621600	5UTR	NA	NA	NA	0	NA	NA	NA	0	NA	0	NA	NA	NA	NA	NA	NA	NA	NA	NA	NA	NA	NA	NA	NA	0	NA	0	NA	NA	0	0	NA	NA	NA	NA	NA	NA	NA	NA	NA	0	NA	NA
RLX-incomp-chim_Alyr-B-R644-Map9_reversed	Copia	Copia_new-1818.1	2	3670245	3670631	part2_up	NA	NA	NA	0	NA	0	NA	NA	NA	NA	NA	NA	NA	0	NA	NA	0	NA	NA	NA	NA	0	0	NA	NA	NA	NA	NA	NA	NA	NA	NA	NA	NA	NA	NA	NA	NA	NA	NA	NA	0	NA
RLX-incomp_Alyr-B-R7427-Map6	Copia	ALCopia90.4	2	3677001	3677020	5UTR	0	0	NA	0	0	NA	0	0	0	NA	0	0	NA	0	NA	0	NA	NA	0	NA	0	NA	NA	NA	0	0	NA	0	0	0	0	0	NA	NA	0	NA	NA	0	NA	NA	NA	0	0
RLX-incomp_Alyr-B-R1709-Map6_reversed	Copia	ALCopia90.3	2	3731735	3731745	intergenic	NA	NA	NA	NA	0	0	0	0	NA	NA	NA	0	NA	NA	0	NA	NA	0	0	NA	0	0	0	NA	0	0	0	NA	0	0	NA	0	NA	0	0	0	NA	0	0	0	0	0	0
RLX-incomp_Ah_Castric-B-G534-Map7_reversed	Copia	ATCopia42.1	2	3745878	3745884	part2_down	NA	NA	NA	NA	NA	0	NA	NA	NA	NA	NA	NA	NA	NA	NA	NA	NA	NA	1	1	NA	NA	NA	NA	NA	NA	NA	NA	NA	NA	0	NA	NA	NA	NA	NA	NA	NA	NA	NA	NA	NA	NA
RLX-comp_Alyr-B-P308.538-Map6	Copia	ALCopia78.2	2	3748034	3748043	intergenic	NA	0	NA	NA	NA	NA	NA	NA	0	NA	0	0	NA	0	NA	NA	NA	NA	0	NA	0	0	NA	NA	NA	0	0	NA	NA	NA	0	0	NA	NA	NA	NA	NA	0	0	NA	0	0	NA
RIX-incomp-chim_Ah_Castric-B-R3861-Map8	Copia	ALCopia95.1	2	3749369	3749377	intergenic	0	0	0	0	0	0	0	0	NA	NA	0	0	0	0	0	0	0	NA	0	0	NA	0	0	NA	NA	0	1	0	NA	0	NA	NA	NA	0	NA	NA	NA	0	NA	0	0	0	NA
RIX-incomp-chim_Ah_Castric-B-R3861-Map8	Copia	ALCopia95.1	2	3754594	3754601	exon	0	0	0	0	NA	0	0	0	NA	0	0	0	0	0	0	NA	0	0	NA	0	NA	0	0	0	0	NA	0	0	0	0	0	NA	NA	NA	0	NA	0	NA	NA	0	0	0	0
RLX-comp_Alyr-B-G1887-Map12	Copia	ALCopia78.1	2	3754918	3754924	exon	0	0	0	0	0	0	NA	0	0	0	NA	0	0	0	0	0	0	0	0	0	0	0	0	NA	0	0	NA	0	0	0	0	0	0	0	0	0	NA	0	0	0	0	0	0
RLX-incomp_Alyr-B-R1060-Map7	Copia	ALCopia93.3	2	3758965	3758972	part1_up	0	0	0	0	0	0	0	0	0	NA	0	0	0	0	0	0	0	0	0	0	0	0	0	0	0	0	0	0	0	0	0	0	NA	NA	NA	NA	0	NA	0	0	0	0	0
RLX-comp_Atha-B-R744-Map4	Copia	ALCopia1.1	2	3789669	3790613	part2_up	NA	NA	NA	NA	NA	0	NA	NA	0	0	0	0	0	0	NA	0	0	NA	0	NA	0	NA	NA	NA	0	NA	NA	NA	0	0	0	0	NA	NA	NA	NA	NA	NA	NA	NA	NA	NA	NA
RLX-incomp-chim_Alyr-B-G1912-Map8	Copia	ALCopia27.4	2	3812839	3812943	exon	NA	0	NA	0	0	NA	NA	0	0	NA	0	NA	NA	0	NA	0	NA	NA	NA	0	NA	0	NA	NA	NA	NA	0	NA	0	0	0	0	0	NA	0	NA	NA	NA	NA	NA	0	NA	NA
RLX-incomp_Alyr-B-R3244-Map8	Copia	ALCopia27.22	2	3812943	3813642	5UTR	NA	0	NA	0	NA	NA	0	0	0	0	0	NA	0	NA	0	0	0	NA	NA	NA	0	1	NA	0	NA	0	0	0	NA	0	0	0	0	0	0	NA	0	0	0	0	NA	NA	NA
RLX-incomp_Alyr-B-R4401-Map13	Copia	ALCopia65.7	2	3847780	3848441	intergenic	0	NA	NA	0	0	NA	0	NA	NA	NA	0	0	NA	0	NA	NA	0	0	0	0	0	NA	0	0	0	0	NA	NA	0	0	0	NA	NA	NA	NA	NA	NA	NA	NA	0	NA	NA	NA
RLX-comp_Alyr-B-G1887-Map12	Copia	ALCopia78.1	2	3869064	3870776	3UTR	0	NA	NA	0	NA	NA	1	NA	NA	NA	NA	NA	NA	NA	NA	NA	NA	0	NA	NA	0	NA	NA	NA	NA	NA	NA	NA	NA	NA	NA	NA	0	NA	NA	NA	NA	NA	NA	NA	NA	NA	NA
RLX-incomp-chim_Alyr-B-R644-Map9_reversed	Copia	Copia_new-1818.1	2	3889387	3889689	part2_up	NA	NA	NA	NA	NA	NA	NA	NA	NA	NA	NA	NA	0	NA	NA	0	NA	NA	NA	NA	NA	NA	NA	NA	NA	NA	NA	NA	NA	NA	NA	NA	NA	NA	NA	NA	NA	NA	NA	NA	NA	NA	NA
RLX-comp_Alyr-B-R6144-Map5_reversed	Copia	ALCopia17.2	2	3963428	3963434	intergenic	0	0	0	0	0	0	0	0	NA	NA	NA	0	NA	NA	0	0	0	0	0	0	0	0	0	0	NA	NA	0	0	0	0	0	NA	NA	0	0	0	0	0	0	0	0	NA	NA
RLX-incomp-chim_Alyr-B-R644-Map9_reversed	Copia	Copia_new-1818.1	2	3966118	3966127	part2_down	NA	0	0	NA	0	0	NA	0	0	NA	NA	0	NA	0	0	0	0	0	0	0	0	1	0	NA	0	0	0	0	0	NA	NA	0	0	0	0	NA	NA	0	NA	NA	NA	NA	NA
RLX-incomp-chim_Alyr-B-R644-Map9_reversed	Copia	Copia_new-1818.1	2	3966412	3966419	part1_down	NA	NA	0	0	NA	0	0	NA	NA	NA	NA	NA	NA	NA	NA	0	NA	NA	NA	NA	0	0	0	NA	NA	NA	NA	NA	0	NA	NA	NA	NA	NA	NA	NA	NA	NA	NA	NA	NA	NA	NA
RLX-comp_Alyr-B-R2141-Map9_reversed	Copia	ALCopia49.1	2	3979352	3980740	intergenic	NA	NA	NA	0	0	NA	NA	NA	NA	NA	0	NA	NA	NA	NA	NA	0	NA	0	NA	0	NA	0	0	0	NA	0	0	NA	NA	1	NA	NA	NA	NA	NA	NA	NA	NA	NA	NA	NA	NA
RLX-incomp_Alyr-B-R2002-Map7_reversed	Copia	ALCopia57.1	2	3985866	3985872	exon	0	NA	0	0	0	0	0	0	NA	0	0	0	0	0	0	0	0	0	0	0	0	0	0	0	0	0	0	NA	0	0	0	0	0	0	0	0	0	0	NA	0	0	0	NA
RLX-incomp_Alyr-B-R2002-Map7_reversed	Copia	ALCopia57.1	2	3997496	3997503	intron	0	0	0	0	0	0	0	0	0	0	0	0	0	0	0	0	0	0	0	0	0	0	0	NA	0	0	0	0	0	0	0	0	0	0	0	0	0	0	0	0	0	0	NA
RLX-comp_Alyr-B-P308.538-Map6	Copia	ALCopia78.2	2	4003767	4003773	exon	NA	NA	NA	NA	0	0	0	0	NA	0	NA	NA	NA	0	NA	NA	0	0	0	0	0	0	0	0	0	0	0	0	0	0	0	0	0	0	0	0	0	0	0	NA	NA	NA	NA
RLX-comp_AhalGem-B-R7379-Map5	Copia	ALCopia92.1	2	4031248	4031255	part2_up	0	NA	0	0	0	1	0	0	0	NA	NA	0	0	0	0	0	0	0	0	0	0	0	0	NA	0	0	0	0	0	0	0	NA	0	NA	0	NA	NA	0	NA	0	0	0	0
RLX-comp_Alyr-B-R3838-Map5_reversed	Copia	ALCopia35.3	2	4037359	4037879	exon	NA	NA	0	0	NA	0	0	0	NA	NA	NA	NA	0	0	NA	NA	NA	0	0	0	0	NA	NA	NA	NA	0	0	NA	0	0	0	NA	0	NA	NA	NA	NA	NA	NA	NA	0	NA	NA
RLX-incomp_Ah_Castric-B-G534-Map7_reversed	Copia	ATCopia42.1	2	4081295	4081301	exon	0	0	NA	0	0	0	0	0	NA	NA	0	0	0	0	0	0	0	0	0	0	1	0	0	0	0	0	0	0	0	0	0	NA	0	0	0	0	0	0	0	0	0	NA	NA
RLX-incomp_AhalGem-B-R6389-Map4	Copia	ALCopia31.1	2	4084583	4085002	exon	NA	0	NA	0	0	0	0	0	NA	NA	NA	1	0	0	NA	NA	0	NA	NA	0	0	NA	0	NA	0	0	0	NA	NA	NA	0	NA	NA	NA	NA	NA	NA	NA	NA	NA	NA	NA	NA
RLX-comp_Alyr-B-G1863-Map5	Copia	ALCopia45.2	2	4101457	4102486	intergenic	0	0	0	0	0	0	0	0	0	0	NA	0	0	0	0	0	0	NA	0	0	0	0	0	NA	NA	0	0	NA	0	0	0	0	NA	0	NA	NA	0	0	NA	0	0	NA	NA
RLX-incomp_AhalGem-B-R382-Map4_reversed	Copia	ALCopia83.1	2	4130735	4130741	part1_up	NA	0	NA	NA	NA	1	NA	NA	0	0	NA	0	NA	0	NA	0	0	0	0	NA	NA	0	NA	NA	NA	NA	0	0	0	NA	0	NA	0	NA	0	0	0	0	0	NA	0	NA	NA
RLX-comp_Alyr-B-P148.661-Map6	Copia	ALCopia65.1	2	4193634	4194198	intron	NA	NA	0	0	NA	0	NA	0	NA	NA	NA	NA	NA	0	NA	NA	0	NA	0	0	NA	NA	0	0	0	0	0	0	0	0	NA	NA	NA	NA	0	NA	NA	NA	NA	NA	0	NA	0
RLX-incomp_AhalGem-B-R97-Map20	Copia	ALCopia43.4	2	4197396	4197403	intergenic	0	NA	1	NA	NA	0	0	NA	0	NA	NA	0	NA	1	NA	NA	NA	1	NA	0	NA	0	0	NA	0	0	0	NA	0	0	NA	0	NA	NA	NA	NA	NA	NA	NA	NA	NA	NA	NA
RLX-comp_AhalGem-B-R292-Map6	Copia	ALCopia45.1	2	4197681	4197761	intergenic	0	NA	0	0	NA	NA	0	NA	NA	0	NA	NA	0	NA	NA	0	NA	NA	0	NA	NA	NA	0	0	0	NA	0	NA	NA	NA	NA	NA	NA	NA	NA	0	NA	NA	NA	NA	0	NA	NA
RLX-comp_AhalGem-B-R7379-Map5	Copia	ALCopia92.1	2	4214335	4214341	intergenic	0	0	0	0	0	0	0	NA	0	0	0	0	NA	0	0	NA	0	0	0	0	0	0	0	NA	NA	NA	0	0	0	0	NA	NA	0	0	0	NA	0	0	NA	0	0	0	0
RLX-incomp-chim_Alyr-B-R644-Map9_reversed	Copia	Copia_new-1818.1	2	4220674	4220681	intergenic	0	0	NA	NA	NA	NA	0	NA	0	0	0	0	0	0	0	0	0	NA	0	NA	0	0	0	0	0	0	0	0	0	0	0	0	NA	NA	0	NA	0	NA	NA	NA	0	NA	NA
RLX-comp_Alyr-B-R3838-Map5_reversed	Copia	ALCopia35.3	2	4251104	4251110	part2_down	0	0	0	0	0	0	0	0	0	NA	0	0	0	0	0	0	1	NA	0	0	0	0	0	0	0	NA	0	0	0	NA	0	0	NA	0	NA	NA	NA	NA	NA	NA	0	NA	0
RLX-comp_Alyr-B-R3838-Map5_reversed	Copia	ALCopia35.3	2	4256522	4257364	intergenic	0	NA	NA	NA	NA	NA	NA	0	NA	NA	NA	NA	NA	0	NA	NA	NA	NA	NA	NA	0	NA	NA	NA	0	NA	NA	NA	0	0	NA	NA	NA	NA	NA	NA	NA	NA	NA	NA	0	NA	NA
RLX-incomp_Alyr-B-R5275-Map11_reversed	Copia	ALCopia27.26	2	4388755	4388761	part1_up	0	0	0	NA	0	0	NA	0	NA	NA	0	0	NA	NA	NA	0	0	NA	NA	0	0	NA	NA	0	0	0	0	0	0	0	0	0	NA	NA	0	NA	0	NA	NA	0	0	0	0
RLX-incomp_AhalGem-B-R382-Map4_reversed	Copia	ALCopia83.1	2	4389099	4389105	exon	0	NA	0	0	0	0	NA	0	0	0	0	0	0	0	NA	NA	0	NA	0	0	0	0	0	0	0	0	0	0	0	0	0	NA	0	0	NA	0	NA	0	NA	0	0	0	0
RLX-comp_Alyr-B-R6144-Map5_reversed	Copia	ALCopia17.2	2	4400442	4400448	part1_down	NA	NA	NA	NA	NA	0	NA	0	NA	NA	NA	NA	NA	NA	NA	NA	NA	NA	NA	NA	NA	NA	0	NA	0	NA	0	NA	0	0	NA	NA	NA	NA	NA	NA	NA	NA	NA	NA	NA	NA	NA
RLX-incomp_Alyr-B-R2002-Map7_reversed	Copia	ALCopia57.1	2	4412298	4412305	intron	0	NA	NA	0	0	0	0	0	0	0	0	0	0	NA	NA	0	0	0	0	0	NA	0	0	NA	0	0	0	0	0	0	0	NA	NA	NA	0	0	0	0	0	0	0	0	NA
RLX-incomp_Alyr-B-R2002-Map7_reversed	Copia	ALCopia57.1	2	4422422	4422575	exon	NA	NA	0	NA	NA	NA	NA	NA	NA	NA	1	1	1	NA	1	1	NA	NA	NA	NA	NA	NA	NA	NA	0	NA	NA	NA	0	0	NA	NA	0	NA	NA	0	NA	0	NA	NA	NA	NA	NA
RLX-comp_Alyr-B-R822-Map8_reversed	Copia	ALCopia37.1	2	4506504	4507296	exon	0	NA	NA	0	NA	0	0	0	NA	0	NA	NA	NA	0	NA	0	NA	NA	0	NA	NA	0	NA	NA	NA	0	0	NA	0	NA	NA	NA	NA	NA	0	0	NA	0	NA	NA	NA	NA	NA
RLX-incomp_Alyr-B-R4401-Map13	Copia	ALCopia65.7	2	4538374	4538381	3UTR	0	0	0	0	0	0	0	0	0	0	0	NA	0	0	0	0	0	0	0	0	0	NA	0	NA	0	0	0	NA	NA	0	0	0	0	0	NA	0	0	0	NA	NA	NA	NA	NA
RLX-incomp_AhalGem-B-R5508-Map7	Copia	ALCopia54.3	2	4565663	4565670	3UTR	0	0	0	0	0	0	0	0	NA	0	0	0	0	0	0	0	0	0	0	0	0	0	0	NA	0	0	0	0	0	0	0	0	NA	0	0	NA	NA	0	NA	NA	NA	NA	NA
RLX-comp_AhalGem-B-R3376-Map4	Copia	ALCopia62.1	2	4604001	4604013	part2_up	0	0	0	0	0	0	0	0	0	0	0	0	0	0	0	0	0	0	0	0	0	0	0	0	0	NA	0	0	0	0	0	0	0	NA	0	NA	NA	0	NA	0	0	0	0
RLX-incomp_Alyr-B-R4401-Map13	Copia	ALCopia65.7	2	4645924	4646737	5UTR	0	0	0	0	0	0	0	0	NA	0	0	NA	0	0	0	NA	0	0	0	NA	0	0	0	0	0	0	0	0	0	0	0	0	0	0	0	NA	0	0	0	0	0	NA	NA
RLX-incomp_AhalGem-B-R4906-Map4	Copia	ALCopia13.2	2	4724716	4724722	exon	0	0	0	0	0	NA	0	0	0	NA	NA	0	0	0	NA	NA	NA	0	NA	NA	NA	0	0	NA	0	NA	0	0	0	NA	0	NA	NA	0	0	NA	0	0	NA	0	0	0	0
RLX-incomp_Alyr-B-R6193-Map7_reversed	Copia	ALCopia35.6	2	4805037	4805045	intergenic	0	0	0	0	0	0	0	0	0	NA	0	0	0	0	0	0	0	0	0	0	0	0	0	0	0	0	0	0	0	0	NA	0	0	NA	NA	0	NA	0	NA	0	0	NA	NA
RLX-incomp_AhalGem-B-R7455-Map5_reversed	Copia	ALCopia63.2	2	4805331	4805337	intergenic	NA	0	0	0	NA	NA	0	NA	0	NA	NA	1	0	NA	NA	0	0	0	0	NA	0	0	0	0	0	NA	NA	0	0	0	0	0	0	0	NA	0	0	0	0	0	NA	0	NA
RLX-comp_Alyr-B-R1840-Map6	Copia	ALCopia38B.1	2	4821613	4821619	exon	0	0	0	0	0	0	0	0	0	0	0	0	0	0	0	0	0	0	0	0	0	0	0	0	0	0	0	0	0	0	0	0	0	0	0	0	0	0	0	0	0	0	0
RIX-incomp-chim_Ah_Castric-B-R3861-Map8	Copia	ALCopia95.1	2	4870514	4870519	exon	0	0	0	0	NA	NA	0	0	0	0	0	0	0	0	0	0	0	0	0	0	NA	NA	0	NA	0	NA	0	0	0	NA	NA	NA	0	NA	0	0	0	NA	NA	NA	NA	NA	NA
RIX-incomp-chim_Ah_Castric-B-R3861-Map8	Copia	ALCopia95.1	2	4870733	4870740	exon	0	0	0	0	NA	0	0	0	NA	NA	0	0	NA	0	NA	NA	NA	NA	NA	NA	NA	0	NA	NA	NA	NA	0	NA	NA	NA	NA	NA	NA	NA	NA	NA	NA	NA	NA	NA	0	0	NA
RLX-incomp_Alyr-B-R969-Map20_reversed	Copia	ENDOVIR1.6	2	4870918	4872160	5UTR	NA	NA	0	0	NA	0	0	0	0	0	NA	0	NA	NA	NA	NA	NA	NA	NA	NA	NA	NA	0	NA	NA	NA	NA	NA	NA	NA	NA	NA	NA	0	NA	NA	NA	NA	NA	NA	NA	NA	NA
RLX-incomp_AhalGem-B-R97-Map20	Copia	ALCopia43.4	2	4881289	4881295	exon	NA	NA	0	NA	NA	NA	NA	NA	0	0	NA	NA	0	0	NA	0	0	0	0	0	0	0	0	0	0	0	NA	0	0	0	0	0	0	0	0	0	0	NA	0	0	0	0	NA
RLX-comp_Alyr-B-R2141-Map9_reversed	Copia	ALCopia49.1	2	4982536	4983067	3UTR	0	NA	0	NA	0	0	NA	NA	NA	0	NA	NA	NA	NA	NA	NA	0	0	0	0	NA	0	NA	NA	0	NA	NA	0	0	0	0	NA	NA	NA	NA	NA	NA	NA	NA	0	0	NA	NA
RLX-comp_AhalGem-B-R202-Map5	Copia	ALCopia35.1	2	5000963	5001416	3UTR	NA	NA	0	NA	NA	NA	0	NA	NA	NA	NA	NA	NA	NA	NA	NA	0	NA	NA	NA	NA	NA	NA	NA	0	NA	NA	NA	NA	NA	NA	NA	NA	0	NA	NA	NA	0	NA	NA	NA	NA	0
RLX-incomp_Alyr-B-R3870-Map6_reversed	Copia	ALCopia62.2	2	7287928	7287936	part1_up	0	0	0	0	0	0	0	0	0	0	0	0	0	0	0	NA	0	0	0	0	0	0	0	0	0	0	0	0	0	0	0	0	0	0	0	0	0	0	0	0	0	NA	NA
RLX-incomp_Alyr-B-R8005-Map14_reversed	Copia	ALCopia39.1	2	7380987	7381400	intron	0	NA	0	NA	0	0	0	NA	0	NA	NA	0	NA	0	0	NA	0	0	0	0	0	0	0	NA	0	NA	0	NA	0	0	0	NA	NA	NA	NA	NA	NA	NA	NA	NA	0	0	0
RLX-incomp_Alyr-B-R5275-Map11_reversed	Copia	ALCopia27.26	2	7421146	7421485	part1_up	NA	NA	NA	NA	NA	0	NA	NA	NA	NA	NA	NA	NA	0	NA	NA	NA	NA	NA	NA	NA	0	0	NA	0	0	0	0	0	NA	0	0	NA	NA	NA	NA	NA	NA	NA	0	0	NA	NA
RLX-incomp_Alyr-B-R3870-Map6_reversed	Copia	ALCopia62.2	2	7516304	7516797	5UTR	0	NA	0	0	NA	NA	NA	0	NA	0	0	0	0	0	NA	0	0	0	0	0	NA	NA	0	0	0	NA	0	0	NA	0	NA	0	NA	NA	NA	NA	NA	NA	NA	0	0	0	0
RLX-incomp_Alyr-B-R3870-Map6_reversed	Copia	ALCopia62.2	2	7519824	7519830	3UTR	0	0	0	0	0	0	0	0	0	0	0	0	0	0	0	0	0	NA	0	0	1	0	0	0	NA	1	NA	0	0	0	1	1	NA	NA	NA	0	NA	0	NA	0	NA	0	NA
RLX-incomp_Alyr-B-R326-Map11_reversed	Copia	ALCopia95.7	2	7548094	7548100	intron	NA	NA	NA	0	NA	0	NA	0	0	0	NA	NA	0	0	NA	0	NA	0	0	0	0	NA	NA	NA	0	0	0	0	0	NA	NA	0	NA	0	0	NA	0	NA	0	NA	NA	NA	NA
RLX-incomp_Alyr-B-R2002-Map7_reversed	Copia	ALCopia57.1	2	7548179	7548186	intron	NA	NA	0	0	0	0	0	0	0	0	0	NA	0	0	NA	0	0	0	0	0	0	0	0	NA	NA	0	0	0	0	0	NA	0	0	NA	0	NA	0	0	NA	NA	NA	NA	NA
RLX-incomp-chim_Alyr-B-R2737-Map12_reversed	Copia	ROMANIAT5.1	2	7569310	7569772	part2_down	NA	NA	0	0	NA	NA	NA	NA	NA	NA	0	0	NA	0	NA	NA	NA	NA	NA	NA	NA	0	NA	0	0	NA	0	NA	NA	0	NA	NA	NA	NA	NA	NA	NA	NA	NA	NA	NA	NA	NA
RLX-incomp_Alyr-B-R1302-Map15_reversed	Copia	ALCopia27.19	2	7618635	7618641	intron	0	0	0	0	0	0	0	0	0	0	0	0	0	0	0	0	NA	0	0	NA	NA	0	0	NA	0	0	0	0	0	0	0	0	0	0	0	0	0	0	0	0	0	0	0
RLX-incomp-chim_Alyr-B-G1849-Map8_reversed	Copia	ENDOVIR1.1	2	7652345	7652351	exon	0	0	0	0	NA	0	0	0	NA	NA	0	NA	0	0	NA	0	0	0	0	0	0	0	0	0	NA	NA	NA	NA	NA	NA	0	NA	0	0	NA	0	NA	NA	0	NA	NA	NA	NA
RLX-comp_Alyr-B-R6144-Map5_reversed	Copia	ALCopia17.2	2	7654607	7654613	exon	0	NA	0	0	0	0	0	0	0	0	0	0	0	0	0	0	0	0	0	0	0	0	0	0	0	0	NA	NA	0	0	0	NA	0	0	0	0	0	0	0	NA	NA	NA	NA
RLX-incomp_Alyr-B-R6585-Map5	Copia	ALCopia62.3	2	7751862	7752261	5UTR	NA	NA	0	NA	0	0	0	0	0	NA	NA	NA	1	0	NA	NA	NA	0	NA	NA	NA	0	0	NA	0	0	NA	NA	0	NA	0	NA	0	NA	0	NA	NA	0	NA	0	NA	NA	NA
RLX-incomp_Alyr-B-G1936-Map5	Copia	ALCopia27.16	2	7932615	7932621	part1_up	0	0	0	0	0	0	0	0	0	0	0	0	0	NA	NA	0	0	0	0	0	0	0	0	NA	NA	NA	NA	0	0	0	NA	NA	NA	NA	NA	NA	NA	NA	NA	0	0	0	NA
RLX-incomp_Alyr-B-G147-Map8_reversed	Copia	ALCopia27.13	2	7935093	7935563	part2_down	NA	NA	NA	0	0	0	0	NA	NA	NA	0	1	0	0	NA	0	NA	NA	NA	0	NA	NA	0	NA	0	0	NA	NA	NA	NA	NA	0	NA	NA	NA	0	0	NA	NA	NA	0	NA	NA
RLX-comp_Alyr-B-P472.410-Map5	Copia	ALCopia65.2	2	7959219	7959226	part2_up	0	0	NA	0	NA	NA	1	0	1	1	NA	0	0	NA	NA	NA	0	NA	0	0	0	NA	0	1	0	0	0	NA	0	0	0	0	NA	NA	NA	NA	0	NA	NA	0	0	NA	NA
RLX-incomp_Alyr-B-R1055-Map8_reversed	Copia	ROMANIAT5.5	2	7971328	7971334	5UTR	0	0	1	0	0	0	1	1	0	NA	0	0	0	NA	0	0	0	0	0	0	0	0	0	0	0	0	0	0	0	0	0	0	0	0	NA	NA	0	0	NA	0	0	0	0
RLX-incomp_AhalGem-B-R382-Map4_reversed	Copia	ALCopia83.1	2	7979057	7979676	intron	NA	0	0	1	0	1	0	0	0	0	0	0	0	0	0	0	0	0	0	0	0	0	0	0	0	0	0	0	0	0	0	0	NA	NA	NA	NA	NA	0	NA	0	0	0	0
RLX-incomp_Alyr-B-R3244-Map8	Copia	ALCopia27.22	2	7982010	7982015	part2_up	NA	1	0	NA	1	0	1	NA	NA	NA	NA	NA	NA	1	1	NA	0	0	NA	0	NA	NA	0	0	NA	NA	0	NA	NA	NA	NA	NA	NA	NA	NA	NA	NA	NA	NA	NA	0	0	0
RLX-incomp_Alyr-B-R2002-Map7_reversed	Copia	ALCopia57.1	2	8021693	8022467	exon	NA	NA	NA	NA	NA	0	0	NA	NA	NA	NA	NA	NA	NA	NA	NA	NA	NA	NA	0	0	NA	0	NA	0	NA	NA	NA	NA	0	NA	NA	NA	NA	NA	0	NA	0	0	NA	0	NA	NA
RLX-incomp_Alyr-B-R1060-Map7	Copia	ALCopia93.3	2	8171388	8171395	part2_down	NA	NA	0	NA	NA	NA	NA	NA	NA	0	NA	NA	NA	NA	0	NA	NA	NA	NA	NA	NA	NA	NA	0	0	NA	NA	0	NA	0	0	0	0	0	0	0	0	0	0	0	0	0	0
RLX-incomp_Alyr-B-R1045-Map5_reversed	Copia	ALCopia27.18	2	8185688	8186179	part2_up	NA	NA	0	NA	0	NA	NA	NA	0	0	NA	NA	0	NA	NA	NA	0	NA	NA	NA	0	0	NA	0	NA	0	NA	NA	NA	NA	NA	NA	NA	NA	NA	NA	NA	0	NA	0	NA	NA	NA
RLX-incomp_Alyr-B-R2002-Map7_reversed	Copia	ALCopia57.1	2	8193181	8193703	part2_down	NA	0	NA	0	0	NA	NA	NA	NA	NA	0	NA	NA	NA	NA	NA	0	NA	NA	NA	NA	1	0	0	NA	NA	NA	NA	0	NA	NA	NA	0	0	NA	NA	0	0	0	0	0	NA	NA
RLX-incomp_Ah_Castric-B-G534-Map7_reversed	Copia	ATCopia42.1	2	8207245	8207251	intron	0	0	0	0	0	0	0	1	0	0	0	0	0	NA	0	0	0	0	0	0	1	0	0	NA	NA	NA	0	0	NA	0	NA	0	NA	NA	NA	NA	NA	NA	0	NA	0	NA	NA
RLX-incomp-chim_Alyr-B-G162-Map20_reversed	Copia	ALCopia27.3	2	8266996	8267004	part2_up	NA	0	0	1	0	0	NA	0	NA	0	0	NA	NA	0	NA	0	0	0	0	0	0	0	NA	NA	NA	NA	NA	0	NA	NA	0	0	NA	NA	NA	NA	NA	NA	NA	0	0	0	NA
RLX-incomp_AhalGem-B-R1853-Map4_reversed	Copia	ALCopia21.2	2	8305600	8305606	exon	NA	0	NA	NA	NA	NA	NA	0	NA	0	0	NA	0	0	NA	0	0	0	NA	NA	0	0	0	0	NA	NA	0	NA	0	NA	NA	NA	NA	NA	0	0	0	0	0	NA	NA	NA	NA
RLX-incomp_AhalGem-B-R1574-Map5_reversed	Copia	ALCopia65.4	2	8306115	8306647	5UTR	NA	NA	NA	NA	NA	NA	0	0	NA	NA	NA	NA	NA	NA	NA	NA	0	0	NA	NA	NA	NA	0	NA	NA	NA	0	NA	NA	0	NA	NA	NA	0	NA	NA	NA	NA	NA	NA	NA	NA	NA
RLX-comp_Alyr-B-R1812-Map6_reversed	Copia	ALCopia95.2	2	8309567	8309574	exon	0	0	0	0	0	0	0	0	NA	0	0	0	0	0	0	0	0	0	0	NA	0	0	0	0	0	0	0	0	0	0	0	0	0	0	0	0	0	0	0	0	0	NA	NA
RLX-incomp_Ah_Castric-B-R214-Map6	Copia	ALCopia35.4	2	8310528	8310534	3UTR	NA	0	NA	NA	0	0	0	0	NA	NA	0	0	0	0	0	0	0	0	0	NA	0	0	0	0	0	0	0	0	0	0	0	0	0	0	0	0	0	0	0	0	0	0	0
RLX-comp_Alyr-B-R1840-Map6	Copia	ALCopia38B.1	2	8313586	8313592	5UTR	0	0	0	0	0	0	0	0	0	0	0	0	0	1	0	0	0	0	0	0	0	0	0	0	0	0	0	0	0	0	0	0	0	NA	0	0	0	0	NA	0	0	0	0
RLX-incomp_Alyr-B-G1600-Map8	Copia	ALCopia43.5	2	8316284	8316828	exon	NA	NA	NA	NA	NA	NA	NA	NA	NA	NA	0	NA	NA	NA	0	NA	0	NA	NA	NA	0	0	NA	NA	NA	NA	NA	NA	NA	NA	0	NA	NA	NA	0	NA	NA	NA	NA	NA	NA	NA	NA
RLX-comp_Alyr-B-P308.538-Map6	Copia	ALCopia78.2	2	8320426	8320433	exon	0	0	0	0	0	0	NA	0	0	0	0	0	0	0	0	0	NA	0	NA	NA	0	0	0	0	0	0	0	0	0	0	0	0	0	NA	0	0	0	NA	0	0	0	NA	NA
RLX-incomp-chim_Alyr-B-R2737-Map12_reversed	Copia	ROMANIAT5.1	2	8327281	8327286	part2_down	NA	NA	NA	NA	NA	NA	NA	NA	0	0	0	NA	NA	NA	0	0	NA	NA	0	NA	NA	0	NA	NA	NA	NA	0	NA	NA	NA	NA	0	NA	NA	0	NA	0	NA	0	NA	NA	NA	NA
RLX-incomp_Alyr-B-R2002-Map7_reversed	Copia	ALCopia57.1	2	8422465	8422472	intron	0	0	0	0	0	0	0	0	0	0	0	0	0	0	0	0	0	NA	0	0	0	0	0	0	0	0	0	0	0	0	0	0	0	0	0	0	0	0	0	0	0	0	0
RLX-comp_Alyr-B-R2141-Map9_reversed	Copia	ALCopia49.1	2	8467514	8467522	part2_down	0	0	0	0	0	0	0	0	NA	0	0	0	0	0	NA	NA	0	NA	0	0	0	0	0	0	0	0	0	NA	0	0	0	0	0	0	NA	NA	0	0	NA	0	0	0	0
RIX-incomp-chim_Ah_Castric-B-R3861-Map8	Copia	ALCopia95.1	2	8506225	8506228	intergenic	0	0	0	0	0	0	0	0	0	0	0	0	0	0	0	0	0	0	0	0	0	0	0	0	0	NA	NA	NA	0	0	0	NA	NA	NA	NA	NA	NA	NA	NA	NA	NA	NA	NA
RLX-incomp-chim_Alyr-B-R644-Map9_reversed	Copia	Copia_new-1818.1	2	8736717	8736883	intergenic	NA	NA	NA	NA	NA	0	NA	NA	NA	NA	NA	1	NA	NA	NA	NA	NA	0	NA	NA	NA	NA	NA	NA	0	0	NA	NA	0	NA	NA	NA	NA	0	NA	NA	0	NA	0	NA	NA	NA	NA
RLX-incomp_Atha-B-R80-Map20_reversed	Copia	ALCopia28.3	2	8996661	8996667	intergenic	NA	NA	NA	NA	NA	NA	NA	NA	NA	NA	NA	NA	NA	NA	NA	NA	NA	NA	NA	NA	NA	NA	NA	NA	NA	NA	NA	NA	NA	NA	NA	NA	NA	NA	NA	NA	NA	NA	NA	NA	0	NA	NA
RLX-comp_Alyr-B-R305-Map11_reversed	Copia	ALCopia45.3	2	9021867	9023311	intergenic	0	0	0	NA	NA	NA	0	0	0	0	NA	0	NA	0	NA	NA	0	NA	1	NA	0	0	0	0	0	NA	0	0	NA	NA	0	0	NA	NA	NA	NA	NA	NA	NA	0	0	0	NA
RIX-incomp-chim_Ah_Castric-B-R3861-Map8	Copia	ALCopia95.1	2	9121108	9121115	exon	NA	0	0	0	0	0	0	0	0	0	0	0	0	0	0	NA	0	NA	0	0	0	0	0	0	0	0	0	0	0	0	0	NA	0	NA	0	0	0	NA	NA	NA	NA	0	NA
RLX-comp_AhalGem-B-R552-Map14_reversed	Copia	ALCopia75.1	2	9124230	9124237	exon	0	0	0	0	0	0	NA	0	0	0	0	0	0	0	0	0	NA	0	NA	0	0	0	0	0	NA	NA	0	0	0	0	0	0	0	0	0	0	0	0	0	NA	0	NA	0
RLX-comp_Alyr-B-R5166-Map5	Copia	ALCopia45.4	2	9276119	9276127	intergenic	0	0	0	0	0	0	0	0	0	0	0	0	0	0	0	0	0	0	0	0	0	0	0	0	0	0	0	0	0	0	0	0	0	0	0	0	NA	NA	0	0	0	0	0
RLX-incomp_Alyr-B-R6470-Map6	Copia	ALCopia53.1	2	9313664	9314267	intergenic	NA	NA	NA	0	0	NA	NA	NA	NA	0	NA	NA	NA	NA	NA	0	NA	NA	NA	NA	NA	0	0	NA	NA	NA	NA	NA	NA	NA	1	NA	0	NA	NA	NA	NA	0	NA	NA	NA	NA	NA
RLX-incomp-chim_Alyr-B-R644-Map9_reversed	Copia	Copia_new-1818.1	2	9339017	9339024	part2_down	NA	0	NA	NA	0	0	NA	0	NA	0	NA	0	0	0	0	0	0	0	0	0	0	NA	NA	NA	NA	NA	NA	0	NA	NA	NA	NA	0	NA	NA	0	NA	0	NA	NA	0	NA	0
RLX-comp_Alyr-B-G1887-Map12	Copia	ALCopia78.1	2	9340232	9341044	part1_up	NA	NA	0	NA	NA	NA	NA	NA	NA	NA	NA	0	NA	NA	NA	NA	NA	NA	NA	NA	NA	NA	0	NA	NA	NA	0	NA	NA	NA	NA	NA	NA	NA	NA	NA	NA	NA	NA	NA	NA	NA	NA
RLX-incomp-chim_Alyr-B-G162-Map20_reversed	Copia	ALCopia27.3	2	9358525	9358904	5UTR	NA	NA	0	0	0	NA	0	0	NA	NA	0	0	0	0	0	0	NA	NA	0	0	0	0	0	NA	NA	0	NA	NA	NA	0	NA	NA	NA	NA	NA	NA	NA	NA	NA	0	0	NA	NA
RLX-incomp_AhalGem-B-R3842-Map4	Copia	ALCopia93.2	2	9470927	9470935	intron	0	0	NA	0	NA	0	0	NA	0	0	0	NA	0	0	0	0	0	0	0	0	0	0	0	0	0	0	NA	0	0	0	0	NA	0	0	0	0	0	0	0	0	0	0	0
RLX-incomp_Alyr-B-R2672-Map5	Copia	ALCopia35.5	2	9505001	9505008	part2_up	0	0	0	0	0	0	0	0	0	0	0	0	0	0	NA	0	0	NA	0	0	NA	0	0	0	NA	NA	NA	NA	0	0	0	NA	NA	NA	0	0	0	NA	NA	0	0	0	0
RLX-comp_Alyr-B-R3838-Map5_reversed	Copia	ALCopia35.3	2	9602878	9602885	intergenic	NA	NA	0	0	NA	0	0	0	NA	NA	NA	NA	0	NA	NA	NA	NA	0	NA	NA	NA	0	NA	NA	0	NA	NA	0	NA	0	0	NA	NA	NA	NA	NA	NA	NA	NA	NA	NA	NA	NA
RIX-incomp-chim_Ah_Castric-B-R3861-Map8	Copia	ALCopia95.1	2	9621585	9621600	intergenic	NA	NA	0	0	0	0	NA	NA	NA	NA	NA	NA	NA	NA	NA	NA	NA	0	NA	NA	NA	NA	0	NA	0	NA	NA	NA	NA	0	0	0	0	NA	0	NA	NA	NA	NA	NA	NA	NA	0
RLX-comp_AhalGem-B-R552-Map14_reversed	Copia	ALCopia75.1	2	9629555	9629562	part2_down	NA	0	0	0	NA	0	NA	0	NA	0	0	0	0	0	0	0	0	0	0	0	0	0	0	0	0	NA	0	0	0	0	NA	NA	0	NA	0	0	NA	0	0	0	0	NA	0
RLX-incomp_Alyr-B-R326-Map11_reversed	Copia	ALCopia95.7	2	9643942	9644571	5UTR	NA	NA	NA	NA	NA	NA	NA	NA	NA	NA	0	NA	0	0	NA	NA	0	0	0	0	0	0	0	NA	0	0	0	NA	NA	NA	0	0	NA	NA	NA	NA	NA	NA	NA	NA	0	NA	NA
RLX-comp_Alyr-B-R6144-Map5_reversed	Copia	ALCopia17.2	2	9666857	9667364	part2_up	NA	NA	NA	NA	NA	NA	NA	NA	NA	NA	NA	NA	NA	0	NA	NA	0	NA	NA	NA	NA	0	NA	NA	NA	0	0	NA	0	NA	NA	NA	NA	NA	NA	NA	NA	NA	NA	NA	NA	NA	NA
RYX-incomp-chim_Alyr-B-R1182-Map20_reversed	Copia	ALCopia93.7	2	9670451	9670458	part2_down	0	NA	NA	NA	0	NA	0	0	NA	NA	0	NA	0	NA	0	NA	NA	0	0	0	0	0	0	0	0	0	0	NA	0	0	0	NA	0	0	NA	NA	0	0	NA	NA	NA	NA	NA
RLX-incomp-chim_Alyr-B-R644-Map9_reversed	Copia	Copia_new-1818.1	2	9690548	9691062	intergenic	NA	NA	NA	NA	0	0	1	0	NA	NA	1	0	0	NA	NA	NA	0	0	NA	NA	0	NA	0	0	0	NA	0	NA	0	0	0	NA	NA	NA	NA	NA	NA	0	NA	NA	NA	NA	NA
RLX-incomp_Alyr-B-R8005-Map14_reversed	Copia	ALCopia39.1	2	9706347	9706630	3UTR	NA	NA	NA	NA	0	0	0	0	NA	NA	NA	NA	0	NA	NA	NA	NA	NA	NA	NA	0	NA	NA	NA	NA	NA	NA	NA	0	NA	NA	NA	NA	NA	NA	NA	NA	NA	NA	NA	NA	NA	NA
RLX-incomp_Alyr-B-R4394-Map10_reversed	Copia	ALCopia20.3	2	9732449	9732456	exon	0	0	0	0	0	0	0	0	0	NA	0	NA	0	0	NA	0	NA	0	0	0	0	0	NA	NA	0	NA	0	0	0	0	0	0	0	0	0	0	0	0	0	0	0	NA	0
RLX-comp_Alyr-B-R2141-Map9_reversed	Copia	ALCopia49.1	2	9751534	9751540	exon	0	0	0	0	0	0	0	0	0	0	0	0	0	0	0	0	0	0	0	0	0	0	0	0	0	0	0	0	0	0	0	0	0	0	0	NA	0	0	NA	0	0	0	0
RLX-incomp-chim_Alyr-B-R644-Map9_reversed	Copia	Copia_new-1818.1	2	9752887	9752938	exon	0	NA	0	0	0	0	NA	0	NA	NA	0	NA	0	0	NA	NA	NA	NA	NA	0	0	0	0	NA	0	0	0	0	0	NA	0	0	NA	NA	NA	0	0	0	0	NA	NA	NA	NA
RLX-comp_Alyr-B-R1849-Map6_reversed	Copia	ALCopia38B.2	2	9753161	9753167	exon	0	0	0	0	0	0	NA	0	NA	0	0	0	NA	0	0	NA	0	NA	0	0	0	0	NA	0	0	0	0	NA	0	0	0	0	0	0	0	0	NA	NA	0	NA	0	NA	0
RLX-incomp_AhalGem-B-R4906-Map4	Copia	ALCopia13.2	2	9880858	9880863	intergenic	0	0	0	0	0	0	0	NA	NA	NA	0	0	0	NA	NA	0	0	0	NA	NA	0	0	0	NA	0	0	0	0	0	NA	NA	0	NA	NA	NA	0	0	NA	0	NA	0	NA	NA
RLX-incomp_Alyr-B-G1787-Map5_reversed	Copia	Copia_new-2154.1	2	9896603	9896611	part2_down	NA	0	NA	NA	0	0	0	NA	NA	0	0	NA	NA	NA	NA	NA	0	NA	NA	0	0	0	0	NA	1	0	0	0	0	0	0	1	0	NA	0	NA	0	NA	0	0	NA	NA	0
RLX-comp_Alyr-B-R2486-Map16	Copia	ALCopia35.2	2	9912632	9912639	part2_down	0	0	NA	0	0	0	0	0	NA	0	NA	NA	0	NA	NA	NA	1	0	0	0	0	0	1	NA	0	0	0	0	0	0	0	NA	0	NA	NA	NA	NA	NA	0	NA	NA	NA	0
RLX-comp_AhalGem-B-R552-Map14_reversed	Copia	ALCopia75.1	2	9982560	9982566	part2_up	0	0	0	0	0	0	0	0	0	0	0	0	NA	0	0	0	0	0	0	0	0	0	0	NA	0	0	0	0	0	0	0	0	NA	NA	NA	NA	0	NA	NA	0	0	0	0
RLX-comp_AhalGem-B-R7379-Map5	Copia	ALCopia92.1	2	10000311	10001007	exon	NA	NA	NA	0	0	0	0	0	NA	NA	NA	NA	NA	0	NA	NA	NA	NA	NA	0	NA	NA	0	NA	NA	0	0	0	NA	0	0	NA	0	NA	NA	0	NA	NA	NA	NA	NA	NA	NA
RLX-incomp_Atha-B-R1466-Map3_reversed	Copia	ALCopia38.1	2	10358621	10358633	intergenic	NA	NA	0	NA	0	0	0	0	NA	NA	0	NA	0	0	NA	NA	0	0	NA	0	NA	0	0	0	NA	0	0	0	0	NA	0	NA	NA	NA	NA	NA	0	0	NA	0	0	0	NA
RLX-incomp_Alyr-B-R1737-Map5	Copia	ALCopia16.1	2	10565671	10565677	exon	0	0	0	0	0	0	0	0	0	0	0	NA	0	NA	NA	0	0	0	NA	0	0	0	0	0	0	NA	0	0	0	NA	0	NA	NA	NA	NA	NA	NA	NA	NA	0	0	NA	NA
RLX-incomp_Alyr-B-R4401-Map13	Copia	ALCopia65.7	2	10679310	10679840	3UTR	0	NA	NA	NA	NA	NA	NA	0	NA	0	NA	NA	NA	0	0	0	0	NA	0	NA	NA	0	0	NA	NA	NA	0	NA	NA	0	0	NA	NA	0	0	0	NA	NA	NA	NA	NA	NA	NA
RLX-incomp_AhalGem-B-R1013-Map4	Copia	ALCopia21.1	2	10692406	10692412	part1_down	0	0	0	0	0	0	NA	0	0	0	0	0	0	0	NA	0	NA	0	0	0	0	0	NA	NA	0	NA	0	0	0	0	0	0	NA	NA	NA	0	NA	NA	NA	0	0	0	0
RLX-comp_AhalGem-B-R202-Map5	Copia	ALCopia35.1	2	10719430	10719996	3UTR	NA	NA	NA	NA	NA	NA	NA	NA	NA	NA	NA	NA	NA	NA	NA	NA	0	NA	NA	NA	NA	NA	0	NA	1	NA	NA	NA	NA	NA	NA	NA	NA	NA	NA	NA	NA	NA	NA	NA	NA	NA	NA
RLX-comp_Alyr-B-R1501-Map6_reversed	Copia	ALCopia64.1	2	10740483	10740490	intron	0	0	0	0	0	0	0	0	0	0	NA	0	0	0	NA	0	NA	0	0	0	0	0	NA	NA	0	0	0	0	0	0	0	0	0	NA	NA	NA	NA	NA	NA	NA	0	0	0
RLX-comp_Alyr-B-R1840-Map6	Copia	ALCopia38B.1	2	10808378	10809394	3UTR	NA	0	0	0	0	0	0	0	0	NA	0	0	NA	0	0	0	0	0	0	0	0	0	0	0	NA	NA	0	0	0	NA	0	0	NA	NA	NA	NA	0	NA	NA	0	0	NA	NA
RLX-incomp_Atha-B-R1466-Map3_reversed	Copia	ALCopia38.1	2	10821592	10821600	intergenic	NA	NA	0	0	0	NA	0	0	0	0	0	0	0	0	0	0	0	NA	NA	0	0	0	0	NA	0	NA	0	0	0	0	0	0	0	0	NA	NA	0	NA	NA	0	0	0	0
RLX-incomp_Alyr-B-G1600-Map8	Copia	ALCopia43.5	2	10842947	10842953	intergenic	0	0	0	0	0	0	0	0	0	0	0	0	0	0	0	0	0	0	0	0	0	0	0	NA	0	NA	0	0	0	0	0	NA	NA	0	0	0	NA	NA	NA	0	0	0	0
RLX-incomp_Alyr-B-R1302-Map15_reversed	Copia	ALCopia27.19	2	10844829	10845461	intergenic	NA	NA	NA	NA	NA	NA	0	NA	NA	NA	NA	0	NA	0	NA	NA	0	NA	NA	NA	NA	NA	NA	0	NA	0	0	NA	NA	NA	NA	NA	NA	NA	NA	NA	NA	NA	NA	0	NA	0	0
RLX-comp_Alyr-B-G1887-Map12	Copia	ALCopia78.1	2	10892653	10892658	exon	0	0	0	0	0	0	0	0	0	0	0	0	0	0	0	0	0	0	0	0	0	0	0	0	0	0	0	0	0	0	0	0	NA	NA	NA	0	0	NA	NA	0	0	0	0
RLX-incomp_Alyr-B-R4394-Map10_reversed	Copia	ALCopia20.3	2	10895412	10895418	exon	0	0	0	NA	0	0	0	0	NA	NA	0	0	0	0	NA	NA	NA	0	0	0	NA	0	0	NA	0	NA	0	0	0	0	0	0	0	0	0	0	0	0	0	0	0	0	NA
RLX-comp_Alyr-B-R3838-Map5_reversed	Copia	ALCopia35.3	2	10982294	10982303	part2_up	0	NA	0	0	0	0	NA	0	0	0	0	NA	0	0	0	0	0	NA	NA	0	0	0	0	NA	0	NA	0	0	0	0	0	0	NA	NA	NA	0	NA	0	NA	0	0	0	0
RLX-comp_Atha-B-R271-Map3	Copia	ALCopia31A.1	2	10982949	10982962	5UTR	0	0	0	0	0	0	0	0	0	0	0	0	0	0	NA	0	NA	0	0	0	0	0	0	0	0	NA	NA	0	NA	0	NA	NA	NA	0	NA	NA	NA	NA	NA	NA	0	0	0
RLX-incomp-chim_Alyr-B-G1912-Map8	Copia	ALCopia27.4	2	11100435	11100532	part2_down	0	NA	0	0	NA	0	0	0	0	0	0	NA	0	0	0	NA	0	NA	0	NA	0	0	0	0	NA	NA	NA	NA	NA	NA	NA	NA	NA	NA	NA	NA	NA	NA	NA	0	NA	NA	NA
RYX-incomp-chim_Alyr-B-G1891-Map18_reversed	Copia	ALCopia20.7	2	11135126	11135133	part2_down	0	NA	NA	NA	NA	0	0	0	NA	0	0	0	0	0	0	0	NA	0	0	0	0	0	0	0	0	0	NA	NA	0	NA	NA	0	NA	NA	0	0	NA	NA	NA	0	0	0	0
RLX-incomp_Alyr-B-R2002-Map7_reversed	Copia	ALCopia57.1	2	11135272	11135279	part2_down	0	0	NA	NA	NA	NA	NA	0	0	0	0	0	0	0	0	0	NA	0	0	0	0	NA	0	0	0	0	0	0	0	0	0	0	0	NA	0	NA	NA	0	NA	0	0	0	0
RLX-incomp_AhalGem-B-R382-Map4_reversed	Copia	ALCopia83.1	2	11168473	11168491	part2_up	0	NA	NA	NA	NA	NA	0	NA	0	0	0	0	0	0	NA	1	NA	0	NA	NA	NA	0	NA	NA	0	0	NA	0	0	0	0	NA	0	0	0	0	NA	0	NA	NA	0	NA	NA
RLX-incomp_AhalGem-B-R97-Map20	Copia	ALCopia43.4	2	11169143	11169149	part2_up	0	0	NA	NA	NA	NA	NA	NA	0	0	0	0	0	0	NA	0	0	NA	NA	NA	NA	NA	NA	NA	0	0	0	0	0	0	0	0	0	0	0	0	NA	NA	NA	NA	0	NA	NA
RLX-comp_AhalGem-B-R202-Map5	Copia	ALCopia35.1	2	11560335	11560341	exon	0	0	0	NA	0	NA	0	0	0	NA	0	NA	0	0	NA	0	0	0	NA	0	0	0	0	NA	0	0	0	0	0	0	0	0	NA	NA	NA	NA	NA	0	NA	NA	NA	NA	NA
RLX-comp_Alyr-B-R1849-Map6_reversed	Copia	ALCopia38B.2	2	11583237	11583243	exon	0	0	NA	0	0	0	0	0	0	0	0	0	0	0	0	0	0	0	0	NA	0	0	0	0	0	0	0	0	0	0	0	NA	0	0	NA	NA	0	NA	0	NA	0	NA	NA
RLX-incomp_Alyr-B-R1737-Map5	Copia	ALCopia16.1	2	11590413	11590420	intron	NA	NA	NA	NA	NA	NA	NA	NA	NA	NA	NA	NA	NA	NA	NA	NA	NA	NA	0	NA	0	NA	0	NA	0	0	0	NA	0	0	NA	0	NA	NA	NA	NA	NA	NA	NA	0	0	0	0
RLX-incomp_Alyr-B-R4729-Map5	Copia	ROMANIAT5.6	2	11604006	11604541	part2_up	0	NA	0	0	0	0	0	0	0	0	0	0	0	0	0	0	0	0	0	0	0	0	0	0	0	NA	0	0	0	0	0	0	NA	0	0	0	0	NA	NA	0	0	0	0
RLX-incomp_Alyr-B-R8005-Map14_reversed	Copia	ALCopia39.1	2	11725443	11725450	3UTR	NA	0	0	0	0	0	0	0	0	0	0	0	0	0	0	NA	0	0	NA	0	0	0	NA	0	NA	NA	0	NA	NA	NA	NA	NA	0	0	0	0	NA	0	0	NA	NA	NA	NA
RLX-incomp-chim_Alyr-B-R644-Map9_reversed	Copia	Copia_new-1818.1	2	11747764	11748471	exon	NA	NA	NA	NA	NA	NA	NA	0	NA	NA	NA	NA	0	NA	NA	NA	0	NA	NA	NA	NA	NA	NA	0	0	NA	0	NA	0	NA	NA	NA	NA	NA	NA	NA	NA	NA	NA	NA	NA	NA	NA
RLX-comp_AhalGem-B-R202-Map5	Copia	ALCopia35.1	2	11850978	11850986	part2_down	0	NA	0	0	0	0	0	0	0	0	0	0	0	0	0	0	0	0	0	0	0	0	0	0	0	0	0	0	0	0	0	0	NA	0	0	0	NA	0	NA	0	0	NA	0
RIX-incomp-chim_Ah_Castric-B-R3861-Map8	Copia	ALCopia95.1	2	11873330	11873337	part1_down	0	0	0	0	NA	0	0	0	NA	0	0	0	0	1	0	0	0	0	0	0	0	0	0	0	0	0	0	0	0	0	0	NA	NA	NA	NA	NA	NA	NA	NA	NA	0	0	NA
RLX-incomp_Ah_Castric-B-R696-Map13	Copia	ALCopia95.4	2	11890090	11890098	exon	0	0	0	0	0	0	NA	0	0	0	0	0	0	0	0	0	0	0	0	0	0	0	0	0	0	0	NA	0	0	0	0	0	0	NA	0	0	0	NA	0	0	0	NA	NA
RLX-incomp_Alyr-B-R6470-Map6	Copia	ALCopia53.1	2	11897926	11897934	part2_up	0	0	NA	NA	0	NA	0	NA	0	0	0	0	0	0	NA	0	NA	0	0	NA	0	0	0	0	NA	NA	NA	NA	NA	NA	NA	NA	NA	NA	NA	NA	NA	NA	NA	NA	NA	NA	NA
RLX-incomp_Alyr-B-R8005-Map14_reversed	Copia	ALCopia39.1	2	11898235	11899177	5UTR	NA	NA	NA	NA	NA	NA	NA	0	NA	NA	NA	NA	NA	NA	NA	NA	NA	NA	NA	NA	NA	NA	NA	NA	0	NA	0	NA	NA	NA	0	NA	NA	NA	NA	NA	NA	NA	NA	NA	NA	NA	NA
RLX-incomp_AhalGem-B-R382-Map4_reversed	Copia	ALCopia83.1	2	11900789	11901548	3UTR	NA	NA	NA	0	NA	NA	NA	0	NA	NA	NA	NA	NA	0	NA	NA	0	NA	0	NA	NA	0	0	NA	0	NA	0	0	0	NA	NA	0	NA	NA	NA	0	NA	NA	NA	NA	NA	NA	NA
RLX-comp_AhalGem-B-R292-Map6	Copia	ALCopia45.1	2	11947496	11947502	exon	0	NA	NA	0	NA	0	0	0	0	0	0	NA	0	0	0	0	0	0	0	0	0	0	0	0	0	0	0	0	0	0	0	0	0	0	0	NA	0	0	0	NA	0	NA	NA
RLX-incomp_Ah_Castric-B-R6162-Map4	Copia	Copia_new-1924.1	2	11977420	11977425	part2_up	0	NA	0	0	NA	0	NA	NA	NA	NA	0	NA	NA	1	0	NA	NA	0	NA	NA	NA	1	0	NA	0	NA	0	NA	0	0	NA	NA	0	0	0	0	NA	0	NA	NA	0	NA	NA
RLX-incomp_Alyr-B-G1600-Map8	Copia	ALCopia43.5	2	12032555	12032563	exon	0	0	0	0	0	0	0	0	0	NA	NA	0	0	NA	0	NA	0	0	NA	NA	0	NA	0	NA	NA	0	NA	0	NA	NA	NA	0	0	0	0	NA	0	0	0	NA	NA	NA	NA
RLX-incomp_AhalGem-B-R449-Map9_reversed	Copia	ALCopia95.5	2	12066502	12066509	part2_up	0	NA	0	0	NA	0	0	0	0	0	0	0	0	0	0	0	0	0	0	0	0	0	0	NA	0	0	0	0	0	0	0	0	0	NA	0	0	0	0	NA	NA	0	NA	NA
RLX-incomp_Alyr-B-R1709-Map6_reversed	Copia	ALCopia90.3	2	12253547	12254079	3UTR	NA	NA	NA	NA	NA	NA	NA	NA	NA	0	0	0	NA	NA	NA	NA	NA	NA	NA	0	0	0	NA	NA	0	NA	NA	NA	NA	1	0	NA	NA	NA	NA	NA	NA	NA	NA	NA	NA	0	NA
RLX-incomp_Alyr-B-R8005-Map14_reversed	Copia	ALCopia39.1	2	12254317	12254324	exon	0	NA	NA	0	NA	NA	0	0	0	0	0	0	0	0	NA	0	0	NA	0	0	0	0	NA	0	0	0	NA	NA	0	0	0	0	0	0	0	NA	NA	NA	0	0	0	0	0
RLX-comp_Alyr-B-G1863-Map5	Copia	ALCopia45.2	2	12283997	12284005	intron	NA	1	NA	0	NA	0	0	0	1	NA	NA	0	NA	NA	NA	NA	NA	NA	1	0	0	1	NA	NA	0	0	0	1	NA	1	NA	NA	0	NA	0	NA	NA	NA	0	0	0	NA	NA
RLX-incomp_Ah_Castric-B-R345-Map11_reversed	Copia	ROMANIAT5.2	2	12309906	12309912	part2_down	0	0	NA	0	0	0	0	0	0	0	0	0	0	0	NA	0	0	0	0	0	0	0	0	NA	0	0	0	0	0	0	0	0	NA	NA	NA	NA	NA	NA	NA	NA	NA	NA	NA
RLX-incomp_Alyr-B-G1600-Map8	Copia	ALCopia43.5	2	12318334	12319333	5UTR	NA	0	0	NA	0	0	0	0	0	0	0	NA	0	0	NA	0	0	0	NA	0	0	NA	0	0	NA	NA	NA	NA	NA	NA	NA	NA	NA	NA	NA	NA	NA	NA	NA	NA	NA	NA	0
RLX-incomp_Alyr-B-G1600-Map8	Copia	ALCopia43.5	2	12464689	12464707	part2_up	0	0	0	0	0	0	0	0	0	0	0	NA	0	0	0	0	0	0	0	0	0	0	0	0	0	0	0	0	0	NA	0	0	NA	NA	0	0	NA	NA	NA	0	0	NA	0
RLX-incomp_AhalGem-B-R382-Map4_reversed	Copia	ALCopia83.1	2	12465224	12465262	part2_up	0	0	0	0	NA	0	0	0	0	0	0	0	NA	0	0	NA	0	0	0	NA	0	NA	0	0	0	0	NA	NA	0	NA	NA	NA	NA	NA	0	NA	0	0	NA	NA	NA	NA	0
RLX-incomp_Alyr-B-R2002-Map7_reversed	Copia	ALCopia57.1	2	12482506	12482513	intron	NA	0	0	0	0	0	NA	0	NA	NA	NA	0	0	NA	NA	NA	0	0	0	0	0	0	0	NA	NA	NA	NA	NA	NA	NA	NA	NA	1	0	NA	NA	NA	NA	NA	NA	0	0	0
RLX-incomp_Ah_Castric-B-R5607-Map4_reversed	Copia	Copia_new-1922.1	2	12483839	12484893	3UTR	NA	0	0	0	NA	NA	NA	0	NA	NA	NA	NA	NA	NA	NA	NA	NA	NA	NA	NA	NA	NA	0	NA	NA	0	NA	NA	NA	0	NA	NA	NA	NA	NA	NA	NA	NA	NA	0	0	NA	NA
RLX-incomp_Alyr-B-R4729-Map5	Copia	ROMANIAT5.6	2	12529361	12529366	part1_down	0	0	0	0	NA	0	0	0	NA	0	NA	0	NA	0	0	0	0	0	NA	0	0	0	0	0	0	0	0	0	0	NA	0	0	NA	0	0	0	NA	0	0	NA	0	0	0
RLX-incomp_Ah_Castric-B-R696-Map13	Copia	ALCopia95.4	2	12538037	12538044	exon	0	0	0	0	0	0	0	0	0	0	0	0	0	0	0	0	0	0	0	0	0	0	0	0	0	NA	0	0	0	0	0	0	0	0	0	0	0	0	0	0	NA	NA	0
RLX-comp_AhalGem-B-R552-Map14_reversed	Copia	ALCopia75.1	2	12545568	12546295	5UTR	NA	NA	0	NA	NA	0	0	NA	NA	NA	0	NA	NA	NA	0	NA	NA	NA	NA	NA	NA	NA	NA	NA	0	0	0	NA	0	0	0	NA	NA	NA	NA	NA	NA	NA	NA	0	0	0	NA
RLX-comp_Alyr-B-P308.538-Map6	Copia	ALCopia78.2	2	12641394	12641400	part2_up	NA	0	0	0	0	0	0	0	0	0	0	0	NA	0	0	0	0	0	0	0	0	0	0	0	0	0	NA	NA	0	0	NA	0	0	NA	NA	NA	NA	NA	0	0	NA	0	0
RLX-comp_AhalGem-B-R1175-Map7_reversed	Copia	ALCopia11.1	2	12642926	12642933	exon	0	0	0	0	0	0	0	0	NA	0	NA	0	0	0	NA	0	0	0	0	0	0	0	0	0	0	0	0	0	0	0	NA	0	0	0	0	0	0	0	0	NA	NA	NA	NA
RLX-comp_Alyr-B-R6144-Map5_reversed	Copia	ALCopia17.2	2	12752465	12752471	5UTR	0	NA	0	0	0	0	0	0	0	0	0	0	0	0	NA	0	0	0	0	NA	0	0	0	0	0	0	0	0	0	0	0	0	0	0	0	NA	0	0	NA	0	0	0	0
RLX-incomp_Alyr-B-R2002-Map7_reversed	Copia	ALCopia57.1	2	12769907	12769913	exon	0	0	0	0	0	0	0	0	0	0	0	0	0	0	0	0	0	0	0	0	0	0	0	0	0	0	0	0	0	0	0	0	0	0	0	0	0	0	0	0	0	0	0
RLX-incomp_Alyr-B-R1737-Map5	Copia	ALCopia16.1	2	12787421	12788032	5UTR	NA	0	NA	0	NA	0	0	NA	NA	NA	NA	NA	NA	0	NA	NA	0	NA	0	NA	NA	NA	NA	0	0	NA	0	NA	0	NA	NA	NA	NA	0	NA	NA	NA	NA	NA	NA	NA	NA	NA
RLX-incomp_Alyr-B-R980-Map20	Copia	ALCopia43.7	2	12795355	12795363	part1_down	0	0	0	0	0	0	0	0	0	0	NA	0	0	0	NA	0	NA	NA	0	0	NA	NA	NA	0	0	0	0	0	0	0	0	NA	0	NA	0	0	0	0	0	0	0	0	0
RLX-comp_Alyr-B-R3669-Map7_reversed	Copia	ALCopia90.1	2	12814472	12814526	part2_down	NA	NA	0	0	0	0	0	0	NA	0	0	NA	0	0	NA	0	0	NA	0	NA	0	0	0	0	0	0	NA	0	0	0	0	NA	0	0	NA	NA	0	NA	NA	0	0	0	NA
RLX-incomp_Alyr-B-R4729-Map5	Copia	ROMANIAT5.6	2	12817351	12817919	3UTR	NA	NA	NA	0	NA	NA	0	NA	NA	NA	0	NA	0	NA	NA	0	0	0	NA	0	0	0	NA	0	NA	NA	NA	NA	NA	NA	0	NA	NA	0	NA	0	NA	NA	NA	NA	NA	0	NA
RLX-incomp_AhalGem-B-R382-Map4_reversed	Copia	ALCopia83.1	2	12927465	12927579	exon	NA	NA	1	1	1	NA	0	NA	0	NA	0	0	NA	0	NA	NA	NA	NA	NA	NA	0	0	0	NA	0	NA	NA	NA	0	0	0	NA	NA	NA	0	0	0	0	NA	NA	NA	NA	NA
RLX-comp_AhalGem-B-R202-Map5	Copia	ALCopia35.1	2	12927702	12927709	exon	0	0	0	0	0	0	0	0	0	0	0	0	0	0	0	0	0	0	0	0	0	0	0	0	0	0	0	0	0	0	0	NA	0	NA	NA	0	0	0	0	NA	0	0	NA
RIX-incomp-chim_Ah_Castric-B-R3861-Map8	Copia	ALCopia95.1	2	12962535	12962656	intergenic	0	0	NA	0	0	0	NA	NA	0	0	NA	0	NA	NA	NA	NA	0	0	0	0	0	0	0	NA	NA	0	NA	0	0	0	0	0	NA	NA	NA	NA	NA	NA	NA	NA	0	0	NA
RLX-comp_AhalGem-B-R1175-Map7_reversed	Copia	ALCopia11.1	2	12963700	12963706	intergenic	0	NA	NA	0	NA	0	NA	0	0	0	0	NA	NA	0	0	NA	NA	NA	0	0	0	NA	0	0	0	0	NA	NA	0	0	0	NA	0	0	NA	NA	0	NA	NA	0	NA	0	0
RLX-incomp_Alyr-B-R326-Map11_reversed	Copia	ALCopia95.7	2	12991056	12991608	part2_down	NA	0	0	0	NA	0	0	0	NA	NA	NA	NA	NA	0	NA	NA	0	0	0	0	0	NA	0	NA	0	NA	NA	0	0	0	0	0	NA	NA	NA	NA	NA	NA	NA	0	0	0	NA
RLX-comp_Alyr-B-R3838-Map5_reversed	Copia	ALCopia35.3	2	12994699	12994706	part1_down	0	0	0	0	0	0	0	0	0	0	0	0	0	0	0	0	0	0	0	0	0	0	0	0	0	1	0	NA	0	NA	0	0	NA	0	NA	NA	NA	0	0	NA	0	0	0
RLX-incomp_Ah_Castric-B-R6162-Map4	Copia	Copia_new-1924.1	2	13019266	13019272	part2_down	0	0	0	0	0	0	0	0	0	NA	1	0	0	1	0	0	0	0	0	0	0	0	0	NA	0	0	0	0	0	0	0	0	0	0	0	0	0	0	0	0	0	0	NA
RLX-incomp_Ah_Castric-B-R709-Map4	Copia	ALCopia75.3	2	13019834	13019840	part2_down	0	0	0	0	0	0	0	0	0	0	0	0	0	0	0	0	0	0	0	0	0	0	0	0	0	0	0	0	0	0	0	0	0	0	0	0	0	0	0	0	0	NA	0
RLX-incomp_Alyr-B-R7427-Map6	Copia	ALCopia90.4	2	13025941	13026479	part2_down	0	NA	NA	0	0	NA	0	0	NA	NA	0	NA	0	NA	NA	NA	0	0	0	0	0	0	NA	NA	0	NA	0	NA	0	0	NA	0	NA	0	0	0	0	NA	NA	NA	0	0	0
RLX-comp_AhalGem-B-R552-Map14_reversed	Copia	ALCopia75.1	2	13095740	13096588	5UTR	0	0	0	0	0	0	0	0	0	0	0	0	0	0	0	0	0	0	0	0	0	0	0	0	NA	0	0	0	0	0	0	NA	NA	NA	0	NA	NA	NA	NA	0	0	NA	0
RLX-incomp-chim_Alyr-B-R2649-Map5_reversed	Copia	ALCopia65.3	2	13109070	13109076	part2_up	0	NA	0	0	0	0	0	0	0	0	0	0	NA	0	NA	0	0	NA	0	0	0	0	0	NA	0	0	0	NA	0	0	0	NA	0	0	0	NA	NA	NA	NA	0	0	0	0
RLX-comp_Alyr-B-R5166-Map5	Copia	ALCopia45.4	2	13114555	13115188	exon	NA	NA	0	NA	0	NA	0	0	NA	NA	NA	NA	NA	0	0	NA	0	NA	NA	NA	0	NA	0	NA	0	0	NA	0	0	0	NA	NA	NA	NA	0	NA	NA	0	NA	NA	NA	NA	NA
RIX-incomp-chim_Ah_Castric-B-R3861-Map8	Copia	ALCopia95.1	2	13157887	13157893	3UTR	NA	0	0	0	0	0	0	0	NA	NA	0	0	NA	0	NA	0	0	0	0	0	0	0	0	NA	NA	0	0	NA	NA	0	NA	NA	NA	0	0	NA	NA	NA	0	0	0	0	0
RLX-comp_AhalGem-B-R7379-Map5	Copia	ALCopia92.1	2	13161768	13161780	part2_down	0	NA	NA	0	0	0	0	0	0	NA	0	0	0	0	NA	0	0	0	0	NA	0	0	0	0	0	NA	0	NA	0	0	0	NA	NA	NA	0	NA	NA	NA	NA	0	0	NA	0
RLX-comp_Alyr-B-P148.661-Map6	Copia	ALCopia65.1	2	13170752	13171438	part2_down	NA	NA	NA	NA	NA	NA	NA	NA	NA	0	NA	NA	NA	NA	NA	0	0	0	NA	0	0	1	0	0	0	0	0	0	0	NA	0	NA	NA	NA	0	NA	NA	NA	NA	NA	0	NA	0
RLX-comp_Alyr-B-P148.661-Map6	Copia	ALCopia65.1	2	13180878	13181294	3UTR	0	0	0	0	0	0	0	0	0	0	0	0	0	0	NA	0	0	0	0	0	0	0	0	0	0	0	0	0	0	NA	0	0	NA	NA	0	NA	0	NA	NA	0	0	NA	0
RLX-incomp_AhalGem-B-R96-Map7	Copia	ALCopia43.3	2	13194632	13194638	intergenic	0	0	0	0	0	0	0	0	NA	NA	0	0	NA	NA	0	0	0	0	0	NA	0	0	0	0	0	0	NA	NA	0	NA	NA	NA	NA	NA	0	0	0	0	NA	0	0	0	0
RLX-incomp_AhalGem-B-R96-Map7	Copia	ALCopia43.3	2	13194861	13194867	part2_up	0	0	0	0	0	0	0	0	0	0	0	0	0	0	0	0	NA	NA	0	NA	0	0	0	NA	0	0	0	0	0	0	0	0	NA	NA	0	0	0	0	NA	0	0	0	0
RLX-incomp_AhalGem-B-R382-Map4_reversed	Copia	ALCopia83.1	2	13206612	13207777	part2_down	0	NA	NA	NA	NA	0	0	0	0	0	0	0	NA	NA	0	NA	0	0	0	NA	0	0	0	NA	1	NA	NA	NA	0	0	NA	NA	NA	NA	NA	NA	NA	NA	NA	0	0	0	NA
RLX-comp_Alyr-B-P308.538-Map6	Copia	ALCopia78.2	2	13252279	13252285	intron	0	NA	0	0	0	0	NA	0	0	NA	0	NA	NA	0	0	0	0	NA	0	0	0	0	NA	NA	0	0	0	0	0	NA	NA	0	NA	NA	NA	NA	NA	NA	NA	0	NA	NA	0
RLX-comp_Alyr-B-G1863-Map5	Copia	ALCopia45.2	2	13254935	13254941	part2_down	0	0	NA	0	0	0	NA	0	0	0	0	0	0	0	NA	NA	0	NA	0	NA	0	0	0	0	0	0	0	0	0	0	0	0	NA	0	0	0	NA	0	0	0	0	0	0
RLX-incomp_Alyr-B-G1600-Map8	Copia	ALCopia43.5	2	13256207	13256215	exon	0	0	0	0	0	0	0	0	0	0	0	0	0	0	0	0	0	0	0	0	0	0	0	0	0	0	0	0	0	0	NA	0	0	0	0	0	0	0	0	NA	NA	NA	NA
RLX-comp_Alyr-B-R305-Map11_reversed	Copia	ALCopia45.3	2	13381953	13381959	intergenic	0	0	0	0	0	0	0	0	0	0	0	0	0	NA	0	0	0	0	0	0	0	0	0	0	0	0	0	0	0	0	0	NA	NA	NA	0	NA	NA	NA	NA	NA	0	0	0
RLX-comp_Alyr-B-R4690-Map9	Copia	ALCopia3.1	2	13400948	13400954	part2_up	0	0	0	0	0	0	0	0	0	0	0	0	0	0	0	0	0	0	0	0	0	0	0	0	1	0	0	0	0	NA	0	0	NA	0	0	0	NA	0	0	0	0	0	0
RLX-comp_AhalGem-B-R3376-Map4	Copia	ALCopia62.1	2	13437799	13437807	part1_up	0	NA	0	0	0	0	0	0	0	0	0	0	0	0	0	NA	NA	0	NA	0	0	NA	0	0	0	NA	0	0	0	0	0	NA	0	0	NA	0	NA	NA	NA	NA	0	NA	NA
RLX-comp_AhalGem-B-R4661-Map5_reversed	Copia	ALCopia13.1	2	13525828	13525836	intergenic	0	0	0	0	0	0	0	0	0	0	0	0	0	0	NA	0	0	NA	0	NA	0	NA	0	NA	0	NA	0	NA	0	0	0	0	NA	NA	0	NA	NA	NA	NA	NA	0	NA	NA
RLX-incomp_Alyr-B-R969-Map20_reversed	Copia	ENDOVIR1.6	2	13610572	13610579	intergenic	NA	NA	NA	0	0	0	0	NA	NA	NA	NA	NA	NA	NA	NA	NA	0	0	0	0	NA	NA	NA	0	NA	NA	NA	0	0	0	0	NA	NA	NA	0	NA	NA	NA	NA	NA	0	0	NA
RLX-incomp_Ah_Castric-B-R709-Map4	Copia	ALCopia75.3	2	13620306	13620314	part2_down	0	0	0	0	0	0	0	0	0	0	0	0	0	0	NA	0	0	0	0	0	0	0	0	0	0	0	0	0	0	0	0	0	NA	0	0	0	NA	0	0	0	0	0	0
RLX-comp_AhalGem-B-R292-Map6	Copia	ALCopia45.1	2	13620585	13620591	intergenic	0	0	0	0	0	0	0	0	0	0	0	0	0	0	NA	0	0	0	0	0	0	0	0	0	NA	0	NA	0	NA	0	0	0	0	0	NA	NA	NA	NA	0	0	0	0	0
RLX-comp_Alyr-B-R1849-Map6_reversed	Copia	ALCopia38B.2	2	13626576	13627154	3UTR	NA	NA	NA	NA	NA	NA	NA	NA	NA	NA	NA	NA	NA	NA	NA	NA	NA	NA	NA	NA	NA	NA	0	NA	0	0	0	0	0	0	0	0	NA	NA	NA	NA	NA	NA	NA	0	NA	NA	0
RLX-incomp_AhalGem-B-R3842-Map4	Copia	ALCopia93.2	2	13682649	13682657	3UTR	0	0	0	0	0	0	0	0	0	0	0	0	0	0	0	0	0	0	0	0	0	0	0	0	0	0	0	0	0	0	0	0	NA	0	0	0	0	NA	NA	0	0	0	0
RLX-incomp-chim_Alyr-B-R644-Map9_reversed	Copia	Copia_new-1818.1	2	13686184	13686196	part2_up	NA	0	NA	0	0	0	0	0	0	0	0	NA	0	0	NA	NA	0	0	0	0	NA	0	0	0	0	0	0	0	0	0	0	0	NA	0	NA	NA	0	NA	NA	0	0	0	0
RLX-comp_AhalGem-B-R3376-Map4	Copia	ALCopia62.1	2	13709261	13709267	intergenic	0	0	0	0	0	0	0	0	0	0	0	0	0	0	0	0	0	0	0	0	0	0	0	0	0	NA	0	NA	0	0	0	NA	0	0	0	NA	NA	NA	NA	0	0	0	0
RLX-comp_Alyr-B-R6144-Map5_reversed	Copia	ALCopia17.2	2	13709879	13710824	intergenic	0	0	NA	0	NA	0	NA	NA	0	NA	0	0	NA	0	0	0	0	0	0	NA	NA	0	0	NA	NA	NA	NA	NA	0	NA	NA	NA	NA	NA	NA	NA	NA	NA	NA	NA	NA	NA	NA
RLX-comp_Alyr-B-R6144-Map5_reversed	Copia	ALCopia17.2	2	13756902	13756909	exon	0	0	0	0	0	NA	0	0	NA	0	NA	NA	NA	NA	NA	NA	0	0	0	0	0	0	0	0	0	0	0	0	0	0	0	0	0	0	0	0	0	0	0	NA	0	NA	NA
RLX-incomp_Alyr-B-R8005-Map14_reversed	Copia	ALCopia39.1	2	13787042	13787477	5UTR	NA	NA	NA	NA	NA	NA	NA	NA	NA	NA	NA	NA	0	NA	NA	NA	NA	NA	0	NA	0	0	NA	NA	NA	0	NA	0	0	NA	0	NA	NA	NA	NA	NA	NA	NA	NA	NA	NA	NA	NA
RLX-comp_AhalGem-B-R292-Map6	Copia	ALCopia45.1	2	13789874	13789880	part2_down	0	0	0	0	0	0	0	0	0	0	0	0	0	0	0	0	0	0	0	0	0	0	0	0	0	0	0	0	0	0	0	0	NA	NA	0	0	NA	0	0	0	0	0	0
RLX-incomp_Alyr-B-G1600-Map8	Copia	ALCopia43.5	2	13790250	13790257	part2_down	0	0	0	0	0	0	0	0	0	0	0	0	0	0	0	0	0	0	0	NA	0	0	0	0	0	0	0	0	0	0	0	0	0	0	NA	0	NA	0	0	0	0	0	0
RLX-comp_Alyr-B-R3838-Map5_reversed	Copia	ALCopia35.3	2	13835218	13835224	part2_up	0	1	NA	NA	NA	NA	0	0	0	0	0	0	0	0	0	NA	0	0	0	NA	0	0	0	0	0	0	0	NA	0	0	NA	0	NA	NA	0	NA	NA	NA	NA	NA	NA	NA	NA
RLX-incomp_AhalGem-B-R5508-Map7	Copia	ALCopia54.3	2	13836368	13836374	intron	0	0	NA	0	0	0	0	0	0	NA	0	NA	0	0	NA	0	0	0	0	0	0	0	0	0	NA	0	NA	0	0	0	0	0	0	0	0	0	0	0	NA	NA	0	NA	NA
RLX-incomp_Alyr-B-R8005-Map14_reversed	Copia	ALCopia39.1	2	13859750	13861018	5UTR	NA	0	NA	NA	0	0	0	0	NA	NA	NA	NA	0	0	NA	NA	0	0	0	NA	NA	0	0	NA	0	NA	0	NA	NA	0	0	NA	NA	NA	NA	NA	NA	NA	NA	NA	NA	NA	NA
RLX-incomp_AhalGem-B-R3299-Map4_reversed	Copia	ALCopia2.1	2	13870032	13870038	part2_up	0	0	0	0	0	0	0	0	0	0	0	0	0	0	0	0	0	0	0	0	0	0	0	0	0	0	0	NA	0	0	0	0	0	0	0	0	0	NA	NA	0	0	0	0
RLX-incomp_AhalGem-B-R137-Map20	Copia	ROMANIAT5.3	2	13871002	13871008	part2_up	0	0	0	0	0	0	0	0	0	0	0	0	0	0	0	0	0	0	0	0	0	0	0	0	0	0	0	0	0	0	0	0	0	0	0	0	0	0	NA	0	0	0	0
RLX-incomp_Alyr-B-R8005-Map14_reversed	Copia	ALCopia39.1	2	13895942	13895949	part1_up	0	0	0	0	0	0	0	0	0	0	0	0	0	0	0	0	0	0	NA	0	0	0	NA	NA	0	0	0	NA	0	0	0	0	0	0	0	0	0	0	0	0	0	0	NA
RLX-comp_Alyr-B-R3838-Map5_reversed	Copia	ALCopia35.3	2	13906324	13907055	intergenic	0	0	NA	0	0	0	0	0	0	0	0	NA	0	0	0	0	0	0	0	0	0	0	0	NA	0	0	0	NA	0	0	0	0	NA	NA	NA	NA	NA	NA	NA	NA	NA	NA	NA
RLX-incomp_AhalGem-B-R1024-Map20	Copia	ALCopia27.9	2	13925952	13926425	3UTR	0	NA	0	0	0	NA	0	NA	0	0	0	0	0	0	0	NA	0	0	0	NA	0	0	NA	0	NA	NA	1	NA	0	0	NA	NA	NA	NA	NA	NA	NA	NA	NA	NA	NA	NA	NA
RLX-incomp_Ah_Castric-B-R696-Map13	Copia	ALCopia95.4	2	14000422	14000992	intergenic	0	NA	0	NA	0	NA	NA	0	0	0	NA	NA	NA	NA	0	NA	0	NA	NA	NA	0	0	NA	0	NA	NA	NA	NA	0	NA	NA	0	NA	NA	NA	NA	NA	NA	NA	0	0	NA	NA
RLX-incomp_Alyr-B-R7427-Map6	Copia	ALCopia90.4	2	14042257	14042824	3UTR	0	0	0	NA	0	0	0	NA	0	NA	0	0	0	0	NA	NA	0	0	0	NA	0	0	0	NA	0	0	0	0	0	NA	0	0	NA	NA	NA	NA	NA	NA	NA	NA	0	0	0
RLX-comp_Alyr-B-R5166-Map5	Copia	ALCopia45.4	2	14046553	14047649	5UTR	0	0	0	0	0	0	0	0	0	0	0	0	0	0	0	0	0	0	0	0	0	0	0	0	0	0	0	0	0	0	0	0	NA	0	0	0	0	0	NA	0	0	0	0
RLX-incomp_Ah_Castric-B-R345-Map11_reversed	Copia	ROMANIAT5.2	2	14137781	14137789	part2_up	0	0	0	0	0	0	0	0	0	0	0	0	NA	0	0	0	0	0	0	0	0	0	0	0	0	0	0	NA	0	0	0	0	NA	NA	NA	0	NA	NA	NA	0	0	0	0
RLX-incomp_AhalGem-B-R3660-Map4_reversed	Copia	Copia_new-2060.1	2	14146315	14146321	exon	0	0	0	0	0	0	0	0	0	0	0	NA	NA	NA	NA	0	0	0	0	0	0	0	0	0	0	0	0	0	0	0	0	0	0	0	NA	NA	NA	0	0	NA	NA	NA	0
RLX-comp_Alyr-B-R6144-Map5_reversed	Copia	ALCopia17.2	2	14150738	14151363	part2_up	NA	NA	NA	NA	NA	NA	NA	NA	NA	NA	NA	NA	NA	NA	NA	NA	NA	NA	NA	NA	NA	NA	NA	NA	0	NA	0	NA	0	0	0	NA	NA	NA	NA	NA	NA	NA	NA	NA	NA	NA	NA
RLX-comp_Alyr-B-R2568-Map7_reversed	Copia	ALCopia54.2	2	14180105	14180647	intron	0	0	NA	NA	NA	NA	NA	NA	0	NA	NA	NA	NA	NA	NA	NA	NA	NA	0	NA	NA	0	NA	NA	NA	NA	1	NA	NA	NA	NA	NA	NA	NA	NA	NA	NA	NA	NA	0	NA	0	0
RLX-comp_AhalGem-B-R292-Map6	Copia	ALCopia45.1	2	14180788	14181451	exon	NA	NA	0	0	NA	0	0	0	0	0	0	0	0	0	0	NA	NA	0	0	0	0	0	0	NA	0	0	0	0	0	0	0	NA	0	NA	0	0	0	NA	NA	NA	NA	NA	NA
RLX-comp_Alyr-B-G1887-Map12	Copia	ALCopia78.1	2	14195069	14195076	exon	0	0	0	0	0	0	0	0	NA	0	NA	NA	NA	0	0	0	NA	0	0	0	0	0	0	NA	0	0	0	0	0	0	0	0	0	0	0	0	NA	0	0	0	NA	0	0
RLX-incomp-chim_Alyr-B-R5008-Map6_reversed	Copia	ALCopia66.1	2	14223444	14224102	exon	NA	NA	NA	NA	0	NA	NA	0	NA	0	0	NA	0	NA	NA	NA	0	NA	0	NA	0	0	NA	NA	NA	NA	0	NA	0	0	0	NA	NA	0	NA	NA	NA	NA	0	NA	NA	NA	NA
RLX-comp_AhalGem-B-R552-Map14_reversed	Copia	ALCopia75.1	2	14228386	14228679	5UTR	NA	NA	0	0	0	0	NA	NA	0	0	0	0	0	0	0	0	0	0	NA	0	0	0	0	NA	0	0	0	NA	NA	NA	NA	NA	0	NA	NA	NA	0	0	0	NA	NA	NA	NA
RLX-incomp_Alyr-B-R4729-Map5	Copia	ROMANIAT5.6	2	14244876	14244882	part1_up	0	0	0	0	0	0	0	0	0	0	0	0	0	0	NA	NA	0	0	0	0	0	0	0	0	0	0	0	0	0	0	0	0	NA	0	NA	NA	NA	NA	NA	0	0	0	0
RLX-incomp-chim_Alyr-B-R2737-Map12_reversed	Copia	ROMANIAT5.1	2	14267479	14267485	part2_down	0	0	0	0	0	0	0	0	0	0	NA	0	0	0	0	0	0	0	0	0	0	0	0	0	0	0	0	0	0	0	0	0	0	0	0	0	NA	0	NA	0	0	0	0
RLX-comp_Alyr-B-G1897-Map5	Copia	ALCopia11.2	2	14282689	14282695	3UTR	0	0	0	0	0	0	0	0	0	0	0	0	0	0	0	0	0	0	0	0	0	0	0	NA	NA	0	NA	0	NA	0	0	NA	NA	0	0	0	0	NA	0	NA	0	0	0
RLX-incomp_Alyr-B-R1482-Map6_reversed	Copia	ALCopia6.1	2	14320545	14321387	part1_up	0	0	0	0	0	0	0	0	0	0	0	0	0	0	0	0	NA	NA	0	0	0	0	0	0	0	0	0	0	0	0	0	0	NA	NA	NA	NA	NA	0	NA	0	0	0	0
RLX-comp_Alyr-B-R2738-Map5_reversed	Copia	ALCopia46.2	2	14327578	14328218	exon	NA	0	NA	0	0	0	0	0	0	NA	0	0	0	0	0	0	0	NA	0	0	0	0	NA	NA	0	0	NA	NA	0	0	0	0	NA	0	0	0	NA	0	0	0	0	NA	NA
RLX-incomp_Alyr-B-R3870-Map6_reversed	Copia	ALCopia62.2	2	14329461	14329902	part2_up	NA	NA	NA	NA	NA	NA	NA	NA	NA	NA	NA	NA	NA	NA	NA	NA	0	0	0	NA	NA	0	0	0	NA	0	0	NA	NA	NA	NA	NA	NA	NA	NA	NA	NA	NA	NA	NA	NA	NA	NA
RLX-incomp_Alyr-B-R4401-Map13	Copia	ALCopia65.7	2	14366222	14366228	intergenic	0	NA	0	0	0	0	0	0	0	0	0	0	0	NA	0	NA	0	0	NA	0	0	0	0	0	0	0	0	0	0	0	0	0	0	0	0	NA	0	0	0	0	0	0	NA
RLX-incomp_Alyr-B-R1737-Map5	Copia	ALCopia16.1	2	14375469	14375477	3UTR	NA	NA	NA	NA	NA	0	NA	0	NA	NA	NA	NA	NA	NA	NA	NA	NA	NA	NA	NA	NA	NA	NA	NA	NA	NA	0	NA	0	NA	0	NA	NA	NA	NA	NA	NA	NA	NA	NA	NA	NA	NA
RLX-comp_Alyr-B-G1863-Map5	Copia	ALCopia45.2	2	14397968	14397974	exon	NA	NA	0	0	0	NA	NA	0	NA	NA	0	0	NA	NA	NA	NA	NA	NA	0	0	0	0	0	NA	NA	NA	NA	NA	NA	NA	NA	NA	0	NA	NA	NA	NA	0	NA	NA	NA	NA	NA
RLX-incomp_Alyr-B-R1737-Map5	Copia	ALCopia16.1	2	14419944	14420342	part2_up	0	0	NA	0	0	0	NA	0	NA	NA	NA	0	0	0	NA	0	0	0	0	NA	0	0	0	NA	0	NA	NA	NA	NA	0	0	0	NA	NA	0	NA	NA	NA	NA	NA	0	0	0
RLX-incomp_Alyr-B-R2002-Map7_reversed	Copia	ALCopia57.1	2	14452864	14453404	3UTR	0	0	0	0	NA	0	0	0	0	0	0	0	0	0	0	NA	NA	NA	0	NA	0	NA	NA	NA	0	0	0	0	0	0	NA	0	0	NA	NA	0	NA	NA	NA	NA	0	NA	NA
RLX-comp_Alyr-B-P308.538-Map6	Copia	ALCopia78.2	2	14463219	14464020	5UTR	NA	NA	NA	NA	NA	NA	NA	NA	NA	NA	NA	NA	NA	NA	NA	NA	NA	NA	NA	0	NA	NA	NA	NA	0	0	NA	NA	0	NA	NA	0	NA	NA	NA	NA	NA	NA	NA	NA	NA	NA	NA
RLX-comp_AhalGem-B-R7379-Map5	Copia	ALCopia92.1	2	14544949	14545475	5UTR	NA	NA	NA	0	NA	0	NA	NA	1	NA	0	NA	0	NA	NA	NA	0	0	0	NA	NA	0	0	NA	NA	NA	NA	NA	NA	NA	NA	0	NA	NA	NA	NA	NA	NA	NA	NA	NA	NA	NA
RLX-comp_Atha-B-R744-Map4	Copia	ALCopia1.1	2	14552156	14552821	exon	0	0	NA	0	0	NA	0	NA	0	NA	0	NA	0	0	0	0	0	0	NA	0	0	0	NA	NA	0	0	0	NA	NA	0	NA	0	NA	NA	NA	NA	NA	NA	NA	NA	NA	NA	NA
RLX-incomp_Ah_Castric-B-G745-Map6	Copia	ALCopia27.8	2	14555800	14556493	5UTR	NA	NA	0	NA	0	0	0	NA	0	0	NA	NA	NA	NA	NA	0	0	NA	0	0	0	0	NA	NA	NA	0	0	NA	0	0	NA	0	NA	NA	NA	NA	0	NA	NA	NA	NA	0	0
RLX-incomp-chim_Alyr-B-G162-Map20_reversed	Copia	ALCopia27.3	2	14558089	14558095	part1_down	0	0	0	0	0	0	0	0	0	0	0	0	0	0	0	0	0	0	0	0	0	0	0	0	0	0	0	0	0	0	0	0	NA	0	0	NA	NA	NA	NA	0	0	NA	0
RLX-incomp_Alyr-B-R2797-Map6	Copia	ALCopia65.6	2	14559486	14559493	intron	0	0	0	0	0	0	0	0	0	0	1	0	0	0	0	0	0	0	0	0	0	0	0	0	0	0	0	0	0	0	0	0	0	0	0	0	NA	NA	NA	0	0	0	0
RLX-incomp_Alyr-B-R326-Map11_reversed	Copia	ALCopia95.7	2	14563561	14564067	part2_down	NA	NA	0	NA	NA	0	NA	0	NA	NA	0	0	0	0	NA	NA	NA	NA	NA	0	0	0	NA	NA	0	NA	NA	0	NA	0	NA	NA	NA	NA	NA	NA	NA	NA	NA	NA	0	NA	NA
RLX-incomp-chim_Alyr-B-R2737-Map12_reversed	Copia	ROMANIAT5.1	2	14564145	14565055	3UTR	0	NA	NA	NA	0	NA	NA	NA	0	NA	NA	NA	0	NA	NA	NA	NA	NA	NA	0	NA	NA	0	NA	0	NA	NA	NA	NA	NA	0	NA	NA	NA	NA	NA	NA	NA	NA	NA	NA	NA	NA
RLX-comp_Alyr-B-P472.410-Map5	Copia	ALCopia65.2	2	14593710	14593716	3UTR	0	0	0	0	0	0	0	0	0	0	0	0	0	0	0	0	0	0	0	0	0	0	0	0	0	0	0	0	0	0	0	0	NA	0	0	0	NA	0	NA	0	0	0	0
RLX-incomp_Ah_Castric-B-G534-Map7_reversed	Copia	ATCopia42.1	2	14626698	14626706	exon	0	0	0	0	0	0	0	0	0	0	0	0	0	0	0	0	0	0	0	0	0	0	0	0	0	0	0	0	0	0	0	0	0	NA	0	0	NA	0	0	0	NA	NA	NA
RLX-incomp_Alyr-B-R2002-Map7_reversed	Copia	ALCopia57.1	2	14671981	14671987	exon	NA	0	0	0	0	0	0	0	0	0	0	0	0	0	0	NA	0	NA	0	0	NA	NA	1	0	0	0	0	NA	0	0	0	NA	0	0	0	0	0	0	0	0	NA	NA	NA
RLX-comp_Alyr-B-R5166-Map5	Copia	ALCopia45.4	2	14694845	14695312	intergenic	0	NA	NA	0	NA	NA	NA	0	NA	NA	NA	0	NA	NA	NA	NA	NA	NA	NA	0	NA	NA	NA	NA	NA	NA	NA	NA	NA	NA	NA	NA	NA	NA	NA	NA	NA	NA	NA	NA	NA	NA	NA
RLX-incomp_Alyr-B-G57-Map20_reversed	Copia	ALCopia27.17	2	14698332	14698405	part2_down	0	0	NA	0	0	0	0	0	0	0	0	0	0	0	NA	NA	NA	NA	NA	1	0	NA	0	0	0	0	0	0	0	0	0	NA	0	0	0	NA	NA	NA	0	NA	NA	NA	NA
RLX-incomp_Ah_Castric-B-R2670-Map5_reversed	Copia	ALCopia12.1	2	14726373	14726468	part1_up	NA	NA	NA	0	NA	NA	NA	NA	0	0	0	NA	NA	0	0	0	NA	0	NA	0	NA	NA	NA	NA	NA	0	NA	NA	0	NA	0	NA	NA	0	0	0	NA	NA	NA	0	0	NA	0
RLX-incomp_AhalGem-B-R1013-Map4	Copia	ALCopia21.1	2	14755146	14755904	part2_down	0	NA	0	NA	NA	NA	0	NA	NA	NA	NA	NA	NA	0	NA	0	NA	0	0	0	0	NA	0	0	NA	NA	NA	NA	0	1	NA	NA	0	NA	0	0	NA	NA	NA	NA	0	NA	NA
RLX-incomp_Alyr-B-R6193-Map7_reversed	Copia	ALCopia35.6	2	14759297	14759303	exon	NA	NA	0	0	NA	0	0	0	NA	NA	NA	NA	0	0	0	0	0	0	0	0	0	0	NA	0	0	0	0	0	0	0	0	0	0	0	0	0	NA	0	NA	NA	NA	NA	NA
RLX-comp_AhalGem-B-R7379-Map5	Copia	ALCopia92.1	2	14762585	14762592	part2_up	0	0	0	NA	NA	0	0	0	NA	1	0	0	0	0	NA	0	0	0	0	0	0	0	0	0	0	0	NA	0	0	0	0	0	0	0	NA	NA	0	0	NA	NA	0	NA	NA
RLX-incomp_Alyr-B-G1600-Map8	Copia	ALCopia43.5	2	14765312	14765374	exon	0	0	0	0	0	0	0	0	0	0	0	0	0	0	NA	0	0	0	0	0	0	0	0	0	0	0	0	NA	0	0	0	0	0	0	0	0	0	0	NA	NA	NA	NA	NA
RLX-incomp_Alyr-B-R2002-Map7_reversed	Copia	ALCopia57.1	2	14774168	14774750	3UTR	0	NA	0	NA	0	NA	0	0	NA	NA	NA	NA	NA	NA	NA	0	0	NA	NA	NA	NA	NA	0	0	NA	NA	0	NA	0	NA	NA	NA	0	NA	NA	0	NA	NA	0	NA	NA	NA	NA
RLX-comp_Alyr-B-G1863-Map5	Copia	ALCopia45.2	2	14914274	14914853	part1_up	0	NA	NA	NA	NA	0	NA	NA	NA	NA	NA	0	0	0	NA	0	0	0	0	NA	NA	0	NA	NA	0	0	0	0	0	NA	0	0	NA	NA	0	NA	NA	NA	NA	0	NA	NA	0
RLX-incomp-chim_Alyr-B-R2668-Map17	Copia	ALCopia22.1	2	14960384	14960695	part1_down	NA	NA	NA	NA	NA	NA	NA	NA	0	NA	NA	NA	NA	NA	NA	NA	NA	NA	NA	NA	NA	NA	NA	NA	NA	NA	NA	NA	0	NA	0	NA	NA	NA	NA	NA	NA	NA	NA	NA	NA	NA	NA
RLX-comp_Alyr-B-P308.538-Map6	Copia	ALCopia78.2	2	14972008	14973049	5UTR	NA	NA	NA	NA	NA	NA	NA	NA	NA	NA	NA	NA	NA	NA	NA	NA	NA	NA	NA	NA	0	NA	NA	NA	NA	NA	NA	0	NA	NA	NA	NA	NA	NA	NA	NA	0	NA	NA	NA	NA	NA	NA
RLX-comp_Alyr-B-G1897-Map5	Copia	ALCopia11.2	2	14977578	14977583	intergenic	0	0	0	0	0	0	0	0	0	0	0	0	0	0	NA	0	0	0	0	0	0	0	0	0	0	0	0	0	0	0	0	0	NA	NA	0	NA	0	NA	NA	0	0	0	0
RLX-comp_Alyr-B-R2738-Map5_reversed	Copia	ALCopia46.2	2	14985922	14986243	intergenic	NA	NA	NA	0	NA	0	NA	0	0	NA	NA	NA	NA	0	0	NA	NA	NA	NA	NA	NA	NA	0	NA	NA	NA	0	0	0	0	0	NA	NA	NA	NA	NA	NA	NA	NA	0	0	0	0
RLX-comp_AhalGem-B-R7379-Map5	Copia	ALCopia92.1	2	15093612	15094469	intergenic	0	NA	NA	NA	NA	NA	NA	NA	NA	NA	NA	NA	NA	NA	NA	NA	0	NA	0	NA	NA	0	0	NA	NA	NA	0	NA	NA	NA	NA	NA	NA	NA	NA	NA	NA	NA	NA	0	0	NA	0
RLX-incomp_Alyr-B-R980-Map20	Copia	ALCopia43.7	2	15158872	15159555	intron	NA	NA	NA	NA	NA	NA	NA	NA	0	0	NA	NA	NA	NA	NA	NA	NA	0	NA	NA	NA	0	0	NA	0	NA	NA	0	0	0	NA	0	NA	NA	NA	0	NA	NA	NA	NA	NA	0	0
RLX-incomp_AhalGem-B-R97-Map20	Copia	ALCopia43.4	2	15166013	15166021	part2_up	0	0	0	NA	0	0	0	0	NA	0	0	0	NA	0	0	NA	0	NA	0	0	0	0	0	NA	0	0	0	0	0	0	0	0	NA	NA	0	0	0	NA	NA	0	0	0	0
RLX-comp_Alyr-B-G1919-Map5	Copia	ALCopia93.1	2	15219662	15220148	exon	NA	NA	0	NA	NA	NA	0	NA	NA	NA	0	NA	NA	NA	NA	NA	0	NA	NA	0	0	0	NA	0	0	NA	0	NA	0	NA	NA	NA	0	0	0	NA	NA	0	NA	NA	NA	NA	NA
RLX-comp_Alyr-B-R2141-Map9_reversed	Copia	ALCopia49.1	2	15220266	15220272	exon	0	0	0	0	0	0	0	NA	0	0	0	0	0	0	0	0	0	0	0	0	0	0	0	NA	0	NA	0	0	0	0	0	0	0	0	0	0	NA	0	0	NA	0	NA	NA
RLX-incomp_Alyr-B-R8353-Map8_reversed	Copia	ALCopia50.1	2	15220349	15220355	exon	0	0	NA	0	0	0	0	NA	0	0	0	0	0	0	0	0	0	0	0	NA	0	0	0	0	0	NA	0	0	0	1	0	0	0	0	0	0	NA	0	0	NA	NA	NA	NA
RLX-incomp_AhalGem-B-R3299-Map4_reversed	Copia	ALCopia2.1	2	15222368	15222375	exon	NA	0	0	0	0	0	0	0	0	0	0	0	0	0	0	0	0	0	0	NA	0	0	0	0	0	0	0	0	0	0	0	0	0	0	0	0	0	0	0	NA	NA	NA	NA
RLX-incomp_Alyr-B-R889-Map6_reversed	Copia	ALCopia62.4	2	15224506	15224512	exon	NA	0	NA	NA	0	NA	0	0	0	NA	0	0	NA	NA	NA	NA	0	NA	NA	0	0	0	0	0	0	NA	0	NA	0	0	NA	0	NA	NA	NA	NA	NA	NA	NA	NA	NA	NA	NA
RLX-comp_AhalGem-B-R292-Map6	Copia	ALCopia45.1	2	15247722	15248556	part2_down	0	0	NA	NA	NA	0	NA	0	NA	0	NA	NA	NA	NA	NA	NA	NA	0	NA	NA	0	NA	1	NA	NA	0	0	0	NA	NA	NA	NA	NA	0	NA	0	NA	NA	NA	0	NA	NA	0
RLX-incomp_Alyr-B-R6414-Map5	Copia	ALCopia2.2	2	15296316	15296323	intron	0	0	0	0	0	0	0	0	0	NA	0	0	0	0	NA	0	0	0	0	0	0	0	0	0	0	0	0	0	0	0	0	0	0	NA	0	0	0	0	NA	0	0	0	0
RLX-incomp_AhalGem-B-R137-Map20	Copia	ROMANIAT5.3	2	15356504	15356511	part2_up	0	0	0	0	0	0	0	0	NA	0	NA	NA	0	NA	0	0	NA	0	0	0	0	0	0	0	0	0	0	0	0	0	0	NA	NA	NA	NA	NA	NA	NA	NA	0	0	NA	0
RLX-incomp_Alyr-B-G57-Map20_reversed	Copia	ALCopia27.17	2	15360291	15361168	5UTR	NA	NA	NA	NA	0	NA	NA	NA	NA	NA	NA	NA	NA	NA	NA	NA	NA	NA	NA	NA	NA	NA	NA	NA	0	NA	0	NA	0	NA	0	0	NA	NA	NA	NA	0	NA	NA	NA	NA	NA	NA
RLX-comp_Alyr-B-R1849-Map6_reversed	Copia	ALCopia38B.2	2	15386318	15386325	intron	NA	0	0	0	0	0	0	0	0	0	0	0	0	0	0	0	0	0	0	0	0	0	0	0	0	0	0	0	0	0	0	0	0	0	0	0	0	0	0	0	0	NA	NA
RLX-comp_AhalGem-B-R292-Map6	Copia	ALCopia45.1	2	15395350	15395856	part1_up	1	0	0	0	0	0	0	0	0	0	0	0	NA	0	NA	0	NA	0	0	0	0	0	0	0	0	0	0	0	0	0	NA	0	NA	NA	0	NA	NA	NA	NA	0	0	0	0
RLX-comp_AhalGem-B-R292-Map6	Copia	ALCopia45.1	2	15418937	15418945	part2_up	0	NA	0	0	0	0	0	0	0	NA	NA	0	0	0	0	0	0	0	NA	1	1	0	0	NA	0	0	NA	NA	0	NA	0	NA	NA	NA	NA	NA	NA	NA	NA	0	NA	NA	NA
RLX-incomp-chim_Alyr-B-R2737-Map12_reversed	Copia	ROMANIAT5.1	2	15474804	15476049	5UTR	0	0	NA	0	0	NA	0	0	0	NA	NA	0	0	0	NA	0	0	0	0	0	0	0	0	NA	0	NA	0	NA	0	0	0	0	NA	NA	NA	NA	NA	NA	NA	NA	NA	0	NA
RLX-comp_Alyr-B-G1919-Map5	Copia	ALCopia93.1	2	15518639	15519286	3UTR	NA	NA	0	NA	NA	NA	0	0	NA	0	NA	NA	NA	0	NA	0	NA	NA	1	0	NA	NA	NA	NA	NA	0	0	NA	0	NA	0	NA	NA	NA	0	NA	NA	0	NA	NA	NA	NA	NA
RLX-comp_AhalGem-B-R202-Map5	Copia	ALCopia35.1	2	15524565	15525220	3UTR	NA	0	NA	0	0	NA	0	0	NA	NA	NA	NA	NA	1	NA	NA	1	0	1	0	1	NA	NA	NA	NA	NA	0	NA	NA	NA	NA	NA	NA	NA	NA	NA	NA	NA	NA	NA	NA	NA	NA
RLX-incomp_Alyr-B-R4031-Map17	Copia	ALCopia95.9	2	15562342	15563042	3UTR	NA	0	NA	NA	0	0	0	0	0	0	NA	0	NA	0	NA	0	0	NA	0	0	0	0	NA	NA	NA	0	0	NA	0	0	0	NA	0	NA	NA	NA	NA	NA	NA	NA	NA	NA	NA
RLX-incomp-chim_Alyr-B-R644-Map9_reversed	Copia	Copia_new-1818.1	2	15571555	15572132	part2_up	NA	NA	NA	NA	NA	NA	0	NA	NA	NA	NA	NA	NA	NA	NA	NA	NA	NA	NA	NA	NA	0	NA	NA	NA	NA	NA	NA	NA	NA	0	NA	NA	NA	0	NA	NA	0	NA	NA	NA	NA	NA
RLX-incomp_Alyr-B-R2002-Map7_reversed	Copia	ALCopia57.1	2	15598683	15598690	5UTR	0	0	NA	0	0	NA	0	0	NA	NA	0	NA	0	0	NA	NA	NA	0	NA	NA	0	NA	0	NA	NA	0	0	NA	0	0	0	0	NA	0	NA	NA	0	0	0	NA	NA	NA	NA
RLX-incomp_Alyr-B-R8005-Map14_reversed	Copia	ALCopia39.1	2	15613038	15613045	3UTR	0	0	0	NA	0	0	NA	NA	NA	NA	0	0	NA	NA	0	0	NA	0	NA	0	0	0	0	NA	0	0	0	NA	0	0	0	0	NA	0	NA	0	NA	0	NA	NA	0	0	0
RLX-incomp_Ah_Castric-B-G534-Map7_reversed	Copia	ATCopia42.1	2	15623331	15623338	part1_up	NA	0	NA	0	0	0	0	0	NA	NA	NA	0	0	NA	NA	0	0	0	0	NA	NA	NA	0	0	NA	0	0	NA	0	0	0	NA	NA	NA	NA	NA	NA	0	NA	0	0	NA	NA
RLX-comp_Alyr-B-R1849-Map6_reversed	Copia	ALCopia38B.2	2	15662135	15662141	exon	0	NA	0	0	0	0	0	0	0	0	0	0	0	0	0	0	0	0	0	0	0	0	0	0	0	0	0	0	0	0	0	0	0	0	0	NA	0	NA	0	0	0	0	0
RLX-incomp_Alyr-B-R2002-Map7_reversed	Copia	ALCopia57.1	2	15708298	15708795	exon	0	NA	1	NA	NA	NA	NA	0	NA	NA	NA	NA	0	NA	NA	NA	0	0	0	0	0	0	0	NA	0	NA	0	0	0	0	0	NA	0	0	0	0	0	0	NA	NA	0	NA	NA
RLX-incomp_Alyr-B-R1709-Map6_reversed	Copia	ALCopia90.3	2	15753368	15753375	exon	0	0	0	0	0	0	0	0	0	NA	0	0	0	0	0	0	0	0	0	0	0	0	0	0	0	0	0	0	0	0	0	0	0	0	0	0	0	0	0	NA	NA	NA	NA
RLX-incomp_Alyr-B-R4401-Map13	Copia	ALCopia65.7	2	15763887	15764284	3UTR	NA	NA	NA	NA	0	0	NA	NA	NA	NA	NA	NA	NA	NA	NA	NA	NA	NA	0	NA	NA	NA	0	NA	0	0	NA	NA	NA	0	0	NA	NA	NA	NA	NA	NA	NA	NA	NA	NA	NA	NA
RLX-comp_Alyr-B-R3669-Map7_reversed	Copia	ALCopia90.1	2	15775416	15775970	5UTR	NA	NA	NA	NA	0	0	0	NA	0	NA	NA	0	0	NA	NA	NA	NA	NA	0	0	0	0	0	NA	NA	0	NA	0	0	NA	0	NA	0	NA	NA	NA	NA	NA	NA	NA	NA	NA	NA
RLX-comp_Alyr-B-G1919-Map5	Copia	ALCopia93.1	2	15834318	15834777	3UTR	0	NA	NA	0	0	NA	0	0	0	0	0	NA	0	0	0	0	0	0	0	NA	0	0	0	NA	0	0	0	0	0	0	0	0	0	0	0	0	0	NA	NA	NA	NA	NA	NA
RLX-incomp_AhalGem-B-R7455-Map5_reversed	Copia	ALCopia63.2	2	15872940	15872946	exon	NA	0	NA	NA	NA	0	NA	0	0	NA	0	0	0	NA	NA	0	0	0	NA	0	0	0	0	0	0	0	0	NA	0	0	0	NA	NA	0	0	0	0	0	0	NA	0	NA	NA
RLX-incomp_AhalGem-B-R382-Map4_reversed	Copia	ALCopia83.1	2	15889817	15890542	intergenic	0	0	0	0	0	0	NA	0	NA	NA	NA	NA	0	0	0	NA	0	0	0	NA	0	0	NA	NA	0	NA	0	0	0	0	0	NA	NA	NA	0	NA	0	0	NA	NA	0	NA	NA
RLX-incomp_AhalGem-B-R382-Map4_reversed	Copia	ALCopia83.1	2	15896394	15896402	5UTR	0	0	0	0	0	0	0	0	0	0	0	0	0	0	0	0	0	0	0	0	0	0	0	0	0	0	0	0	0	0	0	0	NA	NA	NA	NA	NA	NA	NA	0	0	0	0
RLX-incomp_AhalGem-B-R382-Map4_reversed	Copia	ALCopia83.1	2	15904765	15905358	3UTR	NA	0	NA	NA	0	NA	0	NA	0	NA	0	0	NA	NA	NA	NA	NA	NA	NA	0	0	0	0	NA	0	0	NA	0	0	0	NA	NA	NA	NA	0	NA	NA	0	NA	NA	0	NA	NA
RLX-incomp_AhalGem-B-R382-Map4_reversed	Copia	ALCopia83.1	2	15905817	15906257	exon	NA	0	NA	0	0	NA	0	NA	NA	0	NA	0	0	0	NA	0	NA	NA	0	0	0	0	0	0	0	0	NA	NA	0	0	NA	NA	0	NA	0	0	0	NA	NA	NA	NA	NA	NA
RLX-incomp_Alyr-B-R2002-Map7_reversed	Copia	ALCopia57.1	2	15933605	15933612	exon	0	NA	0	0	0	0	0	0	0	0	0	NA	0	0	0	0	0	0	0	0	0	0	0	0	0	0	0	NA	0	0	0	0	0	0	0	0	NA	0	0	NA	0	NA	NA
RLX-incomp_Alyr-B-G1600-Map8	Copia	ALCopia43.5	2	15954444	15954450	intergenic	0	0	0	0	0	0	0	0	NA	0	0	0	0	NA	0	0	0	0	0	0	0	0	0	0	0	0	0	0	0	0	0	0	0	0	NA	0	0	0	0	0	0	0	0
RLX-incomp_Alyr-B-R4401-Map13	Copia	ALCopia65.7	2	16023930	16024504	part1_down	NA	0	0	NA	0	NA	0	0	NA	0	0	NA	0	0	NA	NA	0	0	0	NA	0	0	NA	0	0	0	NA	0	0	0	0	NA	NA	NA	NA	NA	NA	NA	NA	NA	0	NA	NA
RLX-comp_Alyr-B-R1840-Map6	Copia	ALCopia38B.1	2	16035632	16035639	exon	0	NA	0	0	0	0	0	0	0	0	0	0	0	0	NA	0	0	0	0	0	0	0	0	0	0	0	0	0	0	0	0	0	0	0	0	0	0	0	0	0	0	NA	0
RLX-incomp_Alyr-B-G57-Map20_reversed	Copia	ALCopia27.17	2	16081212	16082077	5UTR	NA	NA	NA	NA	NA	NA	NA	NA	0	NA	0	NA	NA	0	NA	NA	0	NA	0	NA	NA	0	NA	0	0	NA	0	NA	0	NA	0	NA	NA	NA	NA	NA	NA	NA	NA	NA	NA	NA	NA
RLX-incomp_Alyr-B-G1600-Map8	Copia	ALCopia43.5	2	16107832	16108582	3UTR	0	0	0	0	0	0	0	0	1	0	0	0	0	0	0	NA	0	NA	0	0	0	0	0	0	0	0	0	0	0	0	0	0	NA	NA	NA	NA	NA	NA	NA	0	0	0	NA
RLX-incomp_Ah_Castric-B-G745-Map6	Copia	ALCopia27.8	2	16111896	16112366	exon	NA	NA	NA	NA	NA	0	0	NA	NA	NA	NA	NA	NA	0	NA	NA	0	NA	NA	NA	0	NA	0	NA	0	NA	0	NA	0	0	0	NA	NA	NA	0	0	NA	NA	NA	NA	0	NA	NA
RLX-comp_Alyr-B-R1849-Map6_reversed	Copia	ALCopia38B.2	2	16128099	16128106	intron	0	0	1	0	0	0	0	0	0	0	0	0	0	0	0	0	0	0	0	0	0	0	0	0	0	0	NA	0	0	NA	0	NA	NA	0	0	0	NA	0	0	0	0	0	0
RLX-comp_AhalGem-B-R552-Map14_reversed	Copia	ALCopia75.1	2	16148412	16148418	exon	0	NA	0	0	0	0	0	0	NA	0	0	0	NA	0	NA	0	0	0	0	0	0	0	0	0	0	0	NA	0	1	0	0	0	0	0	0	0	0	0	0	NA	NA	NA	NA
RLX-comp_Alyr-B-G1887-Map12	Copia	ALCopia78.1	2	16178588	16178765	intergenic	0	NA	NA	NA	NA	0	NA	NA	NA	NA	NA	NA	NA	1	NA	NA	NA	NA	NA	0	NA	0	NA	NA	NA	NA	NA	NA	NA	0	0	NA	NA	NA	NA	NA	NA	NA	NA	0	0	NA	NA
RLX-incomp_Alyr-B-R4729-Map5	Copia	ROMANIAT5.6	2	16268594	16268601	intergenic	NA	NA	NA	NA	NA	NA	NA	NA	NA	NA	NA	NA	NA	NA	NA	NA	NA	NA	NA	NA	NA	NA	NA	NA	0	0	0	0	0	NA	0	0	NA	NA	NA	NA	NA	NA	NA	NA	NA	NA	NA
RLX-incomp_Alyr-B-R380-Map7	Copia	ALCopia94.1	2	16299311	16300075	5UTR	NA	NA	0	NA	NA	NA	NA	0	0	0	0	NA	0	NA	NA	NA	NA	NA	0	NA	NA	NA	0	NA	0	0	0	0	0	NA	0	NA	NA	NA	NA	NA	NA	0	NA	0	0	NA	NA
RLX-comp_Alyr-B-G1863-Map5	Copia	ALCopia45.2	2	16358591	16358596	part2_up	0	0	0	NA	0	0	0	0	0	0	0	0	0	0	0	0	0	0	0	0	0	0	0	0	0	0	0	0	NA	0	0	0	NA	0	0	0	0	0	NA	0	0	0	0
RLX-incomp_Alyr-B-R8005-Map14_reversed	Copia	ALCopia39.1	2	16377513	16377520	5UTR	0	0	0	0	0	0	0	0	NA	0	NA	0	0	0	0	NA	0	0	NA	0	0	0	0	0	0	0	0	0	0	0	0	0	0	0	0	0	0	0	NA	NA	NA	0	NA
RLX-incomp_Alyr-B-G1600-Map8	Copia	ALCopia43.5	2	16457035	16458107	5UTR	0	0	0	0	0	0	0	0	0	NA	0	0	0	0	NA	NA	0	0	0	0	0	0	0	0	0	0	0	0	0	0	0	0	NA	NA	0	NA	NA	NA	NA	0	NA	NA	NA
RLX-comp_AhalGem-B-R552-Map14_reversed	Copia	ALCopia75.1	2	16471010	16471445	3UTR	0	0	0	0	0	0	0	0	0	0	NA	NA	0	0	NA	0	NA	NA	0	NA	NA	0	NA	NA	0	0	0	NA	0	NA	0	0	0	NA	NA	0	0	0	0	NA	NA	NA	0
RLX-comp_Alyr-B-R3669-Map7_reversed	Copia	ALCopia90.1	2	16485859	16486888	5UTR	0	0	0	1	0	0	0	0	0	0	0	0	0	0	0	0	0	0	0	0	0	0	0	0	0	0	0	0	0	0	0	0	0	0	NA	0	0	0	NA	NA	NA	NA	0
RLX-incomp_AhalGem-B-R7455-Map5_reversed	Copia	ALCopia63.2	2	16519088	16519095	exon	0	NA	0	0	0	0	0	0	0	0	0	0	0	0	NA	0	NA	0	0	0	0	0	0	0	0	0	0	0	0	0	0	0	0	0	0	0	0	NA	0	NA	NA	NA	NA
RLX-incomp_Ah_Castric-B-R696-Map13	Copia	ALCopia95.4	2	16537486	16538165	5UTR	NA	NA	0	0	NA	0	NA	0	NA	0	0	NA	NA	NA	0	0	0	NA	NA	NA	NA	NA	NA	NA	0	NA	NA	NA	NA	0	NA	NA	NA	NA	NA	NA	NA	NA	NA	NA	0	NA	NA
RLX-incomp_Alyr-B-R8005-Map14_reversed	Copia	ALCopia39.1	2	16550229	16550235	exon	0	NA	NA	0	NA	0	0	0	0	0	0	0	0	0	0	NA	0	0	0	0	0	0	0	0	0	0	0	NA	0	0	0	0	0	0	0	0	NA	0	NA	NA	NA	NA	NA
RYX-incomp-chim_AhalGem-B-R6744-Map5	Copia	ALCopia6.2	2	16619039	16619871	part2_up	NA	NA	0	NA	0	0	0	0	0	NA	NA	NA	NA	0	NA	NA	0	0	0	0	0	0	0	NA	NA	NA	0	NA	0	NA	NA	NA	NA	0	NA	NA	NA	NA	NA	0	NA	NA	0
RLX-incomp_Alyr-B-R1709-Map6_reversed	Copia	ALCopia90.3	2	16651963	16652791	5UTR	NA	NA	NA	0	NA	0	NA	0	NA	NA	0	NA	NA	NA	NA	NA	NA	NA	NA	0	NA	0	0	0	NA	NA	0	NA	0	0	NA	NA	NA	NA	0	NA	NA	NA	NA	0	NA	NA	NA
RLX-comp_Alyr-B-R305-Map11_reversed	Copia	ALCopia45.3	2	16653073	16653560	3UTR	NA	NA	NA	NA	NA	0	0	0	0	NA	NA	NA	NA	NA	0	NA	0	0	0	NA	0	0	NA	NA	NA	NA	NA	1	1	NA	0	NA	NA	NA	NA	NA	NA	NA	NA	NA	NA	0	0
RLX-comp_Alyr-B-G1863-Map5	Copia	ALCopia45.2	2	16666550	16666558	3UTR	0	0	0	0	0	0	0	0	0	0	0	0	0	0	0	0	0	0	0	0	0	0	NA	NA	0	NA	NA	NA	NA	NA	NA	0	NA	0	0	0	NA	0	NA	0	0	0	0
RLX-incomp_AhalGem-B-R6389-Map4	Copia	ALCopia31.1	2	16667278	16667934	3UTR	NA	0	NA	NA	0	0	0	NA	NA	0	NA	NA	NA	0	0	NA	0	0	NA	0	0	0	NA	NA	0	NA	0	0	0	NA	NA	0	NA	NA	NA	NA	NA	NA	NA	NA	0	NA	NA
RLX-incomp_Alyr-B-R1709-Map6_reversed	Copia	ALCopia90.3	2	16687329	16687336	exon	0	0	0	0	0	0	0	0	0	0	0	0	0	0	0	0	0	0	0	0	0	0	0	0	0	0	NA	0	0	0	0	0	0	0	0	0	0	0	NA	NA	0	NA	NA
RLX-comp_Alyr-B-R4690-Map9	Copia	ALCopia3.1	2	16691117	16691125	intron	0	0	0	0	0	0	0	0	0	NA	0	0	0	0	0	0	0	0	0	0	0	0	0	0	0	0	NA	0	0	1	0	0	0	0	0	NA	0	0	0	NA	0	0	0
RLX-incomp_Alyr-B-R1055-Map8_reversed	Copia	ROMANIAT5.5	2	16715284	16716553	intergenic	NA	NA	NA	NA	0	0	0	0	NA	NA	0	NA	NA	NA	NA	NA	NA	NA	0	NA	NA	NA	NA	NA	NA	NA	NA	NA	NA	NA	NA	NA	NA	NA	NA	NA	NA	NA	NA	NA	0	NA	NA
RLX-comp_Atha-B-R271-Map3	Copia	ALCopia31A.1	2	16718727	16719914	5UTR	0	0	NA	NA	NA	NA	NA	NA	NA	NA	NA	0	NA	0	NA	NA	NA	NA	0	0	0	0	0	0	0	NA	0	NA	0	NA	0	NA	NA	NA	NA	NA	NA	NA	NA	NA	NA	0	NA
RLX-incomp_Alyr-B-R4401-Map13	Copia	ALCopia65.7	2	16766651	16766656	intergenic	0	0	0	0	0	0	0	0	0	0	0	0	0	0	0	0	0	0	0	0	0	0	0	0	0	0	0	0	0	0	0	0	0	0	0	0	0	0	0	0	0	NA	0
RLX-incomp_Ah_Castric-B-R696-Map13	Copia	ALCopia95.4	2	16788318	16788324	3UTR	0	0	0	0	0	0	0	0	0	0	0	0	0	0	0	0	0	0	0	0	0	0	0	0	0	0	0	0	0	0	0	0	0	0	0	0	0	0	NA	0	0	0	0
RLX-comp_Atha-B-R744-Map4	Copia	ALCopia1.1	2	16848118	16848125	part1_up	0	NA	0	0	0	0	0	0	0	1	0	0	NA	0	0	0	0	0	0	NA	0	0	0	0	0	0	0	0	0	0	0	NA	NA	NA	NA	0	0	0	NA	0	0	0	0
RLX-comp_Atha-B-R744-Map4	Copia	ALCopia1.1	2	16879346	16879351	part2_up	NA	NA	NA	0	0	0	NA	NA	NA	NA	NA	0	NA	NA	NA	NA	0	NA	NA	NA	0	NA	NA	NA	NA	0	NA	NA	NA	NA	NA	NA	NA	NA	NA	NA	NA	NA	NA	NA	NA	NA	NA
[truncated: 41,177 more rows]
[truncated: 243 more columns]
