# Supplementary material for: Relaxed purifying selection in autopolyploids drives transposable element over-accumulation which provides variants for local adaptation
Source: Nat Commun. 2019 Dec 20;10:5818. doi: 10.1038/s41467-019-13730-0 (PMC6925279; doi:10.1038/s41467-019-13730-0)
Supplement: Supplementary file 6 — Source Data [file 41467_2019_13730_MOESM6_ESM.xlsx]

## Sheet: Figure 1b
Figure 1b
scaffold	win_start	win_stop	A. lyrata TEs (N=87477)	A. lyrata genes (N=32069)	LINE (N=6638)	Copia (N=5422)	Gypsy (N=3173)	Mariner (N=10812)	MuDR (N=8972)	hAT (N=4852)	Harbinger (N=2737)	CACTA (N=570)
1	0	500000	0.0011317	0.0043344	0.0031636	0.0025821	0.00094548	0.0035146	0.0031208	0.004122	0.0051151	0.0017544
1	500000	1000000	0.0010174	0.0043656	0.0028623	0.0022132	0.0028364	0.0046245	0.0035667	0.0043281	0.0029229	0
1	1000000	1500000	0.0014404	0.0038978	0.0028623	0.0027665	0.001891	0.004347	0.0030094	0.0032976	0.0029229	0.0017544
1	1500000	2000000	0.0012346	0.0038355	0.0036155	0.0022132	0.0022061	0.0042545	0.0047927	0.0049464	0.0032883	0.0017544
1	2000000	2500000	0.0012918	0.0043344	0.002561	0.0025821	0.0022061	0.0029597	0.0032323	0.0030915	0.0029229	0.0017544
1	2500000	3000000	0.0012003	0.004272	0.0034649	0.0027665	0.001891	0.0026822	0.0028979	0.0047403	0.004019	0.0017544
1	3000000	3500000	0.0012003	0.0036172	0.002561	0.0020288	0.0015758	0.0029597	0.0033437	0.0030915	0.0054805	0.0017544
1	3500000	4000000	0.0012346	0.0043032	0.003013	0.0036887	0.0015758	0.0037921	0.0032323	0.0047403	0.0058458	0
1	4000000	4500000	0.0013375	0.0037107	0.0039168	0.0035042	0.0037819	0.0044395	0.0032323	0.0051525	0.008038	0
1	4500000	5000000	0.0019777	0.0040538	0.0036155	0.0027665	0.0031516	0.0040696	0.0022292	0.0043281	0.0029229	0
1	5000000	5500000	0.0017719	0.0038355	0.0022597	0.0031354	0.0012606	0.0032371	0.003901	0.0055647	0.004019	0
1	5500000	6000000	0.0019777	0.0036796	0.0040675	0.0033198	0.001891	0.0046245	0.0031208	0.0059769	0.0032883	0
1	6000000	6500000	0.0016919	0.0041785	0.0042181	0.0029509	0.0031516	0.0044395	0.0041239	0.0037098	0.0073073	0.0052632
1	6500000	7000000	0.001669	0.0041473	0.0024104	0.0020288	0.0031516	0.004902	0.0043469	0.0051525	0.0036536	0.0017544
1	7000000	7500000	0.0012918	0.003929	0.0027117	0.0016599	0.0040971	0.0042545	0.0028979	0.004122	0.0036536	0
1	7500000	8000000	0.0018062	0.0037731	0.0027117	0.0025821	0.0034668	0.0048095	0.0032323	0.0032976	0.0025575	0.0017544
1	8000000	8500000	0.0018862	0.003586	0.0045194	0.0018443	0.001891	0.0051794	0.003901	0.0049464	0.0043844	0.0017544
1	8500000	9000000	0.0013947	0.0040226	0.0022597	0.0022132	0.0028364	0.0033296	0.0035667	0.0065952	0.0025575	0.0035088
1	9000000	9500000	0.0017948	0.0033677	0.003013	0.0049797	0.0028364	0.0048095	0.0031208	0.0065952	0.0054805	0.0035088
1	9500000	10000000	0.002012	0.0033677	0.0027117	0.0038731	0.0025213	0.0038846	0.0042354	0.0055647	0.0029229	0.0035088
1	10000000	10500000	0.0017948	0.0040226	0.0033143	0.0044264	0.0050425	0.004162	0.0031208	0.0032976	0.0051151	0.0052632
1	10500000	11000000	0.0022635	0.0031806	0.0019584	0.0022132	0.0040971	0.0033296	0.0025635	0.0024732	0.0036536	0.0017544
1	11000000	11500000	0.0017033	0.003243	0.0028623	0.0029509	0.0034668	0.0042545	0.0028979	0.0039159	0.0025575	0
1	11500000	12000000	0.0018748	0.003586	0.0039168	0.0040575	0.001891	0.0034221	0.0027864	0.004122	0.0025575	0.0052632
1	12000000	12500000	0.0020805	0.0031806	0.0036155	0.0025821	0.0034668	0.0033296	0.0025635	0.0053586	0.0043844	0.0052632
1	12500000	13000000	0.0023549	0.0032742	0.0040675	0.0047953	0.0044122	0.0042545	0.0044583	0.0051525	0.0025575	0
1	13000000	13500000	0.0023206	0.0030247	0.0057246	0.0025821	0.0015758	0.0048095	0.0041239	0.0055647	0.004019	0.0035088
1	13500000	14000000	0.0030637	0.0026194	0.0033143	0.0023976	0.0040971	0.0025897	0.0027864	0.0039159	0.0025575	0.0035088
1	14000000	14500000	0.0022406	0.0025882	0.0033143	0.0035042	0.0040971	0.0024972	0.0021177	0.0053586	0.0018268	0.0035088
1	14500000	15000000	0.0030522	0.0027753	0.0049714	0.0035042	0.0037819	0.0040696	0.0047927	0.0057708	0.0025575	0.0070175
1	15000000	15500000	0.0030408	0.0028064	0.0019584	0.0036887	0.0028364	0.0026822	0.0032323	0.0030915	0.0021922	0.0017544
1	15500000	16000000	0.003418	0.0024946	0.0034649	0.0068241	0.0063032	0.0028672	0.0030094	0.004122	0.0014615	0.0070175
1	16000000	16500000	0.0034752	0.0014968	0.0033143	0.0025821	0.0022061	0.0022198	0.0028979	0.0028854	0.0010961	0
1	16500000	17000000	0.0032123	0.0022452	0.0034649	0.0020288	0.0028364	0.0029597	0.0032323	0.0030915	0.0032883	0.010526
1	17000000	17500000	0.0035781	0.0019021	0.0021091	0.0022132	0.0015758	0.0021273	0.0021177	0.002061	0.0014615	0.0017544
1	17500000	18000000	0.0044355	0.0016527	0.0018078	0.0018443	0.0025213	0.0019423	0.002675	0.0008244	0.00073073	0.0070175
1	18000000	18500000	0.0032123	0.00046774	0.0012052	0.0022132	0.00063032	0.0012024	0.001226	0.0010305	0.00073073	0
1	18500000	19000000	0.00026293	0	0	0	0	0	0	0	0	0
1	19000000	19500000	0	0	0	0	0	0	0	0	0	0
1	19500000	20000000	0	0	0	0	0	0	0	0	0	0
1	20000000	20500000	0	0	0	0	0	0	0	0	0	0
1	20500000	21000000	0	0	0	0	0	0	0	0	0	0
1	21000000	21500000	0.00033152	0.00012473	0	0	0	0	0	0	0	0
1	21500000	22000000	0.0037153	0.0012161	0.0019584	0.001291	0.0028364	0.0009249	0.002675	0.0026793	0.0018268	0
1	22000000	22500000	0.003921	0.0014656	0.0019584	0.0016599	0.0040971	0.0010174	0.0016719	0.002061	0.0021922	0.0070175
1	22500000	23000000	0.0037839	0.0015903	0.0024104	0.0014755	0.0015758	0.0012024	0.001449	0.0016488	0.0018268	0.0017544
1	23000000	23500000	0.0046641	0.0019957	0.002561	0.0025821	0.0022061	0.0016648	0.0027864	0.0035037	0.0010961	0
1	23500000	24000000	0.0043097	0.0022452	0.0033143	0.0025821	0.0015758	0.0023122	0.0024521	0.0012366	0.0014615	0.0052632
1	24000000	24500000	0.0032351	0.0023699	0.0027117	0.0036887	0.0031516	0.0022198	0.0018948	0.0043281	0.00036536	0.0070175
1	24500000	25000000	0.0034523	0.0026194	0.0019584	0.0036887	0.0031516	0.0013873	0.0015604	0.0026793	0.0047497	0.0035088
1	25000000	25500000	0.0033266	0.0025882	0.0022597	0.0031354	0.0012606	0.0023122	0.002675	0.0018549	0.0010961	0.0035088
1	25500000	26000000	0.0032466	0.0028688	0.003013	0.0029509	0.001891	0.0019423	0.0018948	0.0028854	0.0029229	0.0052632
1	26000000	26500000	0.0025035	0.0026817	0.0021091	0.0014755	0.001891	0.0019423	0.0025635	0.0028854	0.0025575	0.0017544
1	26500000	27000000	0.0031665	0.0019333	0.0019584	0.0040575	0.0022061	0.0021273	0.0028979	0.0026793	0.0010961	0.0070175
1	27000000	27500000	0.0026636	0.002557	0.0015065	0.0031354	0.0037819	0.0019423	0.0024521	0.0012366	0.0025575	0.0087719
1	27500000	28000000	0.0027093	0.0026817	0.0039168	0.0031354	0.0044122	0.0028672	0.0037896	0.0037098	0.0032883	0.0087719
1	28000000	28500000	0.0028922	0.0033054	0.0058753	0.0027665	0.0044122	0.0030522	0.0033437	0.0045342	0.0029229	0
1	28500000	29000000	0.0023892	0.0030247	0.002561	0.0029509	0.001891	0.0027747	0.0031208	0.0035037	0.0032883	0.0052632
1	29000000	29500000	0.0022863	0.0028376	0.0039168	0.0029509	0.0031516	0.0030522	0.0035667	0.0045342	0.0029229	0.0035088
1	29500000	30000000	0.0022863	0.0024011	0.0013558	0.0038731	0.0028364	0.0013873	0.0022292	0.0024732	0.0025575	0
1	30000000	30500000	0.0036695	0.00059247	0.0003013	0.00073774	0.0015758	0.00027747	0.00033437	0.0008244	0	0
1	30500000	31000000	0.0039553	0.00093548	0.0003013	0.00092217	0.0012606	0.00064743	0.001449	0.0010305	0.00036536	0.0052632
1	31000000	31500000	0.0036009	0.0014032	0.0013558	0.0020288	0.0015758	0.00083241	0.0017833	0.0016488	0.0018268	0.0052632
1	31500000	32000000	0.0038753	0.00077957	0.00090389	0.0011066	0.0015758	0.00073992	0.00089166	0.0006183	0.00036536	0.0052632
1	32000000	32500000	0.003761	0.0016527	0.0021091	0.0029509	0.0028364	0.0015723	0.0022292	0.0028854	0.00073073	0.0052632
1	32500000	33000000	0.0042868	0.0017774	0.0024104	0.0025821	0.0012606	0.0015723	0.0023406	0.0016488	0.0010961	0.0017544
1	33000000	33500000	0.00070876	0.00084193	0.00075324	0.00092217	0.0015758	0	0.00055729	0.0004122	0.00036536	0.0070175
2	0	500000	0.0023892	0.0031183	0.005574	0.0051641	0.0025213	0.0035146	0.0042354	0.0059769	0.0021922	0.0052632
2	500000	1000000	0.0028236	0.0029312	0.0028623	0.0033198	0.0050425	0.0040696	0.0032323	0.0051525	0.0032883	0.0052632
2	1000000	1500000	0.0034295	0.0030871	0.0040675	0.0044264	0.0034668	0.0039771	0.0036781	0.0045342	0.0029229	0
2	1500000	2000000	0.0035781	0.0028064	0.0043688	0.0053486	0.0037819	0.0044395	0.0030094	0.0043281	0.0036536	0.0035088
2	2000000	2500000	0.0030522	0.0029	0.0042181	0.0035042	0.0072487	0.0033296	0.0035667	0.0032976	0.0029229	0.0035088
2	2500000	3000000	0.0022177	0.0029312	0.005122	0.0051641	0.005988	0.004162	0.0050156	0.0057708	0.0018268	0.0017544
2	3000000	3500000	0.0028236	0.0024634	0.0028623	0.0044264	0.0044122	0.0021273	0.0035667	0.0035037	0.0032883	0.0035088
2	3500000	4000000	0.0033495	0.0024946	0.0040675	0.0057174	0.005988	0.0031447	0.0035667	0.0057708	0.0014615	0.010526
2	4000000	4500000	0.0039668	0.0015591	0.0024104	0.0035042	0.0037819	0.0018498	0.0027864	0.0030915	0.00036536	0.0052632
2	4500000	5000000	0.0035209	0.0019645	0.00075324	0.0025821	0.001891	0.0010174	0.002675	0.0014427	0.00073073	0.0017544
2	5000000	5500000	0.00049156	0.00065484	0	0.00018443	0.00031516	9.249e-05	0.00022292	0	0	0
2	5500000	6000000	0	0	0	0	0	0	0	0	0	0
2	6000000	6500000	0	0	0	0	0	0	0	0	0	0
2	6500000	7000000	0	0	0	0	0	0	0	0	0	0
2	7000000	7500000	0.0018176	0.00081075	0.00015065	0.0005533	0.00063032	0.00027747	0.0010031	0.0008244	0	0.0017544
2	7500000	8000000	0.0039096	0.0014656	0.00090389	0.0027665	0.0034668	0.00064743	0.00078021	0.002061	0.0010961	0.0017544
2	8000000	8500000	0.0033152	0.0018398	0.0012052	0.0029509	0.0028364	0.0009249	0.0024521	0.0022671	0.0018268	0
2	8500000	9000000	0.0018976	0.0019333	0.00045194	0.0005533	0.00094548	0.00027747	0.00044583	0.0002061	0.00036536	0
2	9000000	9500000	0.0029379	0.0027129	0.0022597	0.0016599	0.00063032	0.0014798	0.0023406	0.002061	0.00073073	0.0017544
2	9500000	10000000	0.0037953	0.0020269	0.0021091	0.0031354	0.0025213	0.0020348	0.0024521	0.0030915	0.0014615	0.0017544
2	10000000	10500000	0.0033952	0.0017774	0.0022597	0.00036887	0.00094548	0.00083241	0.0011146	0.0022671	0.00073073	0.0017544
2	10500000	11000000	0.003841	0.0020269	0.002561	0.0023976	0.0037819	0.0029597	0.002675	0.0026793	0.00073073	0
2	11000000	11500000	0.0030408	0.0011849	0.0013558	0.00092217	0.00031516	0.0012024	0.001449	0.0022671	0.0010961	0
2	11500000	12000000	0.0044126	0.0022452	0.0034649	0.0025821	0.0040971	0.0024047	0.0024521	0.004122	0.0021922	0.0087719
2	12000000	12500000	0.0029379	0.0023075	0.0022597	0.0020288	0.0031516	0.0026822	0.0020062	0.0047403	0.0032883	0
2	12500000	13000000	0.0024807	0.0033677	0.002561	0.0031354	0.0044122	0.0038846	0.0042354	0.0057708	0.0051151	0.0017544
2	13000000	13500000	0.0027779	0.0025258	0.0042181	0.0035042	0.0037819	0.004717	0.0049041	0.0065952	0.0047497	0.0017544
2	13500000	14000000	0.0022063	0.0029	0.0033143	0.0038731	0.0040971	0.0037921	0.0050156	0.008244	0.0047497	0.0070175
2	14000000	14500000	0.0023892	0.0027129	0.0039168	0.004242	0.0050425	0.004717	0.0033437	0.0043281	0.0043844	0.0017544
2	14500000	15000000	0.0016461	0.0039914	0.0046701	0.004242	0.001891	0.0061968	0.0044583	0.006183	0.0047497	0.0017544
2	15000000	15500000	0.0019662	0.0031183	0.0036155	0.0029509	0.0025213	0.0035146	0.0043469	0.0059769	0.0058458	0.0035088
2	15500000	16000000	0.0019777	0.0040849	0.0039168	0.0036887	0.0037819	0.0040696	0.0036781	0.0051525	0.0058458	0.0017544
2	16000000	16500000	0.0013604	0.0037419	0.0031636	0.0027665	0.0037819	0.004162	0.0032323	0.0037098	0.0065765	0.0052632
2	16500000	17000000	0.0020005	0.0038043	0.0064779	0.004242	0.0034668	0.0055494	0.0042354	0.0070074	0.0098648	0.0035088
2	17000000	17500000	0.0017376	0.0033989	0.0067792	0.004242	0.0037819	0.0054569	0.0043469	0.0070074	0.0087687	0
2	17500000	18000000	0.0017033	0.0033989	0.0028623	0.0025821	0.0028364	0.004162	0.0028979	0.0051525	0.0043844	0.0017544
2	18000000	18500000	0.0013489	0.003586	0.0034649	0.0025821	0.0037819	0.0031447	0.0018948	0.0051525	0.0036536	0
2	18500000	19000000	0.0011203	0.0041473	0.0028623	0.0025821	0.0034668	0.0023122	0.0023406	0.0032976	0.0047497	0
2	19000000	19500000	0.00074305	0.0026817	0.0021091	0.0014755	0.00094548	0.0020348	0.001449	0.0024732	0.0021922	0.0035088
3	0	500000	0.0014404	0.0043656	0.0027117	0.0029509	0.0022061	0.0033296	0.0035667	0.0047403	0.0036536	0.0052632
3	500000	1000000	0.0013947	0.004428	0.0019584	0.0023976	0.0031516	0.0019423	0.0033437	0.0039159	0.0021922	0
3	1000000	1500000	0.0012803	0.004615	0.0052727	0.004242	0.0022061	0.004902	0.0049041	0.0043281	0.004019	0.0017544
3	1500000	2000000	0.0014175	0.0043656	0.0034649	0.0036887	0.0031516	0.0029597	0.0036781	0.0047403	0.004019	0
3	2000000	2500000	0.001749	0.003929	0.0037662	0.0033198	0.0025213	0.0033296	0.0031208	0.0039159	0.0043844	0.0052632
3	2500000	3000000	0.0016233	0.003586	0.0016571	0.001291	0.0015758	0.0026822	0.0017833	0.0026793	0.0025575	0.0017544
3	3000000	3500000	0.00088023	0.0044903	0.003013	0.0027665	0.0031516	0.0025897	0.0032323	0.0035037	0.0036536	0
3	3500000	4000000	0.0014404	0.0043968	0.0019584	0.0020288	0.0037819	0.0022198	0.0033437	0.0039159	0.0029229	0
3	4000000	4500000	0.0013604	0.0041785	0.003013	0.0033198	0.0037819	0.004902	0.0025635	0.0063891	0.0036536	0.0035088
3	4500000	5000000	0.00093739	0.0041161	0.0037662	0.0020288	0.0031516	0.0030522	0.0036781	0.0055647	0.0043844	0.0017544
3	5000000	5500000	0.0014289	0.0039602	0.0027117	0.0035042	0.0034668	0.0040696	0.0043469	0.0057708	0.0051151	0.0017544
3	5500000	6000000	0.0014289	0.0038355	0.003013	0.0027665	0.0025213	0.0042545	0.0034552	0.0053586	0.0032883	0
3	6000000	6500000	0.0013832	0.0041473	0.0045194	0.0038731	0.0028364	0.0051794	0.0034552	0.0049464	0.004019	0.0035088
3	6500000	7000000	0.0017605	0.0040849	0.003013	0.0040575	0.0034668	0.0052719	0.0043469	0.0047403	0.0047497	0
3	7000000	7500000	0.0017948	0.0038667	0.0027117	0.0057174	0.0034668	0.0039771	0.0047927	0.0059769	0.0029229	0.0035088
3	7500000	8000000	0.0016576	0.0040226	0.0033143	0.0035042	0.00094548	0.0033296	0.0034552	0.0047403	0.0025575	0.0017544
3	8000000	8500000	0.0016804	0.0034301	0.0034649	0.0023976	0.0028364	0.004162	0.0033437	0.0037098	0.004019	0.0017544
3	8500000	9000000	0.0017948	0.0037731	0.0022597	0.0035042	0.0037819	0.0028672	0.0034552	0.0053586	0.0025575	0
3	9000000	9500000	0.0020348	0.0036484	0.0037662	0.0022132	0.0028364	0.004162	0.0034552	0.0043281	0.0036536	0.0052632
3	9500000	10000000	0.0022292	0.0035548	0.0028623	0.0046108	0.0037819	0.0036996	0.0037896	0.0049464	0.0051151	0.0052632
3	10000000	10500000	0.0028579	0.0029	0.0039168	0.0035042	0.005988	0.0055494	0.0034552	0.0055647	0.0021922	0.0017544
3	10500000	11000000	0.0027664	0.0027129	0.0028623	0.0018443	0.0028364	0.004162	0.0036781	0.0030915	0.0025575	0.0017544
3	11000000	11500000	0.0027207	0.0027441	0.0021091	0.0033198	0.0025213	0.0018498	0.0018948	0.0028854	0.0010961	0.0035088
3	11500000	12000000	0.002835	0.0023699	0.0021091	0.0023976	0.0022061	0.0025897	0.0028979	0.0043281	0.0018268	0.0035088
3	12000000	12500000	0.0033152	0.0021516	0.0021091	0.0018443	0.0028364	0.0019423	0.0034552	0.0012366	0.00036536	0.0017544
3	12500000	13000000	0.0035209	0.0020581	0.0010545	0.0022132	0.0015758	0.00073992	0.0010031	0.0012366	0.0010961	0
3	13000000	13500000	0.0038982	0.0021828	0.0028623	0.0031354	0.0047274	0.0015723	0.0017833	0.004122	0.00073073	0.014035
3	13500000	14000000	0.003921	0.0020581	0.0012052	0.0018443	0.0022061	0.0011099	0.0032323	0.0016488	0.0014615	0.0035088
3	14000000	14500000	0.004344	0.0019333	0.0027117	0.0020288	0.0034668	0.0012949	0.0022292	0.0012366	0.0010961	0.0017544
3	14500000	15000000	0.0043897	0.0014968	0.0019584	0.0027665	0.0025213	0.0012024	0.0020062	0.002061	0.0021922	0.012281
3	15000000	15500000	0.0023892	0.0016839	0.0003013	0.0005533	0.00094548	0.00055494	0.0010031	0.0002061	0.00036536	0
3	15500000	16000000	0	0	0	0	0	0	0	0	0	0
3	16000000	16500000	0	0	0	0	0	0	0	0	0	0
3	16500000	17000000	0	0	0	0	0	0	0	0	0	0
3	17000000	17500000	0.00093739	0.00043656	0.0012052	0.00036887	0.00063032	0.00046245	0.00033437	0.0004122	0	0
3	17500000	18000000	0.003841	0.00096667	0.0012052	0.0005533	0.0025213	0.00055494	0.00044583	0.0004122	0.00036536	0
3	18000000	18500000	0.0044926	0.0014656	0.0012052	0.0014755	0.00031516	0.00083241	0.001449	0.0014427	0.0010961	0
3	18500000	19000000	0.0043326	0.0014344	0.0016571	0.0025821	0.0028364	0.0011099	0.001226	0.002061	0.0018268	0.0035088
3	19000000	19500000	0.0047212	0.0016527	0.0019584	0.0033198	0.0034668	0.00046245	0.0015604	0.0030915	0.0010961	0.0017544
3	19500000	20000000	0.0042868	0.0019333	0.0012052	0.0016599	0.001891	0.0014798	0.0017833	0.0010305	0.0018268	0.0017544
3	20000000	20500000	0.0034866	0.0017151	0.0012052	0.0011066	0.00063032	0.0012949	0.0022292	0.0030915	0.00073073	0.0052632
3	20500000	21000000	0.0025035	0.0029	0.0024104	0.0035042	0.0022061	0.0027747	0.0028979	0.0039159	0.0025575	0.0017544
3	21000000	21500000	0.0035781	0.0021204	0.0034649	0.0038731	0.0031516	0.0024972	0.0027864	0.0028854	0.0014615	0.0035088
3	21500000	22000000	0.0030065	0.0023387	0.0021091	0.0025821	0.0022061	0.0016648	0.0027864	0.0022671	0.0021922	0
3	22000000	22500000	0.0024807	0.0029312	0.0034649	0.0033198	0.0025213	0.0024972	0.0023406	0.0026793	0.0018268	0.0035088
3	22500000	23000000	0.0040011	0.002557	0.0037662	0.0038731	0.001891	0.0024972	0.0027864	0.0030915	0.0032883	0.0017544
3	23000000	23500000	0.003338	0.002214	0.002561	0.0022132	0.0031516	0.0019423	0.0022292	0.0039159	0.0014615	0.0070175
3	23500000	24000000	0.0026636	0.0028376	0.0033143	0.0031354	0.0028364	0.0020348	0.0033437	0.0028854	0.0021922	0.0035088
3	24000000	24500000	0.0022292	0.0021516	0.00045194	0.0016599	0.0015758	0.00055494	0.00055729	0.0006183	0.00073073	0.0017544
4	0	500000	0.0024121	0.0031183	0.0028623	0.0038731	0.0028364	0.0018498	0.0023406	0.0043281	0.0032883	0
4	500000	1000000	0.0026864	0.0028064	0.0046701	0.0066396	0.0034668	0.0034221	0.0033437	0.0045342	0.0047497	0.0035088
4	1000000	1500000	0.0034866	0.0022763	0.003013	0.0038731	0.0025213	0.0027747	0.0028979	0.0039159	0.00073073	0.0035088
4	1500000	2000000	0.0035209	0.0027129	0.0039168	0.0031354	0.0037819	0.0036071	0.0031208	0.0045342	0.0025575	0.0035088
4	2000000	2500000	0.0033037	0.0019021	0.0042181	0.001291	0.0031516	0.0019423	0.0033437	0.0018549	0.0021922	0.0035088
4	2500000	3000000	0.0034866	0.0024634	0.002561	0.0029509	0.0012606	0.0023122	0.0024521	0.0024732	0.00073073	0.0052632
4	3000000	3500000	0.0038181	0.0024011	0.0021091	0.0059019	0.0053577	0.0018498	0.0025635	0.0030915	0.0014615	0.0087719
4	3500000	4000000	0.0041611	0.0019645	0.0021091	0.0018443	0.0034668	0.0020348	0.0024521	0.0032976	0.0018268	0.010526
4	4000000	4500000	0.0037953	0.001372	0.0019584	0.0036887	0.0037819	0.0015723	0.0022292	0.0026793	0.0018268	0.0017544
4	4500000	5000000	0.0043783	0.0014656	0.0021091	0.0011066	0.00094548	0.0009249	0.0020062	0.0012366	0.00073073	0.0017544
4	5000000	5500000	0.004184	0.0018398	0.00075324	0.00073774	0.001891	0.00036996	0.00089166	0	0.00036536	0.0052632
4	5500000	6000000	0.0044583	0.0016527	0.0022597	0.0025821	0.0037819	0.0009249	0.0022292	0.0055647	0.0018268	0.0017544
4	6000000	6500000	0.0037724	0.0014656	0.0021091	0.0011066	0.0025213	0.0012024	0.0015604	0.0012366	0.00073073	0.0017544
4	6500000	7000000	0.0040125	0.00068602	0.00075324	0.00036887	0.0015758	0.00055494	0.0010031	0.0010305	0.00036536	0
4	7000000	7500000	0.0020348	0.00049892	0.00060259	0.00018443	0.001891	0.00018498	0.00055729	0.0006183	0.00036536	0
4	7500000	8000000	0	0	0	0	0	0	0	0	0	0
4	8000000	8500000	0	0	0	0	0	0	0	0	0	0
4	8500000	9000000	0	0	0	0	0	0	0	0	0	0
4	9000000	9500000	0.0004344	0	0	0	0	0	0	0	0	0
4	9500000	10000000	0.0030294	0.00074839	0.0010545	0.00073774	0.0012606	0.00036996	0.00055729	0.0006183	0	0.0035088
4	10000000	10500000	0.0037038	0.0016215	0.0013558	0.0018443	0.0022061	0.0009249	0.001449	0.0022671	0.00036536	0.0017544
4	10500000	11000000	0.0043669	0.0014968	0.00075324	0.0014755	0.0034668	0.00055494	0.0015604	0.0012366	0.0014615	0.0035088
4	11000000	11500000	0.0034409	0.0017151	0.0034649	0.0020288	0.0037819	0.0018498	0.002675	0.0022671	0.0025575	0.0017544
4	11500000	12000000	0.0034295	0.0019333	0.0027117	0.0031354	0.0040971	0.0029597	0.0033437	0.0026793	0.0029229	0.0017544
4	12000000	12500000	0.003338	0.0021516	0.0040675	0.0033198	0.0022061	0.0032371	0.0045698	0.0059769	0.0025575	0.0035088
4	12500000	13000000	0.0031665	0.0016527	0.0027117	0.0020288	0.0012606	0.0020348	0.0023406	0.002061	0.0021922	0.0017544
4	13000000	13500000	0.0031665	0.001871	0.0019584	0.0029509	0.001891	0.0022198	0.0034552	0.0028854	0.0021922	0.0035088
4	13500000	14000000	0.0025378	0.0031806	0.0015065	0.0047953	0.0037819	0.0036996	0.0020062	0.0035037	0.0014615	0.0070175
4	14000000	14500000	0.0022749	0.0029935	0.0036155	0.0027665	0.0034668	0.004162	0.0034552	0.0039159	0.0032883	0
4	14500000	15000000	0.0022977	0.0034613	0.0033143	0.0038731	0.0028364	0.0029597	0.0031208	0.0049464	0.0010961	0.0017544
4	15000000	15500000	0.0020348	0.0035237	0.0027117	0.0029509	0.0022061	0.0024972	0.0024521	0.0037098	0.0010961	0.0052632
4	15500000	16000000	0.0019662	0.0038043	0.0024104	0.0031354	0.001891	0.0035146	0.0034552	0.0043281	0.0036536	0.0035088
4	16000000	16500000	0.0018176	0.0033677	0.0042181	0.0035042	0.0031516	0.0049945	0.0040125	0.0059769	0.0054805	0.0052632
4	16500000	17000000	0.0014975	0.0038978	0.003013	0.0027665	0.001891	0.0038846	0.0032323	0.0065952	0.0051151	0.0017544
4	17000000	17500000	0.0017033	0.0030247	0.0036155	0.0029509	0.0025213	0.0042545	0.0040125	0.0053586	0.004019	0
4	17500000	18000000	0.0016576	0.0031183	0.0045194	0.0031354	0.001891	0.0044395	0.0046812	0.0039159	0.004019	0.0017544
4	18000000	18500000	0.0013489	0.0035548	0.0022597	0.0016599	0.0037819	0.0033296	0.0025635	0.0039159	0.0036536	0.0035088
4	18500000	19000000	0.0014747	0.0038043	0.0021091	0.0031354	0.0040971	0.0032371	0.0018948	0.0045342	0.0025575	0.0035088
4	19000000	19500000	0.0014747	0.003586	0.0024104	0.0035042	0.0040971	0.0042545	0.0033437	0.0049464	0.0025575	0.0087719
4	19500000	20000000	0.0015547	0.0039914	0.0039168	0.0053486	0.0022061	0.004162	0.002675	0.0057708	0.0029229	0.0035088
4	20000000	20500000	0.0014861	0.0038667	0.0028623	0.0035042	0.001891	0.0035146	0.0042354	0.0051525	0.0069419	0.0017544
4	20500000	21000000	0.0020234	0.0040226	0.0048207	0.0038731	0.0037819	0.004532	0.0024521	0.0037098	0.0054805	0.0070175
4	21000000	21500000	0.0012803	0.0043344	0.0034649	0.0027665	0.001891	0.0052719	0.003901	0.0057708	0.0054805	0.0035088
4	21500000	22000000	0.0013832	0.0038978	0.0031636	0.0033198	0.0040971	0.0036996	0.003901	0.0053586	0.008038	0.0017544
4	22000000	22500000	0.0010974	0.004272	0.0046701	0.0033198	0.0047274	0.0050869	0.0033437	0.0045342	0.008038	0
4	22500000	23000000	0.0015318	0.003586	0.005122	0.0036887	0.0025213	0.0056419	0.0042354	0.0053586	0.0058458	0.0035088
4	23000000	23500000	0.00093739	0.0027129	0.00060259	0.0014755	0.0015758	0.0012949	0.0013375	0.0016488	0.0021922	0
5	0	500000	0.0028007	0.0029624	0.002561	0.0022132	0.0034668	0.0033296	0.0030094	0.0032976	0.0021922	0
5	500000	1000000	0.0027436	0.0029312	0.0045194	0.0051641	0.0025213	0.0034221	0.0031208	0.004122	0.0032883	0
5	1000000	1500000	0.0027321	0.0015903	0.0010545	0.00036887	0.00063032	0.0012024	0.0011146	0.0032976	0.0010961	0.0017544
5	1500000	2000000	0.0023435	0.0030871	0.0028623	0.0025821	0.0040971	0.0022198	0.0022292	0.0030915	0.0029229	0.0017544
5	2000000	2500000	0.0035552	0.0027753	0.005122	0.0033198	0.0031516	0.0042545	0.0034552	0.0037098	0.0029229	0.0035088
5	2500000	3000000	0.0028465	0.0028688	0.005122	0.0027665	0.0031516	0.0027747	0.003901	0.0039159	0.0051151	0.0035088
5	3000000	3500000	0.0026979	0.002557	0.0013558	0.0018443	0.0025213	0.0012949	0.0024521	0.0028854	0.00073073	0.0017544
5	3500000	4000000	0.0029951	0.0024946	0.0034649	0.0038731	0.0044122	0.0024972	0.0035667	0.0047403	0.0029229	0.0087719
5	4000000	4500000	0.0039325	0.0023075	0.0028623	0.0038731	0.0031516	0.0023122	0.002675	0.0028854	0.0014615	0
5	4500000	5000000	0.0034981	0.0021516	0.0027117	0.0022132	0.0037819	0.0016648	0.0023406	0.0039159	0.0010961	0
5	5000000	5500000	0.0041725	0.0014656	0.0039168	0.0022132	0.00094548	0.0025897	0.0028979	0.0024732	0.0014615	0.0052632
5	5500000	6000000	0.0043097	0.0020581	0.0013558	0.0023976	0.00063032	0.0011099	0.001449	0.0008244	0.0010961	0.0035088
5	6000000	6500000	0.0033609	0.0007172	0.00090389	0.0005533	0.00094548	0.0009249	0.0010031	0.0006183	0.0010961	0
5	6500000	7000000	0.0046184	0.0012473	0.0010545	0.00036887	0.00094548	0.00073992	0.001449	0.0010305	0.0014615	0.0035088
5	7000000	7500000	0.001749	0.00053011	0.00060259	0	0.00063032	0.00055494	0.00033437	0.0002061	0.00073073	0
5	7500000	8000000	0.00025149	0	0	0	0	0	0	0	0	0
5	8000000	8500000	0	0	0	0	0	0	0	0	0	0
5	8500000	9000000	0	0	0	0	0	0	0	0	0	0
5	9000000	9500000	0.0017719	0.00077957	0.00015065	0.00018443	0.00063032	9.249e-05	0.00055729	0.0002061	0	0
5	9500000	10000000	0.0041382	0.0012785	0.00060259	0.0011066	0.0012606	0.00073992	0.00078021	0.0004122	0.0010961	0.0035088
5	10000000	10500000	0.0038982	0.0019021	0.0024104	0.0023976	0.0037819	0.0012024	0.0027864	0.002061	0.0014615	0.0017544
5	10500000	11000000	0.0034752	0.0020892	0.0027117	0.0044264	0.0053577	0.0024972	0.0027864	0.0035037	0.0014615	0.0035088
5	11000000	11500000	0.0037381	0.0020269	0.0024104	0.0025821	0.0040971	0.0019423	0.0027864	0.0024732	0.0025575	0.0035088
5	11500000	12000000	0.0036695	0.0024323	0.0024104	0.0029509	0.0047274	0.0024972	0.0037896	0.004122	0.0025575	0.0035088
5	12000000	12500000	0.0030522	0.0030559	0.0036155	0.0035042	0.0040971	0.0018498	0.0030094	0.0028854	0.0025575	0.0070175
5	12500000	13000000	0.002332	0.0033677	0.0019584	0.0051641	0.0053577	0.0016648	0.0031208	0.0030915	0.0018268	0.0017544
5	13000000	13500000	0.002332	0.0030559	0.0021091	0.0051641	0.0037819	0.0039771	0.0030094	0.0043281	0.0018268	0.0052632
5	13500000	14000000	0.0022063	0.0033054	0.0043688	0.0049797	0.0050425	0.0036071	0.0056844	0.0045342	0.0058458	0.0035088
5	14000000	14500000	0.002595	0.0029	0.0015065	0.0029509	0.0012606	0.0021273	0.0024521	0.0039159	0.0051151	0.0017544
5	14500000	15000000	0.0026636	0.0033366	0.0021091	0.0036887	0.0031516	0.0026822	0.0030094	0.0037098	0.0029229	0.0052632
5	15000000	15500000	0.0028007	0.0034301	0.0043688	0.0044264	0.0028364	0.0054569	0.0045698	0.0055647	0.0051151	0.0052632
5	15500000	16000000	0.001589	0.0040226	0.0027117	0.0035042	0.0034668	0.0020348	0.003901	0.0043281	0.0036536	0.0070175
5	16000000	16500000	0.0016804	0.0038667	0.0049714	0.004242	0.0053577	0.0049945	0.003901	0.0070074	0.0051151	0.0035088
5	16500000	17000000	0.0014518	0.003929	0.0033143	0.0031354	0.0034668	0.0038846	0.0031208	0.0057708	0.004019	0
5	17000000	17500000	0.0012803	0.0036172	0.0039168	0.0035042	0.0025213	0.004902	0.0035667	0.0059769	0.0029229	0.0035088
5	17500000	18000000	0.001509	0.0042097	0.0039168	0.0040575	0.0040971	0.0052719	0.0040125	0.0051525	0.0065765	0.0035088
5	18000000	18500000	0.0013261	0.0038667	0.0036155	0.0022132	0.0015758	0.0032371	0.0028979	0.0039159	0.0021922	0
5	18500000	19000000	0.0026064	0.0037731	0.0031636	0.0025821	0.0031516	0.0030522	0.0037896	0.0053586	0.0032883	0.0052632
5	19000000	19500000	0.0017719	0.0040849	0.0034649	0.0022132	0.0034668	0.0032371	0.0025635	0.004122	0.0047497	0.0017544
5	19500000	20000000	0.0015661	0.0034925	0.0033143	0.0018443	0.0037819	0.004717	0.0034552	0.0059769	0.0043844	0.0052632
5	20000000	20500000	0.0015318	0.0041785	0.0036155	0.0033198	0.0037819	0.0040696	0.0031208	0.0045342	0.0051151	0.0017544
5	20500000	21000000	0.0013375	0.0040849	0.0033143	0.0016599	0.0025213	0.0039771	0.0033437	0.0051525	0.0047497	0
5	21000000	21500000	0.00068589	0.0019957	0.00060259	0.0011066	0.00094548	0.0014798	0.0013375	0.0024732	0.0014615	0
6	0	500000	0.0014289	0.0039602	0.0034649	0.0033198	0.0044122	0.0032371	0.0033437	0.004122	0.0051151	0.0035088
6	500000	1000000	0.0013146	0.0043032	0.0037662	0.0038731	0.00063032	0.0042545	0.0033437	0.0035037	0.0047497	0
6	1000000	1500000	0.0014632	0.0038355	0.0034649	0.0018443	0.0031516	0.0048095	0.0041239	0.0024732	0.0051151	0.0052632
6	1500000	2000000	0.0019319	0.0038978	0.0037662	0.0018443	0.0015758	0.0037921	0.0033437	0.0030915	0.0032883	0
6	2000000	2500000	0.0014861	0.0039602	0.0018078	0.004242	0.0028364	0.0036071	0.0027864	0.0024732	0.0029229	0
6	2500000	3000000	0.0015661	0.0039914	0.0028623	0.0040575	0.00094548	0.0051794	0.003901	0.0028854	0.004019	0.0035088
6	3000000	3500000	0.0012918	0.0035237	0.0010545	0.0018443	0.0015758	0.0023122	0.001449	0.002061	0.00036536	0.0017544
6	3500000	4000000	0.0013375	0.0040849	0.002561	0.0035042	0.0034668	0.0025897	0.0036781	0.0035037	0.0054805	0.0017544
6	4000000	4500000	0.0013604	0.0038667	0.0043688	0.0038731	0.0022061	0.004532	0.0033437	0.0035037	0.008038	0.0017544
6	4500000	5000000	0.0017376	0.0038043	0.0033143	0.0040575	0.0022061	0.0030522	0.0022292	0.0024732	0.0010961	0.0017544
6	5000000	5500000	0.0014975	0.0034301	0.0022597	0.0023976	0.0031516	0.0024047	0.0024521	0.0030915	0.0036536	0.0017544
6	5500000	6000000	0.0018748	0.0038978	0.0036155	0.0022132	0.0025213	0.0032371	0.0028979	0.0022671	0.0043844	0.0017544
6	6000000	6500000	0.0015776	0.0038043	0.0046701	0.0027665	0.0028364	0.004717	0.0028979	0.0037098	0.0032883	0.0035088
6	6500000	7000000	0.0014861	0.0038667	0.0040675	0.0031354	0.0022061	0.0032371	0.0027864	0.0014427	0.0029229	0.0017544
6	7000000	7500000	0.0018405	0.0033677	0.0022597	0.0025821	0.0025213	0.0039771	0.0031208	0.0022671	0.0014615	0.0035088
6	7500000	8000000	0.0018176	0.0038355	0.0045194	0.0027665	0.0037819	0.004162	0.0033437	0.0028854	0.0069419	0
6	8000000	8500000	0.0016919	0.0035237	0.0040675	0.0016599	0.0015758	0.004162	0.0023406	0.002061	0.0043844	0.0035088
6	8500000	9000000	0.0017262	0.0035237	0.0031636	0.0018443	0.0025213	0.0029597	0.0044583	0.0024732	0.0032883	0.0035088
6	9000000	9500000	0.0019777	0.0029935	0.0040675	0.0040575	0.0031516	0.0031447	0.0027864	0.0018549	0.0021922	0.0017544
6	9500000	10000000	0.0022177	0.0027129	0.0037662	0.0033198	0.0037819	0.0039771	0.0034552	0.0012366	0.0032883	0.0017544
6	10000000	10500000	0.0025607	0.003243	0.0048207	0.004242	0.0040971	0.0044395	0.0035667	0.0028854	0.0018268	0.0070175
6	10500000	11000000	0.0029151	0.0025882	0.0028623	0.0014755	0.0022061	0.0031447	0.0024521	0.0010305	0.0032883	0
6	11000000	11500000	0.0032694	0.0028064	0.0045194	0.0027665	0.0015758	0.0031447	0.0033437	0.002061	0.004019	0.0052632
6	11500000	12000000	0.0036467	0.0024946	0.002561	0.0022132	0.0034668	0.0032371	0.0034552	0.0018549	0.0025575	0.0035088
6	12000000	12500000	0.0040011	0.002214	0.002561	0.0011066	0.0034668	0.0020348	0.0033437	0.0018549	0.0010961	0.0035088
6	12500000	13000000	0.0031551	0.0023075	0.0039168	0.0014755	0.001891	0.0019423	0.0022292	0.0008244	0.0010961	0.0035088
6	13000000	13500000	0.0041039	0.0015591	0.00045194	0.001291	0.0028364	0.00046245	0.00078021	0.0002061	0.00036536	0
6	13500000	14000000	0.0035781	0.0013409	0.0022597	0.0016599	0.00094548	0.0009249	0.0011146	0.0012366	0.0010961	0.0035088
6	14000000	14500000	0.0032923	0.00096667	0.00075324	0.00073774	0.0022061	0.00046245	0.00066875	0.0008244	0.00036536	0.0017544
6	14500000	15000000	0.0015433	0.00040538	0.00015065	0.00036887	0.00094548	0.00018498	0.00022292	0	0	0
6	15000000	15500000	0	0	0	0	0	0	0	0	0	0
6	15500000	16000000	0	0	0	0	0	0	0	0	0	0
6	16000000	16500000	0	0	0	0	0	0	0	0	0	0
6	16500000	17000000	0	0	0	0	0	0	0	0	0	0
6	17000000	17500000	0.0024464	0.00034301	0.00060259	0.00018443	0.00094548	0	0.00044583	0	0	0
6	17500000	18000000	0.0040582	0.0015591	0.0016571	0.001291	0.00094548	0.0012024	0.0010031	0.0010305	0.0018268	0
6	18000000	18500000	0.0041154	0.0013097	0.00090389	0.00092217	0.0015758	0.0009249	0.0013375	0.0004122	0.00036536	0.0035088
6	18500000	19000000	0.0042868	0.0014968	0.0019584	0.0011066	0.0031516	0.00064743	0.0021177	0.0006183	0.0025575	0.0052632
6	19000000	19500000	0.0037496	0.0016527	0.0019584	0.0020288	0.00094548	0.0010174	0.0016719	0.002061	0.0014615	0.0017544
6	19500000	20000000	0.0037839	0.0021828	0.0015065	0.0044264	0.0031516	0.0012024	0.0017833	0.0018549	0.00036536	0.0052632
6	20000000	20500000	0.0038181	0.0025882	0.0013558	0.0023976	0.001891	0.0019423	0.0025635	0.0008244	0.0010961	0.0035088
6	20500000	21000000	0.0032923	0.0025882	0.0019584	0.0018443	0.0015758	0.0012024	0.001449	0.0010305	0.00036536	0
6	21000000	21500000	0.0030865	0.0024946	0.0033143	0.0022132	0.0012606	0.0022198	0.0021177	0.0006183	0.00036536	0.0035088
6	21500000	22000000	0.0029379	0.0024323	0.0036155	0.0040575	0.0025213	0.0020348	0.0035667	0.0010305	0.0025575	0.0052632
6	22000000	22500000	0.0027893	0.0028376	0.0027117	0.0027665	0.0022061	0.0036071	0.003901	0.0026793	0.0021922	0.0052632
6	22500000	23000000	0.0026521	0.0031183	0.0027117	0.004242	0.0025213	0.0024972	0.0031208	0.0006183	0.004019	0
6	23000000	23500000	0.0024464	0.0030871	0.0036155	0.0049797	0.0053577	0.0030522	0.0035667	0.002061	0.0058458	0
6	23500000	24000000	0.0022635	0.0030559	0.0048207	0.0033198	0.0034668	0.0042545	0.003901	0.0026793	0.0025575	0.0017544
6	24000000	24500000	0.0031323	0.0031495	0.0036155	0.0040575	0.0022061	0.0036996	0.0035667	0.0014427	0.0058458	0
6	24500000	25000000	0.0022749	0.0031495	0.0019584	0.0040575	0.0031516	0.0037921	0.0027864	0.002061	0.004019	0.0035088
6	25000000	25500000	0.00053728	0.00077957	0.00045194	0.001291	0.00063032	0.00055494	0.00011146	0.0002061	0.00036536	0
7	0	500000	0.0011317	0.0040538	0.0016571	0.0027665	0.0031516	0.0030522	0.0027864	0.0014427	0.0047497	0.0017544
7	500000	1000000	0.0017719	0.0040538	0.0037662	0.0016599	0.0031516	0.0049945	0.0037896	0.0010305	0.0051151	0.0035088
7	1000000	1500000	0.0015776	0.003243	0.0049714	0.004242	0.0034668	0.0061968	0.0047927	0.0014427	0.0051151	0.0035088
7	1500000	2000000	0.0017033	0.0034925	0.0036155	0.0022132	0.0034668	0.0051794	0.0050156	0.0010305	0.004019	0
7	2000000	2500000	0.0015433	0.0036796	0.0034649	0.0016599	0.0034668	0.0053644	0.0031208	0.0014427	0.0062112	0.0052632
7	2500000	3000000	0.0012689	0.0038978	0.0037662	0.0025821	0.0047274	0.0049945	0.003901	0.0024732	0.0054805	0
7	3000000	3500000	0.0014404	0.003929	0.002561	0.0025821	0.00094548	0.0030522	0.0015604	0.0008244	0.0025575	0
7	3500000	4000000	0.001509	0.0032118	0.0036155	0.0027665	0.0028364	0.0034221	0.0042354	0.0028854	0.0047497	0.0035088
7	4000000	4500000	0.0018519	0.0038043	0.0028623	0.0031354	0.0037819	0.0032371	0.0042354	0.0022671	0.0069419	0
7	4500000	5000000	0.0018862	0.0032742	0.0049714	0.0029509	0.0034668	0.0053644	0.0047927	0.0028854	0.0051151	0.0087719
7	5000000	5500000	0.0015204	0.0040849	0.0049714	0.0031354	0.0047274	0.0064743	0.0024521	0.0026793	0.0043844	0.0052632
7	5500000	6000000	0.0014861	0.0039914	0.0048207	0.0023976	0.0025213	0.0056419	0.003901	0.0018549	0.0054805	0.0035088
7	6000000	6500000	0.0014518	0.0038043	0.002561	0.0031354	0.0037819	0.0030522	0.0027864	0.002061	0.0043844	0.0052632
7	6500000	7000000	0.0014747	0.0038355	0.0039168	0.0046108	0.0047274	0.0044395	0.0031208	0.0014427	0.0025575	0
7	7000000	7500000	0.0013947	0.0038355	0.0027117	0.0022132	0.0047274	0.0029597	0.0030094	0.0022671	0.0051151	0
7	7500000	8000000	0.0016004	0.0036172	0.0033143	0.0031354	0.0028364	0.0048095	0.0033437	0.002061	0.0058458	0.0017544
7	8000000	8500000	0.0022292	0.0030871	0.0028623	0.0035042	0.0037819	0.0027747	0.0024521	0.0014427	0.0043844	0.0035088
7	8500000	9000000	0.0018405	0.0033989	0.0034649	0.0046108	0.0047274	0.004532	0.0034552	0.0010305	0.004019	0
7	9000000	9500000	0.0019662	0.0034301	0.0033143	0.0033198	0.0028364	0.0035146	0.0030094	0.0018549	0.0032883	0.0017544
7	9500000	10000000	0.0020005	0.0033054	0.002561	0.0031354	0.0012606	0.0033296	0.0024521	0.0012366	0.0025575	0
7	10000000	10500000	0.0020577	0.0031806	0.0036155	0.0031354	0.0034668	0.004717	0.0035667	0.0018549	0.0029229	0
7	10500000	11000000	0.0025607	0.0030871	0.0037662	0.0031354	0.0037819	0.0037921	0.0036781	0.002061	0.0047497	0.0052632
7	11000000	11500000	0.0019662	0.0028688	0.0039168	0.0033198	0.0022061	0.0044395	0.0034552	0.0016488	0.0036536	0.0052632
7	11500000	12000000	0.0020005	0.0030247	0.0036155	0.0049797	0.0047274	0.0049945	0.0040125	0.0010305	0.0025575	0
7	12000000	12500000	0.0025721	0.0029624	0.0028623	0.0029509	0.0047274	0.0024972	0.0030094	0.0014427	0.0010961	0.0052632
7	12500000	13000000	0.0028808	0.0029312	0.0027117	0.0040575	0.0044122	0.0023122	0.003901	0.0010305	0.0018268	0.0035088
7	13000000	13500000	0.0030408	0.0022452	0.0027117	0.0040575	0.0034668	0.0031447	0.002675	0.0008244	0.00073073	0.0035088
7	13500000	14000000	0.0034409	0.0021828	0.0031636	0.0036887	0.001891	0.0022198	0.0033437	0.0012366	0.0029229	0.0052632
7	14000000	14500000	0.0029951	0.002557	0.0028623	0.0035042	0.0028364	0.0029597	0.0025635	0.0014427	0.0029229	0.0017544
7	14500000	15000000	0.0035324	0.0020892	0.0024104	0.0022132	0.001891	0.0020348	0.0023406	0.0006183	0.0021922	0
7	15000000	15500000	0.0029722	0.0010602	0.0015065	0.00073774	0.0025213	0.00064743	0.001226	0	0	0.0052632
7	15500000	16000000	0	0	0	0	0	0	0	0	0	0
7	16000000	16500000	0	0	0	0	0	0	0	0	0	0
7	16500000	17000000	0	0	0	0	0	0	0	0	0	0
7	17000000	17500000	0	0	0	0	0	0	0	0	0	0
7	17500000	18000000	0.002835	0.0012161	0.00060259	0.00036887	0.0015758	0.0009249	0.0013375	0.0002061	0.0010961	0.0017544
7	18000000	18500000	0.0040353	0.0016215	0.0018078	0.0033198	0.0022061	0.0010174	0.0021177	0.0012366	0.0014615	0.0070175
7	18500000	19000000	0.0034523	0.0011226	0.0016571	0.0018443	0.0022061	0.0013873	0.0021177	0.0008244	0.00036536	0.0017544
7	19000000	19500000	0.0037724	0.001372	0.00045194	0.0020288	0.00063032	0.0010174	0.00066875	0.0002061	0.0010961	0
7	19500000	20000000	0.003761	0.0016527	0.002561	0.0027665	0.0031516	0.0018498	0.0030094	0.0002061	0.0018268	0.0035088
7	20000000	20500000	0.0040925	0.0014968	0.0012052	0.0020288	0.001891	0.0018498	0.002675	0.0008244	0.00036536	0
7	20500000	21000000	0.0038982	0.0016839	0.0018078	0.0022132	0.0015758	0.0021273	0.0024521	0.0008244	0.0010961	0.0035088
7	21000000	21500000	0.0025492	0.0031495	0.0034649	0.0029509	0.005988	0.0024047	0.0031208	0.0018549	0.0029229	0.0017544
7	21500000	22000000	0.0027436	0.0028064	0.0034649	0.0027665	0.0034668	0.0024972	0.0030094	0.0012366	0.0029229	0.0017544
7	22000000	22500000	0.0031437	0.0025258	0.0036155	0.0040575	0.0044122	0.0038846	0.0043469	0.0010305	0.0021922	0.0035088
7	22500000	23000000	0.0038296	0.0024011	0.0027117	0.0038731	0.0028364	0.0032371	0.0030094	0.0010305	0.0032883	0.010526
7	23000000	23500000	0.0035095	0.0026194	0.003013	0.0047953	0.0028364	0.0012024	0.0024521	0.0016488	0.0014615	0.0052632
7	23500000	24000000	0.0031551	0.0023075	0.0021091	0.0035042	0.0022061	0.0018498	0.002675	0.0008244	0.0018268	0.0035088
7	24000000	24500000	0.004344	0.0023387	0.0024104	0.0038731	0.0040971	0.0028672	0.0024521	0.0004122	0.0014615	0.012281
7	24500000	25000000	0.001509	0.00068602	0.00045194	0.0016599	0.00094548	0.00027747	0.00078021	0	0	0
8	0	500000	0.0024921	0.0033054	0.0024104	0.0029509	0.0047274	0.0014798	0.0020062	0.0018549	0.00073073	0.0035088
8	500000	1000000	0.0032694	0.0027129	0.0052727	0.0023976	0.0012606	0.0035146	0.0031208	0.0014427	0.00073073	0.0035088
8	1000000	1500000	0.0029608	0.0029935	0.0052727	0.0029509	0.0040971	0.0046245	0.0046812	0.0008244	0.0021922	0
8	1500000	2000000	0.0024349	0.0013097	0.0018078	0.0018443	0.001891	0.0017573	0.0017833	0	0.0010961	0
8	2000000	2500000	0.0031551	0.0021204	0.0022597	0.0035042	0.0044122	0.0023122	0.0032323	0.0006183	0.00073073	0.0052632
8	2500000	3000000	0.0030865	0.0021204	0.0012052	0.0020288	0.0034668	0.0012949	0.0011146	0.0006183	0.00073073	0
8	3000000	3500000	0.003258	0.0024323	0.0027117	0.0027665	0.0050425	0.0016648	0.0022292	0.0010305	0.0018268	0.012281
8	3500000	4000000	0.0032123	0.0024323	0.005122	0.0036887	0.0028364	0.0028672	0.0042354	0.0018549	0.0018268	0.0035088
8	4000000	4500000	0.0033037	0.0019333	0.0018078	0.001291	0.0025213	0.00073992	0.0021177	0.0008244	0.00073073	0.0035088
8	4500000	5000000	0.0035895	0.0020269	0.0013558	0.0018443	0.0028364	0.00073992	0.0020062	0.0004122	0.0010961	0.0017544
8	5000000	5500000	0.0014518	0.00081075	0.00075324	0.00073774	0	9.249e-05	0.00044583	0.0002061	0	0.0017544
8	5500000	6000000	0.0039325	0.0014968	0.0010545	0.001291	0.00094548	0.00083241	0.0011146	0.0010305	0.0010961	0.0017544
8	6000000	6500000	0.0038867	0.0015591	0.00090389	0.0018443	0.001891	0.00083241	0.0020062	0.0006183	0	0
8	6500000	7000000	0.003841	0.0016215	0.0015065	0.0016599	0.001891	0.0011099	0.0021177	0.0002061	0.0010961	0.0035088
8	7000000	7500000	0.0033952	0.00077957	0.0003013	0.00073774	0.0012606	0.00036996	0.00066875	0.0002061	0.00036536	0
8	7500000	8000000	0.00068589	9.3548e-05	0	0	0.00063032	0.00018498	0.00022292	0	0	0.0035088
8	8000000	8500000	0	0	0	0	0	0	0	0	0	0
8	8500000	9000000	0	0	0	0	0	0	0	0	0	0
8	9000000	9500000	0	0	0	0	0	0	0	0	0	0
8	9500000	10000000	0.0014404	0.00037419	0.00060259	0	0	0	0.00022292	0	0.00036536	0
8	10000000	10500000	0.0047327	0.00093548	0.00090389	0.00036887	0.00094548	0.00018498	0.00089166	0.0002061	0.00036536	0.0035088
8	10500000	11000000	0.0032694	0.0010914	0.00045194	0.0014755	0.0015758	0.00027747	0.00066875	0	0	0.0035088
8	11000000	11500000	0.0033609	0.0014032	0.0010545	0.0018443	0.00063032	0.0009249	0.001226	0.0008244	0	0
8	11500000	12000000	0.0035781	0.0019957	0.0019584	0.0022132	0.0012606	0.0015723	0.0020062	0.0008244	0.0025575	0.0035088
8	12000000	12500000	0.0041954	0.0023075	0.0034649	0.0027665	0.0025213	0.0027747	0.0030094	0.0008244	0.0025575	0.0035088
8	12500000	13000000	0.0037381	0.0017151	0.0018078	0.0029509	0.001891	0.0012949	0.0021177	0.0014427	0.0018268	0
8	13000000	13500000	0.0033609	0.0023075	0.002561	0.0022132	0.0031516	0.0016648	0.0017833	0.0006183	0.0021922	0.0035088
8	13500000	14000000	0.0030294	0.0028688	0.0024104	0.0022132	0.0028364	0.0020348	0.0023406	0.0002061	0.0014615	0
8	14000000	14500000	0.0023092	0.0029	0.0027117	0.0036887	0.0028364	0.0023122	0.0023406	0.0012366	0.0025575	0
8	14500000	15000000	0.0025721	0.0027441	0.0034649	0.0027665	0.0028364	0.0029597	0.0030094	0.0016488	0.0029229	0.0017544
8	15000000	15500000	0.0024578	0.0036484	0.0034649	0.0040575	0.0040971	0.0031447	0.0032323	0.0010305	0.0021922	0.012281
8	15500000	16000000	0.0023435	0.0027753	0.0027117	0.0038731	0.005988	0.0042545	0.0040125	0.0016488	0.0021922	0.0035088
8	16000000	16500000	0.0025721	0.0032742	0.0031636	0.0023976	0.0028364	0.0036996	0.0032323	0.0006183	0.004019	0
8	16500000	17000000	0.0019434	0.0033677	0.0037662	0.0051641	0.0034668	0.0033296	0.0033437	0.0012366	0.0043844	0.0035088
8	17000000	17500000	0.0018519	0.0038043	0.002561	0.0025821	0.0034668	0.0031447	0.0027864	0.0012366	0.0058458	0.0017544
8	17500000	18000000	0.0017948	0.0032118	0.0040675	0.0027665	0.0028364	0.004532	0.0032323	0.0008244	0.0058458	0.0035088
8	18000000	18500000	0.0019205	0.0034613	0.0040675	0.0029509	0.0015758	0.0046245	0.0028979	0.0006183	0.0051151	0
8	18500000	19000000	0.0015318	0.0038355	0.0019584	0.0022132	0.001891	0.0026822	0.0027864	0.0018549	0.0036536	0.0070175
8	19000000	19500000	0.0016233	0.0038355	0.0031636	0.0038731	0.001891	0.0033296	0.0028979	0.0014427	0.0062112	0.0035088
8	19500000	20000000	0.0018519	0.0034925	0.0033143	0.0029509	0.0022061	0.0037921	0.0041239	0.0012366	0.0047497	0
8	20000000	20500000	0.0015433	0.0038355	0.0031636	0.0036887	0.0025213	0.0042545	0.0035667	0.0016488	0.0051151	0
8	20500000	21000000	0.0013947	0.0038667	0.0037662	0.0025821	0.0015758	0.004162	0.002675	0.0024732	0.0051151	0
8	21000000	21500000	0.0018519	0.0036796	0.0024104	0.0020288	0.0022061	0.0026822	0.0018948	0.0006183	0.0021922	0
8	21500000	22000000	0.0013032	0.0039602	0.0042181	0.0016599	0.0025213	0.004162	0.0034552	0.0028854	0.0065765	0
8	22000000	22500000	0.0015433	0.0036172	0.005122	0.0051641	0.0025213	0.0056419	0.0049041	0.0022671	0.0036536	0.0017544
8	22500000	23000000	0.0012575	0.0041161	0.0036155	0.0023976	0.001891	0.0049945	0.0036781	0.0012366	0.0069419	0.0017544

## Sheet: Figure 1c
Figure 1c
win_centromere-dist	A.a 2x	A.l REF TEs	A.l REF genes
-8.38505e+06	0.0019253	0.0068086	0.022843
-8.28505e+06	0.0053908	0.0027018	0.0078962
-8.18505e+06	0.0050058	0.0057279	0.0056402
-8.08505e+06	0.0053908	0.0062682	0.0050761
-7.98505e+06	0.0030805	0.0049714	0.0059222
-7.88505e+06	0.0038506	0.0048633	0.0039481
-7.78505e+06	0.006161	0.0055117	0.0036661
-7.68505e+06	0.0046207	0.0045391	0.0062042
-7.58505e+06	0.0073161	0.0065925	0.0062042
-7.48505e+06	0.0046207	0.004431	0.0059222
-7.38505e+06	0.0030805	0.0079974	0.0039481
-7.28505e+06	0	0.0047552	0.0047941
-7.18505e+06	0	0.0052956	0.00141
-7.08505e+06	0	0.0022695	0.001692
-6.98505e+06	0.0077012	0.0055117	0.0039481
-6.88505e+06	0.0050058	0.0028099	0.0076142
-6.78505e+06	0.0057759	0.0034583	0.0039481
-6.68505e+06	0.0026954	0.0076732	0.0036661
-6.58505e+06	0.0034655	0.0045391	0.0053582
-6.48505e+06	0.006161	0.0037826	0.0062042
-6.38505e+06	0.0069311	0.0069167	0.0056402
-6.28505e+06	0.0050058	0.0052956	0.0070502
-6.18505e+06	0.0073161	0.0062682	0.0053582
-6.08505e+06	0.010012	0.0062682	0.0039481
-5.98505e+06	0.0042357	0.008862	0.0047941
-5.88505e+06	0.0057759	0.0071328	0.0050761
-5.78505e+06	0.0088564	0.0037826	0.0078962
-5.68505e+06	0.0046207	0.0060521	0.0053582
-5.58505e+06	0.0034655	0.0043229	0.0047941
-5.48505e+06	0.0050058	0.0057279	0.0033841
-5.38505e+06	0.0023104	0.0063763	0.0062042
-5.28505e+06	0.0038506	0.0047552	0.0031021
-5.18505e+06	0.0026954	0.0037826	0.0025381
-5.08505e+06	0.0034655	0.0058359	0.0059222
-4.98505e+06	0.0038506	0.0047552	0.0033841
-4.88505e+06	0.0080863	0.0062682	0.0053582
-4.78505e+06	0.012707	0.0052956	0.0039481
-4.68505e+06	0.0042357	0.0041068	0.0056402
-4.58505e+06	0.0015402	0.0063763	0.0028201
-4.48505e+06	0.006546	0.0067005	0.0039481
-4.38505e+06	0.0023104	0.005944	0.0036661
-4.28505e+06	0.0023104	0.0071328	0.0053582
-4.18505e+06	0.006546	0.008862	0.0039481
-4.08505e+06	0.0038506	0.0081055	0.0045121
-3.98505e+06	0.0069311	0.0071328	0.0045121
-3.88505e+06	0.0050058	0.0078893	0.0033841
-3.78505e+06	0.0030805	0.0057279	0.0047941
-3.68505e+06	0.0030805	0.0062682	0.0019741
-3.58505e+06	0.006161	0.007349	0.0045121
-3.48505e+06	0.0053908	0.0057279	0.0047941
-3.38505e+06	0.006546	0.0063763	0.001128
-3.28505e+06	0.006546	0.0075651	0.0019741
-3.18505e+06	0.0042357	0.0085378	0.0028201
-3.08505e+06	0.0053908	0.0085378	0.0028201
-2.98505e+06	0.0053908	0.0084297	0.0036661
-2.88505e+06	0.0019253	0.0099427	0.0031021
-2.78505e+06	0.00077012	0.0077813	0.0042301
-2.68505e+06	0.0038506	0.0061602	0.0053582
-2.58505e+06	0.0011552	0.0096185	0.0031021
-2.48505e+06	0.0050058	0.007349	0.0022561
-2.38505e+06	0	0.0078893	0.0019741
-2.28505e+06	0	0.0018372	0.00084602
-2.18505e+06	0.0034655	0.010267	0.001128
-2.08505e+06	0.0011552	0.0070247	0.001128
-1.98505e+06	0.0042357	0.0048633	0.0025381
-1.88505e+06	0.0011552	0.0081055	0.00141
-1.78505e+06	0.0023104	0.010375	0.0025381
-1.68505e+06	0.0034655	0.007457	0.00141
-1.58505e+06	0.0030805	0.010591	0.0053582
-1.48505e+06	0.0011552	0.0072409	0.00141
-1.38505e+06	0.0019253	0.0061602	0.0036661
-1.28505e+06	0	0.0052956	0.00056402
-1.18505e+06	0.0034655	0.0023776	0.00056402
-1.08505e+06	0	0.0020534	0
-985054	0	0.00064844	0
-885054	0	0.0021615	0
-785054	0	0.00021615	0
-685054	0	0	0
-585054	0	0	0
-485054	0	0	0
-385054	0	0	0
-285054	0	0	0
-185054	0	0	0
-85053.5	0	0	0
14946.5	0	0	0
114946	0	0	0
214946	0	0	0
314946	0	0	0
414946	0	0	0
514946	0	0	0
614946	0	0	0
714946	0	0	0
814946	0.00077012	0.0041068	0.00141
914946	0	0.0069167	0.0031021
1.01495e+06	0.0011552	0.0057279	0.0031021
1.11495e+06	0.0026954	0.0085378	0.0031021
1.21495e+06	0.00038506	0.0063763	0.001692
1.31495e+06	0.0011552	0.0079974	0.00084602
1.41495e+06	0.0030805	0.0065925	0.0028201
1.51495e+06	0.0030805	0.0098346	0.001692
1.61495e+06	0.006161	0.0071328	0.0031021
1.71495e+06	0.0042357	0.0081055	0.0022561
1.81495e+06	0.0026954	0.0072409	0.0033841
1.91495e+06	0.0038506	0.0085378	0.0053582
2.01495e+06	0.0050058	0.0057279	0.0042301
2.11495e+06	0.0023104	0.0054037	0.0036661
2.21495e+06	0.010397	0.0057279	0.0062042
2.31495e+06	0.010012	0.0079974	0.0039481
2.41495e+06	0.0050058	0.0077813	0.0031021
2.51495e+06	0.0050058	0.0060521	0.0025381
2.61495e+06	0.0038506	0.0078893	0.0028201
2.71495e+06	0.0030805	0.0096185	0.0022561
2.81495e+06	0.0057759	0.0060521	0.0042301
2.91495e+06	0.006161	0.0052956	0.0045121
3.01495e+06	0.0042357	0.0063763	0.0039481
3.11495e+06	0.0019253	0.0050794	0.0039481
3.21495e+06	0.010012	0.0069167	0.0031021
3.31495e+06	0.0057759	0.0075651	0.0047941
3.41495e+06	0.0053908	0.0077813	0.0045121
3.51495e+06	0.0050058	0.007349	0.0053582
3.61495e+06	0.0096265	0.0078893	0.0056402
3.71495e+06	0.0042357	0.0054037	0.0053582
3.81495e+06	0.0042357	0.0048633	0.0047941
3.91495e+06	0.0092414	0.0060521	0.0070502
4.01495e+06	0.0015402	0.0046471	0.0062042
4.11495e+06	0.0023104	0.0042148	0.0045121
4.21495e+06	0.0038506	0.0063763	0.0067682
4.31495e+06	0.0080863	0.0034583	0.0067682
4.41495e+06	0.0057759	0.0032422	0.0087422
4.51495e+06	0.0011552	0.0047552	0.0045121
4.61495e+06	0.0050058	0.0032422	0.0064862
4.71495e+06	0.0015402	0.0061602	0.0059222
4.81495e+06	0.0077012	0.0038906	0.0047941
4.91495e+06	0.006161	0.0041068	0.0036661
5.01495e+06	0.0069311	0.0046471	0.0053582
5.11495e+06	0.0042357	0.0050794	0.0064862
5.21495e+06	0.0077012	0.0025938	0.0042301
5.31495e+06	0.0053908	0.004431	0.0067682
5.41495e+06	0.0092414	0.0041068	0.0070502
5.51495e+06	0.0092414	0.0046471	0.0056402
5.61495e+06	0.0038506	0.0038906	0.0062042
5.71495e+06	0.0046207	0.0050794	0.0053582
5.81495e+06	0.00038506	0.0070247	0.001128
5.91495e+06	0.0084713	0.0046471	0.0062042
6.01495e+06	0.0042357	0.0039987	0.0062042
6.11495e+06	0.006161	0.0071328	0.0062042
6.21495e+06	0.0038506	0.0054037	0.0053582
6.31495e+06	0.0034655	0.0033503	0.0050761
6.41495e+06	0.0053908	0.0047552	0.0076142
6.51495e+06	0.010012	0.0046471	0.0059222
6.61495e+06	0.0073161	0.0051875	0.0056402
6.71495e+06	0.0080863	0.004431	0.0064862
6.81495e+06	0.0096265	0.007349	0.0045121
6.91495e+06	0.0084713	0.0050794	0.0053582
7.01495e+06	0.0096265	0.004431	0.0076142
7.11495e+06	0.006161	0.001513	0.0078962
7.21495e+06	0.0046207	0.002918	0.0076142
7.31495e+06	0.0050058	0.0050794	0.0059222
7.41495e+06	0.0080863	0.0043229	0.0062042
7.51495e+06	0.0034655	0.0011888	0.0076142
7.61495e+06	0.0073161	0.0035664	0.0090243
7.71495e+06	0.0084713	0.0041068	0.0070502
7.81495e+06	0.006546	0.002918	0.0053582
7.91495e+06	0.014632	0.0034583	0.0053582
8.01495e+06	0.0073161	0.0018372	0.0081782
8.11495e+06	0.010397	0.0027018	0.0064862
8.21495e+06	0.0026954	0.0025938	0.0078962
8.31495e+06	0.0069311	0.0035664	0.0076142
8.41495e+06	0.0030805	0.0021615	0.0067682
8.51495e+06	0.0053908	0.0028099	0.0056402
8.61495e+06	0.0046207	0.0020534	0.0084602
8.71495e+06	0.0080863	0.0021615	0.0050761
8.81495e+06	0.010012	0.0020534	0.0064862
8.91495e+06	0.0042357	0.0018372	0.0067682
9.01495e+06	0.0057759	0.0039987	0.0047941
9.11495e+06	0.0050058	0.0042148	0.0059222
9.21495e+06	0.0088564	0.0021615	0.0081782
9.31495e+06	0.0096265	0.0033503	0.0067682
9.41495e+06	0.0084713	0.0018372	0.0087422
9.51495e+06	0.0053908	0.0027018	0.0084602
9.61495e+06	0.0046207	0.002918	0.0070502
9.71495e+06	0.0046207	0.0034583	0.0062042
9.81495e+06	0.006546	0.0027018	0.0067682
9.91495e+06	0.0057759	0.0020534	0.0073322
1.00149e+07	0.0038506	0.0014049	0.0067682
1.01149e+07	0.006546	0.0031341	0.0056402
1.02149e+07	0.011167	0.0019453	0.0073322
1.03149e+07	0.0077012	0.005944	0.0067682
1.04149e+07	0.0026954	0.011348	0.0064862
1.05149e+07	0.0042357	0.0022695	0.0067682
1.06149e+07	0.0073161	0.0032422	0.0059222
1.07149e+07	0.0077012	0.0032422	0.0050761
1.08149e+07	0.006161	0.0036745	0.0036661
1.09149e+07	0.0069311	0.0024857	0.0078962
1.10149e+07	0.0015402	0.0041068	0.0056402
1.11149e+07	0.0057759	0.0028099	0.0067682
1.12149e+07	0.0057759	0.0025938	0.0067682
1.13149e+07	0.0073161	0.0025938	0.0053582
1.14149e+07	0.0092414	0.0031341	0.0067682
1.15149e+07	0.0096265	0.0037826	0.0053582
1.16149e+07	0.0057759	0.0017292	0.0067682
1.17149e+07	0.0080863	0.0025938	0.0095883
1.18149e+07	0.0088564	0.0036745	0.0064862
1.19149e+07	0.006546	0.0027018	0.0081782
1.20149e+07	0.006546	0.0037826	0.0070502
1.21149e+07	0.010397	0.0033503	0.0050761
1.22149e+07	0.0026954	0.0025938	0.0076142
1.23149e+07	0.0026954	0.001513	0.0076142
1.24149e+07	0.0084713	0.0021615	0.0087422
1.25149e+07	0.006161	0.0031341	0.0084602
1.26149e+07	0.0080863	0.0042148	0.0081782
1.27149e+07	0.0023104	0.0012969	0.0078962
1.28149e+07	0.00038506	0.00097266	0.0019741

## Sheet: Figure 1d
Figure 1d
win_centromere-dist	2x-LF	2x-HF
-8.29226e+06	0.010949	0.012876
-8.19226e+06	0.0036496	0.0042918
-8.09226e+06	0.0036496	0.012876
-7.99226e+06	0.0036496	0.0042918
-7.89226e+06	0	0
-7.79226e+06	0.0036496	0.012876
-7.69226e+06	0	0.0042918
-7.59226e+06	0.0072993	0.0042918
-7.49226e+06	0.0036496	0.0042918
-7.39226e+06	0	0.0042918
-7.29226e+06	0	0
-7.19226e+06	0	0
-7.09226e+06	0	0
-6.99226e+06	0.010949	0.0085837
-6.89226e+06	0.0036496	0
-6.79226e+06	0.014599	0
-6.69226e+06	0	0.017167
-6.59226e+06	0.0036496	0
-6.49226e+06	0.0036496	0
-6.39226e+06	0	0.021459
-6.29226e+06	0	0.0042918
-6.19226e+06	0.010949	0.0042918
-6.09226e+06	0.0072993	0.0042918
-5.99226e+06	0.0072993	0
-5.89226e+06	0	0.0085837
-5.79226e+06	0.0072993	0.017167
-5.69226e+06	0.0036496	0.0085837
-5.59226e+06	0.0036496	0.0042918
-5.49226e+06	0	0
-5.39226e+06	0.0072993	0.0042918
-5.29226e+06	0.0036496	0.0042918
-5.19226e+06	0	0.0085837
-5.09226e+06	0.010949	0
-4.99226e+06	0	0.0042918
-4.89226e+06	0.0036496	0.012876
-4.79226e+06	0.010949	0
-4.69226e+06	0.0072993	0.0085837
-4.59226e+06	0	0
-4.49226e+06	0.0036496	0
-4.39226e+06	0	0.0085837
-4.29226e+06	0	0.0042918
-4.19226e+06	0	0.012876
-4.09226e+06	0.0036496	0
-3.99226e+06	0.0072993	0.0085837
-3.89226e+06	0.0036496	0.0085837
-3.79226e+06	0	0
-3.69226e+06	0.0036496	0.0085837
-3.59226e+06	0.0036496	0.012876
-3.49226e+06	0	0.0085837
-3.39226e+06	0	0.0085837
-3.29226e+06	0.010949	0.0042918
-3.19226e+06	0.0072993	0.0042918
-3.09226e+06	0.014599	0.0042918
-2.99226e+06	0	0.012876
-2.89226e+06	0	0
-2.79226e+06	0.0036496	0.0042918
-2.69226e+06	0.0036496	0
-2.59226e+06	0	0
-2.49226e+06	0	0.0085837
-2.39226e+06	0	0
-2.29226e+06	0	0
-2.19226e+06	0.0036496	0.0042918
-2.09226e+06	0.0036496	0
-1.99226e+06	0.0036496	0
-1.89226e+06	0.0072993	0
-1.79226e+06	0.0036496	0.0042918
-1.69226e+06	0.0036496	0
-1.59226e+06	0.0036496	0.0042918
-1.49226e+06	0	0.0042918
-1.39226e+06	0	0.0042918
-1.29226e+06	0	0
-1.19226e+06	0.0036496	0.0042918
-1.09226e+06	0	0
-992262	0	0
-892262	0	0
-792262	0	0
-692262	0	0
-592262	0	0
-492262	0	0
-392262	0	0
-292262	0	0
-192262	0	0
-92261.5	0	0
7738.5	0	0
107738	0	0
207738	0	0
307738	0	0
407738	0	0
507738	0	0
607738	0	0
707738	0	0
807738	0	0
907738	0	0
1.00774e+06	0	0
1.10774e+06	0	0
1.20774e+06	0	0
1.30774e+06	0	0
1.40774e+06	0.0036496	0.0042918
1.50774e+06	0	0.0085837
1.60774e+06	0.0036496	0.012876
1.70774e+06	0.0036496	0.0042918
1.80774e+06	0	0.0042918
1.90774e+06	0	0
2.00774e+06	0.0036496	0
2.10774e+06	0	0
2.20774e+06	0.014599	0.0085837
2.30774e+06	0.0036496	0.017167
2.40774e+06	0	0.017167
2.50774e+06	0	0.021459
2.60774e+06	0.010949	0.0085837
2.70774e+06	0.0036496	0.0042918
2.80774e+06	0	0.0085837
2.90774e+06	0.0036496	0
3.00774e+06	0.0036496	0.0042918
3.10774e+06	0	0.0085837
3.20774e+06	0.0036496	0.0042918
3.30774e+06	0.010949	0.0085837
3.40774e+06	0.0036496	0.0042918
3.50774e+06	0.0072993	0.0042918
3.60774e+06	0.018248	0.0085837
3.70774e+06	0	0.012876
3.80774e+06	0.0036496	0.0042918
3.90774e+06	0.0036496	0.012876
4.00774e+06	0.0036496	0
4.10774e+06	0	0.0042918
4.20774e+06	0.0036496	0
4.30774e+06	0	0.0085837
4.40774e+06	0.0036496	0.0042918
4.50774e+06	0.0036496	0.0042918
4.60774e+06	0.0036496	0.0042918
4.70774e+06	0	0
4.80774e+06	0.0072993	0.0085837
4.90774e+06	0.0036496	0.0085837
5.00774e+06	0	0.021459
5.10774e+06	0.0036496	0.012876
5.20774e+06	0.010949	0.0085837
5.30774e+06	0.0072993	0.0085837
5.40774e+06	0.0036496	0
5.50774e+06	0	0.0042918
5.60774e+06	0.0036496	0.0042918
5.70774e+06	0	0.0085837
5.80774e+06	0	0
5.90774e+06	0.010949	0.0085837
6.00774e+06	0.018248	0.0042918
6.10774e+06	0.010949	0.0085837
6.20774e+06	0.0036496	0
6.30774e+06	0.0036496	0.0042918
6.40774e+06	0.0036496	0
6.50774e+06	0.014599	0.017167
6.60774e+06	0	0.012876
6.70774e+06	0.0072993	0
6.80774e+06	0.018248	0
6.90774e+06	0.025547	0
7.00774e+06	0.010949	0
7.10774e+06	0.010949	0.0042918
7.20774e+06	0.0036496	0
7.30774e+06	0.0036496	0
7.40774e+06	0.0072993	0.0085837
7.50774e+06	0.0036496	0
7.60774e+06	0.014599	0
7.70774e+06	0.0072993	0.0085837
7.80774e+06	0.014599	0
7.90774e+06	0.0072993	0.0085837
8.00774e+06	0.010949	0.0085837
8.10774e+06	0.010949	0.0042918
8.20774e+06	0.0072993	0
8.30774e+06	0.0072993	0.0085837
8.40774e+06	0	0
8.50774e+06	0.010949	0.0042918
8.60774e+06	0.010949	0.0042918
8.70774e+06	0.018248	0.0085837
8.80774e+06	0.0072993	0
8.90774e+06	0.0036496	0.0042918
9.00774e+06	0.010949	0.0085837
9.10774e+06	0.0036496	0.0085837
9.20774e+06	0.010949	0.0042918
9.30774e+06	0.014599	0.017167
9.40774e+06	0.010949	0.0085837
9.50774e+06	0.018248	0
9.60774e+06	0.0072993	0
9.70774e+06	0.0072993	0
9.80774e+06	0.021898	0.0042918
9.90774e+06	0	0.0085837
1.00077e+07	0.0072993	0
1.01077e+07	0.0036496	0.0042918
1.02077e+07	0.0072993	0.012876
1.03077e+07	0.0036496	0.0085837
1.04077e+07	0.010949	0.0042918
1.05077e+07	0.010949	0
1.06077e+07	0.0072993	0
1.07077e+07	0.010949	0.0042918
1.08077e+07	0.0072993	0.012876
1.09077e+07	0.0036496	0.0085837
1.10077e+07	0	0.0042918
1.11077e+07	0	0.012876
1.12077e+07	0	0.0042918
1.13077e+07	0.0036496	0.012876
1.14077e+07	0.0072993	0.021459
1.15077e+07	0.010949	0.0042918
1.16077e+07	0.010949	0
1.17077e+07	0.010949	0.0042918
1.18077e+07	0.010949	0.0042918
1.19077e+07	0.0072993	0.017167
1.20077e+07	0.0036496	0.0042918
1.21077e+07	0.018248	0
1.22077e+07	0	0.0085837
1.23077e+07	0	0
1.24077e+07	0.010949	0
1.25077e+07	0.0036496	0
1.26077e+07	0.010949	0
1.27077e+07	0.0036496	0

## Sheet: Figure 1e
Figure 1e
		2x-LF	2x-HF
	arms	1889	1521
	pericentromeres	432	776
	total	2321	2297

## Sheet: Figure 1f
Figure 1f
	type-A	2x-LF	2x-HF
	exon	255	79
	intron	78	40
	5UTR	62	86
	3UTR	65	91
	all categories	860	819
	type-B	2x-LF	2x-HF
	exon	82	98
	intron	115	66
	5UTR	116	193
	3UTR	136	168
	all categories	1461	1478

## Sheet: Figure 1g
Figure 1g
	all fams
	dist to nearest gene (kb)	2x-LF	2x-HF
1000 bootstraps	mean	1.3064	1.6975
	sd	0.0437	0.0599
		t-test p-val	0

## Sheet: Figure 1h
Figure 1h
			type A		type B
		WG coverage (%)	2x-LF	2x-HF	2x-LF	2x-HF
	intergenic	0.1558	0.1058	0.1685	0.1342	0.1576
	[-2kb:-250bp]	0.152	0.1477	0.2039	0.2505	0.2111
	<-250bp	0.0469	0.0674	0.0842	0.1068	0.0934
	5'UTR	0.0683	0.0721	0.105	0.0794	0.1306
	exon	0.2498	0.2965	0.0965	0.0561	0.0663
	intron	0.121	0.0907	0.0488	0.0787	0.0447
	3'UTR	0.0541	0.0756	0.1111	0.0931	0.1137
	<250bp	0.0355	0.0395	0.0549	0.0637	0.0453
	[250bp:2kb]	0.1166	0.1047	0.127	0.1376	0.1373
		N=	860	819	1461	1478

## Sheet: Figure 2a
Figure 2a
			type A		type B
		WG coverage (%)	2x	4x	2x	4x
	intergenic	0.1558	0.1327	0.1172	0.1448	0.1413
	[-2kb:-250bp]	0.152	0.1761	0.1542	0.2336	0.2256
	<-250bp	0.0469	0.0751	0.0663	0.0926	0.0948
	5'UTR	0.0683	0.1273	0.1393	0.1359	0.1442
	exon	0.2498	0.1682	0.2196	0.0607	0.0654
	intron	0.121	0.0506	0.056	0.0434	0.0464
	3'UTR	0.0541	0.1189	0.1027	0.1027	0.1103
	<250bp	0.0355	0.0443	0.0449	0.0511	0.0486
	[250bp:2kb]	0.1166	0.1067	0.0999	0.1351	0.1234
		N=	6973	8201	15883	17246

## Sheet: Figure 2b
Figure 2b
	all-fams
		2x	4x
	exonic	2137	2929
	non-exonic	20719	22518
	total	22856	25447
	p-exon	0.0934984	0.115102
	type-A
		2x	4x
	exonic	1173	1801
	non-exonic	5800	6400
	total	6973	8201
	p-exon	0.16822	0.219607
	type-B
		2x	4x
	exonic	964	1128
	non-exonic	14919	16118
	total	15883	17246
	p-exon	0.0606938	0.0654065

## Sheet: Figure 2c
Figure 2c
	all-fams
		2x	4x
	arms	16843	18903
	pericentromeres	6013	6544
	total	22856	25447
	p-arm	0.736918	0.742838
	type-A
		2x	4x
	arms	4860	5866
	pericentromeres	2113	2335
	total	6973	8201
	p-arm	0.696974	0.715279
	type-B
		2x	4x
	arms	11983	13037
	pericentromeres	3900	4209
	total	15883	17246
	p-arm	0.754454	0.755943

[truncated: 24 more sheets: Figure 2d, Figure 2e, Figure 2g, Figure 3a, Figure 3c, Figure 4b, Figure 4c, Figure 4d, Figure 4e, Figure 5e, Supplementary Figure 1a, Supplementary Figure 1b, Supplementary Figure 1c, Supplementary Figure 2a, Supplementary Figure 2b, Supplementary Figure 2c, Supplementary Figure 2d, Supplementary Figure 3a, Supplementary Figure 3b, Supplementary Figure 4a …]
